# Supplementary material for: Stability of gene expression and epigenetic profiles highlights the utility of patient-derived paediatric acute lymphoblastic leukaemia xenografts for investigating molecular mechanisms of drug resistance
Source: BMC Genomics. 2014 Jun 1;15(1):416. doi: 10.1186/1471-2164-15-416 (PMC4057609; doi:10.1186/1471-2164-15-416)
Supplement: Supplementary file 1 — Additional file 1: Table S1: SEQUENOM EpiTYPER primers used in this study. (XLSX 32 KB) [file 12864_2013_6106_MOESM1_ESM.xlsx]

## Sheet: Sheet1
Supplementary Table S1. SEQUENOM EpiTYPER primers used in this study.
Primer Name	Sequence
ANXA5_F	AGGAAGAGAGGATTATTTAGGTTAGGGGAAGGTG
ANXA5_R	CAGTAATACGACTCACTATAGGGAGAAGGCTAAACACTTAAATCCCACAATCTAA
ARHGAP21_F	AGGAAGAGAGTTAGTTAAGYGTTGTTTATTTAGTTTTTTTT
ARHGAP21_R	CAGTAATACGACTCACTATAGGGAGAAGGCTAAAAAACCTAATTTACCAACCCCTAATTAA
ARX_F	AGGAAGAGAGAAGGAGAGGGTATAATTTTGAGGTTTGT
ARX_R	CAGTAATACGACTCACTATAGGGAGAAGGCTCAACTTTTAAACTTCTTATCTTCATCAAATTAA
CAPS2_F	AGGAAGAGAGAGTGTAGAGTGAAGAAAGTTGGTAATAGATGTT
CAPS2_R	CAGTAATACGACTCACTATAGGGAGAAGGCTCATTCTATCCCTAAAAAAAATAAAAAACAA
CTSC_F	AGGAAGAGAGGTTGGAGTTTATTTGGAAGATTTAGG
CTSC_R	CAGTAATACGACTCACTATAGGGAGAAGGCTAATCCCCTACTACTCAATAACCCC
CYB5R2_F	AGGAAGAGAGGGATGTTTTAGGTTTTTGGAGTAGG
CYB5R2_R	CAGTAATACGACTCACTATAGGGAGAAGGCTATCTCTAACAATTAAATACCCAAACCC
DSC3_F	AGGAAGAGAGTTTGGTTTTTTTTAGGTTTGTTTGT
DSC3_R	CAGTAATACGACTCACTATAGGGAGAAGGCTCCAATAACAAAAATATTCCTAACATCC
HOXB6_F	AGGAAGAGAGATTTGTATAGAAAATGGAGTAAGTTTTGGT
HOXB6_R	CAGTAATACGACTCACTATAGGGAGAAGGCTACAACATTCTTTTAAACACCACACCTAA
H2AFY2_F	AGGAAGAGAGGGGATGAGGTTGAGTAATTTTTTTT
H2AFY2_R	CAGTAATACGACTCACTATAGGGAGAAGGCTCAAAACTCTTTACCTTTCTTTAAATTC
IRF7_F	AGGAAGAGAGGGGAGAGGAATTTTTTAGATTAGTTGGTAT
IRF7_R	CAGTAATACGACTCACTATAGGGAGAAGGCTCCCRATAATAATAACTCCTACATCTAAATAA
MARCKS_F	AGGAAGAGAGTTTTGTTGAAGAAGTTAGTATGGGTG
MARCKS_R	CAGTAATACGACTCACTATAGGGAGAAGGCTCCAAAATTCTAAAAAACCACTCCTT
MOSC1_F	AGGAAGAGAGTTGTTGTAGTAGGTGGGTATAGTGG
MOSC1_R	CAGTAATACGACTCACTATAGGGAGAAGGCTATTAACAAACTCTACAAACCTCCCC
MTX2_F	AGGAAGAGAGGGTAATTTTGGGGGTTTTATTGTAG
MTX2_R	CAGTAATACGACTCACTATAGGGAGAAGGCTCCTTAACCAAATATCTCCTTCTCAA
NET01_F	AGGAAGAGAGGGTTGAGTATTGGGTTTGATGTTTA
NET01_R	CAGTAATACGACTCACTATAGGGAGAAGGCTAAAAAAACTCCCTACACCCCC
NGFRAP1_F	AGGAAGAGAGAGAGTAGTGATGTTATTTGTGGGTTTT
NGFRAP1_R	CAGTAATACGACTCACTATAGGGAGAAGGCTCCCTAAAAACCTCTATATTCCCAAA
POU4F1_F	AGGAAGAGAGGGATGTATGGTAAAGTGAGGTTGTT
POU4F1_R	CAGTAATACGACTCACTATAGGGAGAAGGCTAAACTCAAATATTAAAAAAATACATCCC
TMED6_F	AGGAAGAGAGAGTTTGGTGGGTAAATTGTTAAAAG
TMED6_R	CAGTAATACGACTCACTATAGGGAGAAGGCTTTCACCTACAAAAAAAACTCCAAAA
