# Supplementary material for: Stability of gene expression and epigenetic profiles highlights the utility of patient-derived paediatric acute lymphoblastic leukaemia xenografts for investigating molecular mechanisms of drug resistance
Source: BMC Genomics. 2014 Jun 1;15(1):416. doi: 10.1186/1471-2164-15-416 (PMC4057609; doi:10.1186/1471-2164-15-416)
Supplement: Supplementary file 2 — Additional file 2: Table S2: Differentially methylated probes between primary and xenograft tumours. (XLS 534 KB) [file 12864_2013_6106_MOESM2_ESM.xls]

## Sheet: lumiSsnPrimVsXenoGeneList.txt
Supplementary Table S2. Differentially methylated probes beteen primary and xenograft tumours.
TargetID	Index	ProbeID_A	ProbeID_B	SYMBOL.x	COLOR_CHANNEL	logFC	AveExpr	t	P.Value	adj.P.Val	B	SYMBOL.y	CHR	ENTREZID	ACC	DESC
cg18555440	18563	2000161	3610673	MYOD1	Grn	-1.9719	2.0415	-17.7424	5.99105e-10	1.63801e-05	12.1264	MYOD1	11	4654	NM_002478	myogenic differentiation 1
cg26252167	26243	6280538	2470070	GPR6	Grn	-2.57014	3.43475	-15.987	1.98487e-09	2.71342e-05	11.2669	GPR6	6	2830	NM_005284	G protein-coupled receptor 6
cg07103493	7100	1740142	4760630	SLC27A6	Grn	-2.06644	3.32956	-14.5684	5.72774e-09	5.22007e-05	10.4604	SLC27A6	5	28965	NM_014031	solute carrier family 27 (fatty acid transporter), member 6
cg00226923	247	6560538	6560070	FGD2	Red	2.40927	-3.72853	13.946	9.39407e-09	6.42108e-05	10.07	FGD2	6	221472	NM_173558	FYVE, RhoGEF and PH domain containing 2
cg01830294	1857	2970619	6020131	WNT2	Red	-2.40996	4.29936	-13.1026	1.89704e-08	0.000103734	9.50125	WNT2	7	7472	NM_003391	wingless-type MMTV integration site family member 2
cg00027083	29	6560343	3130220	EPB41L3	Grn	-2.86813	4.14232	-12.8631	2.33283e-08	0.000106303	9.33085	EPB41L3	18	23136	NM_012307	erythrocyte membrane protein band 4.1-like 3
cg12594641	12533	1980717	1050333	MGC52057	Grn	-2.45602	3.67437	-12.5761	3.00266e-08	0.00011728	9.12104	LYPD6	2	130574	NM_194317	LY6/PLAUR domain containing 6
cg09954385	9881	2260348	1030102	ARHGAP8	Grn	-2.39561	2.00064	-12.2451	4.0424e-08	0.000117315	8.87139	ARHGAP8	22	23779	NM_181335	Rho GTPase activating protein 8
cg17619823	17632	2320719	70040	ADRB3	Grn	-3.09746	1.11652	-12.1796	4.29081e-08	0.000117315	8.82101	ADRB3	8	155	NM_000025	adrenergic, beta-3-, receptor
cg21688264	21694	4670041	4200056	SNAP91	Grn	-2.18668	0.810027	-12.3055	3.82669e-08	0.000117315	8.91764	SNAP91	6	9892	NM_014841	synaptosomal-associated protein, 91kDa homolog (mouse)
cg03077836	3097	2370402	6550402	DDEF2	Grn	-2.95282	-2.47177	-11.2158	1.06728e-07	0.000243172	8.03847	ASAP2	2	8853	NM_003887	ArfGAP with SH3 domain, ankyrin repeat and PH domain 2
cg07846220	7808	5260022	6860451	LAMA1	Grn	-2.78885	3.8155	-11.2222	1.06068e-07	0.000243172	8.04389	LAMA1	18	284217	NM_005559	laminin, alpha 1
cg08860710	8819	2100091	2100162	CDV3	Grn	-1.50346	-2.70855	-10.9532	1.38389e-07	0.000246461	7.81124	CDV3	3	55573	NM_017548	CDV3 homolog (mouse)
cg17918501	17946	6020598	1740292	FNDC4	Grn	-2.17201	1.56457	-10.9971	1.32457e-07	0.000246461	7.84968	FNDC4	2	64838	NM_022823	fibronectin type III domain containing 4
cg21820677	21802	6270164	3290632	GABRA2	Grn	-1.86562	0.538816	-11.0977	1.19875e-07	0.000246461	7.93708	GABRA2	4	2555	NM_000807	gamma-aminobutyric acid (GABA) A receptor, alpha 2
cg25044651	25022	1450551	1450164	FLJ90650	Grn	-2.15637	3.43329	-10.9119	1.44229e-07	0.000246461	7.77492	LVRN	5	206338	NM_173800	laeverin
cg22752533	22707	730132	5820195	SLC12A5	Grn	-2.03379	2.6702	-10.7755	1.65463e-07	0.000266113	7.65393	SLC12A5	20	57468	NM_020708	solute carrier family 12 (potassium-chloride transporter), member 5
cg04759439	4821	6100201	4060441	CAST1	Red	-2.5776	3.71681	-10.3224	2.63956e-07	0.00036084	7.23901	ERC2	3	26059	NM_015576	ELKS/RAB6-interacting/CAST family member 2
cg21303386	21288	6330195	4540132	RGS7	Grn	-1.72999	0.955907	-10.3934	2.45059e-07	0.00036084	7.30536	RGS7	1	6000	NM_002924	regulator of G-protein signaling 7
cg23196831	23172	4570093	3990753	COL14A1	Grn	-1.90571	1.76977	-10.3492	2.56628e-07	0.00036084	7.26417	COL14A1	8	7373	NM_021110	collagen, type XIV, alpha 1
cg15835232	15906	2750161	5360673	HLF	Grn	-2.45728	1.75969	-10.2148	2.95631e-07	0.000384897	7.13754	HLF	17	3131	NM_002126	hepatic leukemia factor
cg01615704	1634	2710167	6350626	MALL	Grn	-1.99382	2.95449	-10.0081	3.68538e-07	0.000458009	6.9393	MALL	2	7851	NM_005434	mal, T-cell differentiation protein-like
cg06614002	6601	4880491	3460204	SOX10	Grn	2.25282	3.41552	9.81863	4.52557e-07	0.000515557	6.75362	SOX10	22	6663	NM_006941	SRY (sex determining region Y)-box 10
cg21589115	21576	3850379	2710341	DKKL1	Grn	-1.45082	1.0093	-9.84841	4.38093e-07	0.000515557	6.78305	DKKL1	19	27120	NM_014419	dickkopf-like 1 (soggy)
cg08118311	8085	7100059	2190671	SALL3	Red	-2.10118	1.76289	-9.57756	5.90392e-07	0.000595368	6.51186	SALL3	18	27164	NM_171999	sal-like 3 (Drosophila)
cg16564824	16636	1340220	770204	SNAP25	Grn	-1.86351	1.43617	-9.54868	6.09718e-07	0.000595368	6.48247	SNAP25	20	6616	NM_003081	synaptosomal-associated protein, 25kDa
cg17732044	17747	3360731	5220093	PEX11A	Grn	-1.32214	-0.26298	-9.5804	5.88529e-07	0.000595368	6.51474	PEX11A	15	8800	NM_003847	peroxisomal biogenesis factor 11 alpha
cg27553955	27482	5570491	290204	KCNG3	Grn	-1.07485	1.70812	-9.57019	5.95263e-07	0.000595368	6.50437	KCNG3	2	170850	NM_133329	potassium voltage-gated channel, subfamily G, member 3
cg21604042	21589	6400402	5390424	SCUBE3	Grn	-2.222	0.695777	-9.51562	6.32679e-07	0.000596485	6.44871	SCUBE3	6	222663	NM_152753	signal peptide, CUB domain, EGF-like 3
cg01526089	1549	3130348	3130504	P2RX1	Red	1.77095	-3.90987	9.45034	6.80782e-07	0.00061257	6.38171	P2RX1	17	5023	NM_002558	purinergic receptor P2X, ligand-gated ion channel, 1
cg03469054	3488	3390504	3850070	KIAA1944	Grn	-1.14285	2.48512	-9.42148	7.03285e-07	0.00061257	6.35193	TMEM132D	12	121256	NM_133448	transmembrane protein 132D
cg19594666	19594	1580168	1450414	LEP	Grn	-1.07099	3.24528	-9.40443	7.16954e-07	0.00061257	6.3343	LEP	7	3952	NM_000230	leptin
cg11323198	11259	2070561	1500215	CDH8	Red	-2.49064	3.43599	-9.34693	7.652e-07	0.000617791	6.27458	CDH8	16	1006	NM_001796	cadherin 8, type 2
cg23211240	23184	3890095	160370	BTG4	Grn	-2.02664	1.39407	-9.31792	7.90852e-07	0.000617791	6.24432	BTG4	11	54766	NM_017589	B-cell translocation gene 4
cg25806808	25778	6860458	3780196	CXCL1	Grn	-1.41149	3.01226	-9.32637	7.83281e-07	0.000617791	6.25315	CXCL1	4	2919	NM_001511	chemokine (C-X-C motif) ligand 1 (melanoma growth stimulating activity, alpha)
cg15748507	15780	2190603	3930603	PRLHR	Red	-1.4614	3.23314	-9.24182	8.62634e-07	0.00063744	6.16447	PRLHR	10	2834	NM_004248	prolactin releasing hormone receptor
cg26590537	26551	3120291	4890291	KCNA1	Red	-1.82385	-1.0425	-9.26212	8.42822e-07	0.00063744	6.18584	KCNA1	12	3736	NM_000217	potassium voltage-gated channel, shaker-related subfamily, member 1 (episodic ataxia with myokymia)
cg15044041	15043	4390162	770674	WDR52	Grn	-0.999884	2.4905	-9.11786	9.94956e-07	0.000715871	6.03297	WDR52	3	55779	NM_018338	WD repeat domain 52
cg15842276	15916	7510487	7040072	MTNR1B	Grn	-1.66004	3.67783	-9.03226	1.09896e-06	0.000770425	5.94113	MTNR1B	11	4544	NM_005959	melatonin receptor 1B
cg09022993	8971	5420278	460484	SPATA18	Grn	-1.61644	0.914893	-9.00811	1.13036e-06	0.000772632	5.91506	SPATA18	4	132671	NM_145263	spermatogenesis associated 18 homolog (rat)
cg21303011	21287	270093	840519	THRB	Red	-1.53714	0.649589	-8.92094	1.252e-06	0.000834901	5.82039	THRB	3	7068	NM_000461	thyroid hormone receptor, beta (erythroblastic leukemia viral (v-erb-a) oncogene homolog 2, avian)
cg13906416	13860	6370243	1570594	PVR	Grn	-1.2242	-1.5957	-8.8839	1.30787e-06	0.000851394	5.77989	PVR	19	5817	NM_006505	poliovirus receptor
cg02658214	2668	5900139	1430139	SDR-O	Red	2.05865	1.53174	8.80688	1.43278e-06	0.000899972	5.69515	SDR9C7	12	121214	NM_148897	short chain dehydrogenase/reductase family 9C, member 7
cg11376198	11308	4480209	4200541	AFAR3	Grn	-2.89952	3.33861	-8.79165	1.45896e-06	0.000899972	5.67831	AKR7L	1	246181	NM_201252	aldo-keto reductase family 7-like
cg23146358	23116	2510259	2230465	CDKN1C	Grn	-1.71301	-3.32337	-8.76739	1.50172e-06	0.000899972	5.65143	NA	NA	NA	NT_009237	NA
cg27409364	27345	6130519	6130035	KCNC1	Grn	-2.13362	4.38977	-8.76048	1.51416e-06	0.000899972	5.64376	KCNC1	11	3746	NM_004976	potassium voltage-gated channel, Shaw-related subfamily, member 1
cg12782180	12720	6520441	1170349	LEP	Grn	-1.28886	4.12905	-8.72328	1.58299e-06	0.000920863	5.60236	LEP	7	3952	NM_000230	leptin
cg09450020	9382	7040520	6620189	STEAP2	Grn	-2.11164	0.444026	-8.58842	1.86202e-06	0.000925625	5.45088	STEAP2	7	261729	NM_152999	six transmembrane epithelial antigen of the prostate 2
cg09500672	9435	510561	7510221	MGC52057	Grn	-1.7992	3.06678	-8.68455	1.65822e-06	0.000925625	5.55909	LYPD6	2	130574	NM_194317	LY6/PLAUR domain containing 6
cg10019507	9936	4060468	3850717	SSTR4	Grn	-2.43671	3.48815	-8.61651	1.79981e-06	0.000925625	5.48262	SSTR4	20	6754	NM_001052	somatostatin receptor 4
cg12388309	12308	4890072	6980315	PAK7	Grn	-2.30636	2.70249	-8.59223	1.85344e-06	0.000925625	5.45519	PAK7	20	57144	NM_177990	p21 protein (Cdc42/Rac)-activated kinase 7
cg23303408	23279	3140711	2450601	POU4F3	Grn	-1.69331	1.54155	-8.67573	1.67588e-06	0.000925625	5.54921	POU4F3	5	5459	NM_002700	POU class 4 homeobox 3
cg24993443	24962	3990703	3170400	SNRPN	Grn	-1.08617	4.08486	-8.64248	1.7443e-06	0.000925625	5.51187	NA	NA	NA	NT_026446	NA
cg25163476	25161	1780189	610593	IGF2AS	Grn	-1.1488	-2.15302	-8.60106	1.83374e-06	0.000925625	5.46517	IGF2AS	11	51214	NM_016412	insulin-like growth factor 2 antisense
cg25250358	25244	6220703	1990646	PLOD2	Grn	-1.85013	2.67117	-8.60213	1.83136e-06	0.000925625	5.46639	PLOD2	3	5352	NM_182943	procollagen-lysine, 2-oxoglutarate 5-dioxygenase 2
cg00386408	393	6270390	3290646	TGFBI	Grn	-1.26858	0.934593	-8.48362	2.11515e-06	0.00103268	5.33161	TGFBI	5	7045	NM_000358	transforming growth factor, beta-induced, 68kDa
cg20692569	20647	4050242	4050138	FZD9	Grn	-1.73659	3.34712	-8.44475	2.2182e-06	0.001064	5.28702	FZD9	7	8326	NM_003508	frizzled homolog 9 (Drosophila)
cg11710969	11647	5570093	290753	ARMC3	Grn	-1.22975	1.67817	-8.2977	2.65954e-06	0.0012537	5.1166	ARMC3	10	219681	NM_173081	armadillo repeat containing 3
cg07271264	7247	870754	3440376	MYOD1	Grn	-1.17654	3.22522	-8.24491	2.84015e-06	0.00130436	5.05476	MYOD1	11	4654	NM_002478	myogenic differentiation 1
cg17241310	17277	1050521	4900767	BARHL2	Grn	-1.63356	1.98953	-8.23865	2.86243e-06	0.00130436	5.0474	BARHL2	1	343472	NM_020063	BarH-like homeobox 2
cg02536286	2537	5270408	830019	TFAP2C	Grn	-1.44483	0.300703	-8.21754	2.93895e-06	0.00131727	5.02254	TFAP2C	20	7022	NM_003222	transcription factor AP-2 gamma (activating enhancer binding protein 2 gamma)
cg22678136	22641	160253	160193	SNRPN	Grn	-1.32649	3.04316	-8.1874	3.05201e-06	0.00134589	4.98696	NA	NA	NA	NT_026446	NA
cg25313204	25299	4260102	7610348	SLC22A3	Grn	-1.29634	4.65109	-8.14088	3.23572e-06	0.00140425	4.93181	SLC22A3	6	6581	NM_021977	solute carrier family 22 (extraneuronal monoamine transporter), member 3
cg03860890	3899	1010612	6280577	EGFR	Red	-1.27784	0.998474	-8.108	3.3727e-06	0.00144083	4.89266	EGFR	7	1956	NM_201282	epidermal growth factor receptor (erythroblastic leukemia viral (v-erb-b) oncogene homolog, avian)
cg00059225	65	3390672	3850414	GLRA1	Grn	-0.944215	2.5737	-8.07955	3.49623e-06	0.00146403	4.85867	GLRA1	5	2741	NM_000171	glycine receptor, alpha 1
cg00115714	124	2100497	2940328	AMD1	Grn	-1.05896	-2.18327	-8.03513	3.69887e-06	0.00146403	4.80539	AMD1	6	262	NM_001634	adenosylmethionine decarboxylase 1
cg00399483	403	7570156	7150112	DCC	Grn	-1.12234	2.32216	-8.04634	3.64658e-06	0.00146403	4.81886	NA	NA	NA	NT_010966	NA
cg00775197	803	2750523	2750241	MGC33600	Grn	-1.55611	-0.543604	-8.05203	3.62032e-06	0.00146403	4.8257	TCTE1	6	202500	NM_182539	t-complex-associated-testis-expressed 1
cg06518779	6509	1510735	3400066	KDELC1	Red	-1.46312	-1.19434	-8.06292	3.57067e-06	0.00146403	4.83875	KDELC1	13	79070	NM_024089	KDEL (Lys-Asp-Glu-Leu) containing 1
cg09261015	9204	2750743	3710228	ESX1	Grn	-2.10032	1.331	-8.00258	3.85538e-06	0.00146403	4.76617	ESX1	X	80712	NM_153448	ESX homeobox 1
cg10331779	10260	5360315	1660195	CTNND2	Grn	-1.05064	1.09652	-8.0039	3.84888e-06	0.00146403	4.76777	CTNND2	5	1501	NM_001332	catenin (cadherin-associated protein), delta 2 (neural plakophilin-related arm-repeat protein)
cg26721264	26685	2000133	3610681	GALR1	Grn	-1.99754	2.02191	-8.02198	3.76127e-06	0.00146403	4.78956	GALR1	18	2587	NM_001480	galanin receptor 1
cg00240312	266	2650750	4120750	CDH1	Grn	-2.27343	1.1522	-7.92229	4.27236e-06	0.00147724	4.66887	CDH1	16	999	NM_004360	cadherin 1, type 1, E-cadherin (epithelial)
cg02332525	2373	4830753	4640731	GRM7	Grn	-0.976522	2.51042	-7.96299	4.05527e-06	0.00147724	4.7183	GRM7	3	2917	NM_181874	glutamate receptor, metabotropic 7
cg05221167	5241	360017	4040630	ZNF560	Red	-1.19598	2.94574	-7.98245	3.95567e-06	0.00147724	4.74185	ZNF560	19	147741	NM_152476	zinc finger protein 560
cg08441806	8392	1030220	1690114	NKX6-2	Grn	-1.76299	2.31789	-7.9365	4.19517e-06	0.00147724	4.68615	NKX6-2	10	84504	NM_177400	NK6 homeobox 2
cg10303487	10229	7160551	4670164	DPYS	Red	-2.53114	2.74062	-7.93955	4.1788e-06	0.00147724	4.68986	DPYS	8	1807	NM_001385	dihydropyrimidinase
cg15769409	15812	6280653	2470243	KIAA0649	Red	-1.28758	-2.52864	-7.94106	4.17077e-06	0.00147724	4.69168	KIAA0649	9	9858	NM_014811	KIAA0649
cg22836229	22808	5820113	5340379	EFCAB1	Grn	-1.36329	3.91069	-7.91323	4.32241e-06	0.00147724	4.65782	EFCAB1	8	79645	NM_024593	EF-hand calcium binding domain 1
cg27120999	27075	6290040	7100612	HSPA2	Red	-2.08591	2.97324	-7.92247	4.2714e-06	0.00147724	4.66908	NA	NA	NA	NT_026437	NA
cg02635407	2646	2600706	1110133	SH3TC1	Red	0.909517	-3.51854	7.89273	4.43788e-06	0.00149798	4.63281	SH3TC1	4	54436	NM_018986	SH3 domain and tetratricopeptide repeats 1
cg12799895	12747	1570544	3840343	NPTX2	Grn	-2.47322	2.77568	-7.86842	4.57906e-06	0.00152207	4.60308	NPTX2	7	4885	NM_002523	neuronal pentraxin II
cg23242898	23219	1400273	6180273	DCC	Red	-1.22363	0.985556	-7.86142	4.6206e-06	0.00152207	4.59451	DCC	18	1630	NM_005215	deleted in colorectal carcinoma
cg00662556	692	4230100	4230170	GALR1	Grn	-2.15026	3.04317	-7.82949	4.81532e-06	0.00153088	4.5553	NA	NA	NA	NT_025004	NA
cg11377136	11309	5090546	7560068	PKDREJ	Grn	-1.62538	3.51655	-7.83757	4.76523e-06	0.00153088	4.56524	PKDREJ	22	10343	NM_006071	polycystic kidney disease (polycystin) and REJ homolog (sperm receptor for egg jelly homolog, sea urchin)
cg25905812	25879	1190343	3310767	DMRT1	Grn	-2.796	0.991879	-7.84136	4.74193e-06	0.00153088	4.56989	DMRT1	9	1761	NM_021951	doublesex and mab-3 related transcription factor 1
cg01573562	1592	4730390	3830377	RPH3A	Grn	-0.979075	0.782212	-7.77696	5.15497e-06	0.00160161	4.49051	RPH3A	12	22895	NM_014954	rabphilin 3A homolog (mouse)
cg13384498	13317	5960398	1010286	CRYGB	Grn	1.08334	2.42416	7.7827	5.11665e-06	0.00160161	4.49761	CRYGB	2	1419	NM_005210	crystallin, gamma B
cg01340005	1347	360372	4040682	SOX2	Red	-1.50429	-0.788976	-7.72114	5.54413e-06	0.00168425	4.42125	SOX2	3	6657	NM_003106	SRY (sex determining region Y)-box 2
cg25856383	25836	2340553	4610674	CYP1B1	Grn	-1.35532	-0.281812	-7.7223	5.53574e-06	0.00168425	4.42269	CYP1B1	2	1545	NM_000104	cytochrome P450, family 1, subfamily B, polypeptide 1
cg10063179	9984	3180020	380086	MTNR1A	Grn	-1.45464	2.10148	-7.68204	5.83542e-06	0.00175325	4.37247	MTNR1A	4	4543	NM_005958	melatonin receptor 1A
cg04534765	4581	2970091	6020162	GALR1	Grn	-2.08046	3.22866	-7.62246	6.31109e-06	0.00184307	4.29775	GALR1	18	2587	NM_001480	galanin receptor 1
cg09688546	9630	2360653	7550239	GLRB	Grn	-1.58603	1.84594	-7.62063	6.32634e-06	0.00184307	4.29545	GLRB	4	2743	NM_000824	glycine receptor, beta
cg20286200	20247	360753	4040731	EYA4	Red	-1.95692	1.55342	-7.6194	6.33659e-06	0.00184307	4.2939	EYA4	6	2070	NM_004100	eyes absent homolog 4 (Drosophila)
cg16483916	16555	1770546	650546	PLAC2	Grn	-2.1785	2.17	-7.60889	6.42513e-06	0.00184915	4.28066	NA	NA	NA	NM_153375	NA
cg03600687	3626	5960358	1010110	BOK	Red	-1.34176	-0.389714	-7.56984	6.76571e-06	0.00190813	4.23135	BOK	2	666	NM_032515	BCL2-related ovarian killer
cg07237939	7216	2370731	6550731	SLC22A3	Grn	-2.15586	3.06345	-7.5694	6.76963e-06	0.00190813	4.2308	SLC22A3	6	6581	NM_021977	solute carrier family 22 (extraneuronal monoamine transporter), member 3
cg20264534	20223	1430725	1430450	MGC20255	Red	-0.951949	-3.37747	-7.52131	7.21601e-06	0.00201319	4.16978	CCDC97	19	90324	NM_052848	coiled-coil domain containing 97
cg10639440	10551	1400243	6060091	SCRN1	Grn	-1.54266	-0.165776	-7.50946	7.33082e-06	0.00202456	4.15469	SCRN1	7	9805	NM_014766	secernin 1
cg13277716	13199	1980241	1050241	KAL1	Grn	-1.96993	1.40235	-7.48846	7.53903e-06	0.00204084	4.12791	KAL1	X	3730	NM_000216	Kallmann syndrome 1 sequence
cg25484904	25484	2630255	20255	FLJ21511	Grn	-1.28008	2.8675	-7.48884	7.53517e-06	0.00204084	4.1284	CWH43	4	80157	NM_025087	cell wall biogenesis 43 C-terminal homolog (S. cerevisiae)
cg22719623	22670	3930598	4590671	OPRM1	Grn	-0.642216	3.15575	-7.45411	7.89327e-06	0.00207544	4.08397	OPRM1	6	4988	NM_000914	opioid receptor, mu 1
cg23936476	23897	2650026	4120347	BEX1	Red	-2.04743	2.78975	-7.45399	7.89458e-06	0.00207544	4.08381	BEX1	X	55859	NM_018476	brain expressed, X-linked 1
cg26504021	26465	4590292	4780059	IRX2	Grn	-1.57909	1.4648	-7.46292	7.80078e-06	0.00207544	4.09525	IRX2	5	153572	NM_033267	iroquois homeobox 2
cg00546491	565	1850280	5270280	PDE1C	Grn	-1.358	1.36852	-7.41253	8.34612e-06	0.00214331	4.03055	PDE1C	7	5137	NM_005020	phosphodiesterase 1C, calmodulin-dependent 70kDa
cg14743462	14748	5820474	4150072	HIST3H2A	Red	-2.15856	1.7328	-7.4109	8.36444e-06	0.00214331	4.02845	HIST3H2A	1	92815	NM_033445	histone cluster 3, H2a
cg20023231	20006	2370326	6550326	HS3ST2	Red	-1.92099	1.49851	-7.40881	8.38794e-06	0.00214331	4.02577	HS3ST2	16	9956	NM_006043	heparan sulfate (glucosamine) 3-O-sulfotransferase 2
cg12969595	12909	4040064	4560349	TMEM98	Grn	-2.12926	-0.0198748	-7.37476	8.78153e-06	0.00222311	3.98182	TMEM98	17	26022	NM_015544	transmembrane protein 98
cg10235817	10159	990711	6660458	ADRA2C	Grn	-1.6082	2.64504	-7.35446	9.02543e-06	0.00226389	3.95556	ADRA2C	4	152	NM_000683	adrenergic, alpha-2C-, receptor
cg01693350	1721	6560634	3130427	WT1	Grn	-1.54029	1.64375	-7.33482	9.26835e-06	0.00230369	3.93008	NA	NA	NA	NT_009237	NA
cg21816539	21799	1170129	1170082	GRIK1	Red	-1.06477	2.73615	-7.31991	9.4575e-06	0.00232953	3.9107	GRIK1	21	2897	NM_000830	glutamate receptor, ionotropic, kainate 1
cg06269753	6236	240154	2120360	MSC	Grn	-1.40006	2.33351	-7.30763	9.61622e-06	0.00234449	3.89473	MSC	8	9242	NM_005098	musculin (activated B-cell factor-1)
cg26656135	26620	580739	5310739	EYA4	Grn	-2.32529	0.859947	-7.30202	9.68973e-06	0.00234449	3.88742	EYA4	6	2070	NM_004100	eyes absent homolog 4 (Drosophila)
cg21697134	21704	450524	6250403	FN3K	Red	-2.17941	-1.41446	-7.29237	9.8176e-06	0.00235459	3.87483	FN3K	17	64122	NM_022158	fructosamine 3 kinase
cg22946150	22905	2490079	2070600	SH3GL3	Red	-2.04322	2.83196	-7.26532	1.01856e-05	0.00241611	3.8395	SH3GL3	15	6457	NM_003027	SH3-domain GRB2-like 3
cg25725843	25705	540152	5090564	ST6GAL2	Grn	-1.01417	2.09762	-7.26063	1.02509e-05	0.00241611	3.83336	ST6GAL2	2	84620	NM_032528	ST6 beta-galactosamide alpha-2,6-sialyltranferase 2
cg03285457	3304	7050678	6130021	LBX1	Grn	-1.94453	-0.980762	-7.24414	1.0484e-05	0.00244994	3.81175	LBX1	10	10660	NM_006562	ladybird homeobox 1
cg05839235	5829	5860594	130661	NPR3	Grn	-2.37124	1.37076	-7.20752	1.10223e-05	0.00247016	3.76363	NPR3	5	4883	NM_000908	natriuretic peptide receptor C/guanylate cyclase C (atrionatriuretic peptide receptor C)
cg06187947	6139	5270020	830133	GULP1	Grn	-1.41689	1.67581	-7.21947	1.08434e-05	0.00247016	3.77936	GULP1	2	51454	NM_016315	GULP, engulfment adaptor PTB domain containing 1
cg12331389	12251	6550376	6220446	RBP4	Grn	-2.01602	3.38245	-7.22655	1.0739e-05	0.00247016	3.78866	RBP4	10	5950	NM_006744	retinol binding protein 4, plasma
cg17055734	17088	2510523	2230468	CRYGA	Grn	1.28897	2.12999	7.2187	1.08548e-05	0.00247016	3.77834	CRYGA	2	1418	NM_014617	crystallin, gamma A
cg18952647	18942	940328	4850747	BNC1	Red	-1.87078	1.42787	-7.21158	1.09611e-05	0.00247016	3.76897	BNC1	15	646	NM_001717	basonuclin 1
cg00862041	886	2760494	4230022	GPRASP2	Grn	-2.05543	1.61459	-7.20001	1.11362e-05	0.0024754	3.75374	GPRASP2	X	114928	NM_138437	G protein-coupled receptor associated sorting protein 2
cg10140638	10056	6860767	3780360	PTPRN	Grn	-1.66042	-0.687343	-7.16297	1.17171e-05	0.00255935	3.70482	PTPRN	2	5798	NM_002846	protein tyrosine phosphatase, receptor type, N
cg14225485	14205	630095	2630095	FAM84A	Grn	-2.69753	1.76669	-7.15817	1.17947e-05	0.00255935	3.69847	FAM84A	2	151354	NM_145175	family with sequence similarity 84, member A
cg26609631	26567	160347	6840403	GSH1	Grn	-2.71078	1.68478	-7.16134	1.17434e-05	0.00255935	3.70267	GSX1	13	219409	NM_145657	GS homeobox 1
cg05822100	5812	2230437	5360437	CDH6	Grn	-1.38732	0.456094	-7.12711	1.23102e-05	0.00260909	3.65729	CDH6	5	1004	NM_004932	cadherin 6, type 2, K-cadherin (fetal kidney)
cg07558455	7530	1070176	1070487	ANKRD38	Grn	-1.33044	1.2882	-7.13246	1.22197e-05	0.00260909	3.66439	KANK4	1	163782	NM_181712	KN motif and ankyrin repeat domains 4
cg12277666	12208	4900110	1170398	TDRD5	Grn	-1.88755	2.71287	-7.13619	1.21571e-05	0.00260909	3.66934	TDRD5	1	163589	NM_173533	tudor domain containing 5
cg07123069	7121	5490730	5490358	HOXC11	Red	-2.36092	-0.755973	-7.086	1.30297e-05	0.00272218	3.60257	HOXC11	12	3227	NM_014212	homeobox C11
cg08109815	8079	7400315	5080195	NMBR	Grn	-1.21419	2.14611	-7.08527	1.30429e-05	0.00272218	3.6016	NMBR	6	4829	NM_002511	neuromedin B receptor
cg07260592	7238	5360619	1660088	LPA	Grn	-1.28577	2.65203	-7.07343	1.32586e-05	0.00274624	3.58579	NA	NA	NA	XM_926329	NA
cg14127336	14100	2650044	4120044	TCL1A	Red	2.18511	-2.98125	7.05942	1.35189e-05	0.00275836	3.56705	TCL1A	14	8115	NM_021966	T-cell leukemia/lymphoma 1A
cg21801378	21790	5870692	5960577	BRUNOL6	Grn	-1.79064	2.55496	-7.06284	1.34548e-05	0.00275836	3.57163	CELF6	15	60677	NM_052840	CUGBP, Elav-like family member 6
cg11438428	11369	840156	4260392	PTF1A	Red	-1.28356	2.61332	-7.03733	1.39402e-05	0.00280249	3.53746	PTF1A	10	256297	NM_178161	pancreas specific transcription factor, 1a
cg27096144	27057	7320187	1240129	MSX2	Grn	-1.0856	1.87997	-7.03972	1.3894e-05	0.00280249	3.54066	MSX2	5	4488	NM_002449	msh homeobox 2
cg13591701	13529	6660324	2970301	FAM20A	Red	-1.00612	0.106185	-7.02606	1.41605e-05	0.00282601	3.52233	FAM20A	17	54757	NM_017565	family with sequence similarity 20, member A
cg03506489	3521	3940619	3940088	KCNA4	Red	-1.42932	2.2938	-7.00353	1.46122e-05	0.00289501	3.49204	KCNA4	11	3739	NM_002233	potassium voltage-gated channel, shaker-related subfamily, member 4
cg08768421	8717	5130538	4210176	GDA	Grn	-2.37519	0.712936	-6.98927	1.49061e-05	0.00293199	3.47282	GDA	9	9615	NM_004293	guanine deaminase
cg11269533	11205	160543	3800259	FEV	Red	-1.19902	-1.02145	-6.95003	1.57475e-05	0.00303205	3.41981	FEV	2	54738	NM_017521	FEV (ETS oncogene family)
cg21331821	21311	5390400	6200400	ZSCAN1	Grn	-1.78565	2.03422	-6.95225	1.56984e-05	0.00303205	3.42282	ZSCAN1	19	284312	NM_182572	zinc finger and SCAN domain containing 1
cg23349790	23324	3290541	2480168	IGSF21	Red	-1.52311	2.14499	-6.9553	1.56315e-05	0.00303205	3.42695	IGSF21	1	84966	NM_032880	immunoglobin superfamily, member 21
cg07126839	7128	2490669	2070736	FAM100B	Red	-1.49971	-3.78152	-6.93393	1.61072e-05	0.00305477	3.39799	FAM100B	17	283991	NM_182565	family with sequence similarity 100, member B
cg17051321	17083	6110154	7610403	BNC1	Grn	-1.39594	1.76328	-6.93794	1.60168e-05	0.00305477	3.40342	NA	NA	NA	NT_077661	NA
cg17977409	17995	2630070	20068	SH3GL2	Grn	-1.34138	3.11416	-6.92981	1.62006e-05	0.00305477	3.3924	SH3GL2	9	6456	NM_003026	SH3-domain GRB2-like 2
cg22680812	22645	3450243	4490243	EPB42	Grn	-0.707771	4.09262	-6.90357	1.68095e-05	0.00314787	3.35675	EPB42	15	2038	NM_000119	erythrocyte membrane protein band 4.2
cg25057743	25035	5420753	460519	PTHR2	Grn	-1.48833	1.39041	-6.86796	1.76752e-05	0.00328747	3.30819	PTH2R	2	5746	NM_005048	parathyroid hormone 2 receptor
cg02620013	2621	70136	6580121	MLNR	Grn	-1.13338	1.2153	-6.84665	1.8216e-05	0.00333137	3.27904	MLNR	13	2862	NM_001507	motilin receptor
cg05373457	5385	7040243	6620364	KCNS2	Grn	-1.14158	2.9769	-6.84429	1.82768e-05	0.00333137	3.27581	KCNS2	8	3788	NM_020697	potassium voltage-gated channel, delayed-rectifier, subfamily S, member 2
cg06222851	6188	2810360	1440167	OGDHL	Grn	-1.47301	1.01694	-6.84793	1.81828e-05	0.00333137	3.2808	OGDHL	10	55753	NM_018245	oxoglutarate dehydrogenase-like
cg22892110	22857	1030521	1690167	MAPK15	Red	-1.67632	1.7849	-6.83187	1.86011e-05	0.00336804	3.25879	MAPK15	8	225689	NM_139021	mitogen-activated protein kinase 15
cg19001226	18997	450047	6250762	HOXD1	Red	-1.4594	0.833532	-6.82663	1.87399e-05	0.00337085	3.2516	HOXD1	2	3231	NM_024501	homeobox D1
cg11806565	11745	380307	5260307	PHKA1	Red	-1.71646	1.13376	-6.81772	1.89783e-05	0.00337953	3.23936	PHKA1	X	5255	NM_002637	phosphorylase kinase, alpha 1 (muscle)
cg13481359	13418	3780017	3780706	EGR4	Grn	-1.46298	2.60766	-6.8156	1.90355e-05	0.00337953	3.23645	EGR4	2	1961	NM_001965	early growth response 4
cg00202711	220	4250343	4200762	HTR2C	Red	-1.94819	1.69689	-6.78793	1.97988e-05	0.00342395	3.19838	HTR2C	X	3358	NM_000868	5-hydroxytryptamine (serotonin) receptor 2C
cg02148834	2166	3360288	5220288	TPTE	Red	-1.02634	4.74839	-6.77718	2.01042e-05	0.00342395	3.18356	NA	NA	NA	NM_013315	NA
cg05436231	5448	6520711	1170092	CD164L2	Grn	-1.8716	2.68793	-6.77875	2.00591e-05	0.00342395	3.18573	CD164L2	1	388611	NM_207397	CD164 sialomucin-like 2
cg13449778	13388	1850356	5270689	C1orf76	Grn	-2.05373	2.24103	-6.79221	1.96786e-05	0.00342395	3.20428	FAM163A	1	148753	NM_173509	family with sequence similarity 163, member A
cg18438777	18451	5910671	4220671	NPY5R	Grn	-1.18716	2.22607	-6.7793	2.00435e-05	0.00342395	3.18649	NPY5R	4	4889	NM_006174	neuropeptide Y receptor Y5
cg20141916	20122	7160543	4670259	PLEK2	Red	-0.877943	-1.46386	-6.7921	1.96816e-05	0.00342395	3.20413	PLEK2	14	26499	NM_016445	pleckstrin 2
cg24176563	24128	5670196	7400092	EYA4	Grn	-1.77688	0.904512	-6.77516	2.01622e-05	0.00342395	3.18077	EYA4	6	2070	NM_004100	eyes absent homolog 4 (Drosophila)
cg08572611	8514	2370632	6550632	ACTL6B	Grn	-1.37849	3.85521	-6.74002	2.11988e-05	0.0034357	3.1322	ACTL6B	7	51412	NM_016188	actin-like 6B
cg14795968	14796	7560332	1450768	ACADL	Grn	-1.77771	2.43292	-6.74713	2.09845e-05	0.0034357	3.14204	ACADL	2	33	NM_001608	acyl-Coenzyme A dehydrogenase, long chain
cg15331039	15332	2350156	4210093	SH3BGRL2	Grn	-2.22332	0.390755	-6.74798	2.09592e-05	0.0034357	3.14321	SH3BGRL2	6	83699	NM_031469	SH3 domain binding glutamic acid-rich protein like 2
cg16787600	16835	4590630	1580543	SORCS3	Red	-1.66595	1.75891	-6.74696	2.09896e-05	0.0034357	3.1418	SORCS3	10	22986	NM_014978	sortilin-related VPS10 domain containing receptor 3
cg21096915	21067	1400452	6180537	MGC16291	Grn	-1.87092	1.94794	-6.74853	2.09428e-05	0.0034357	3.14397	NA	NA	NA	NM_032770	NA
cg22189618	22163	4920736	5890523	NAP1L3	Grn	-1.70297	2.3361	-6.73877	2.12367e-05	0.0034357	3.13046	NAP1L3	X	4675	NM_004538	nucleosome assembly protein 1-like 3
cg23300372	23275	610592	240424	CART	Grn	-1.23221	1.00035	-6.74274	2.11165e-05	0.0034357	3.13596	CARTPT	5	9607	NM_004291	CART prepropeptide
cg26963271	26920	5670162	7400553	PDE4B	Red	-2.30835	1.95617	-6.76613	2.04233e-05	0.0034357	3.1683	PDE4B	1	5142	NM_002600	phosphodiesterase 4B, cAMP-specific (phosphodiesterase E4 dunce homolog, Drosophila)
cg08416046	8363	380195	5260670	IRS4	Grn	-1.61103	1.73587	-6.72418	2.16845e-05	0.0034676	3.11024	IRS4	X	8471	NM_003604	insulin receptor substrate 4
cg10482024	10392	3870349	3140433	AK3L1	Grn	-1.22656	-0.359549	-6.72408	2.16875e-05	0.0034676	3.1101	AK3L1	1	205	NM_013410	adenylate kinase 3-like 1
cg10238818	10164	6130121	3370017	CYYR1	Grn	-1.42257	1.27219	-6.71575	2.19478e-05	0.00348881	3.09854	CYYR1	21	116159	NM_052954	cysteine/tyrosine-rich 1
cg03302287	3322	3990189	3170524	PKP2	Grn	-1.81885	1.49874	-6.70867	2.21718e-05	0.00350403	3.08869	PKP2	12	5318	NM_004572	plakophilin 2
cg01399317	1401	4640026	6480647	FLJ46072	Grn	-1.78106	4.45687	-6.69209	2.27053e-05	0.00356774	3.06563	FAM83H	8	286077	NM_198488	family with sequence similarity 83, member H
cg07356771	7339	4060711	7570180	CHDH	Red	-1.86834	-0.690006	-6.67628	2.32268e-05	0.0036082	3.04361	CHDH	3	55349	NM_018397	choline dehydrogenase
cg26207503	26190	430762	430484	MYF5	Grn	-0.876343	1.81321	-6.67976	2.31108e-05	0.0036082	3.04846	MYF5	12	4617	NM_005593	myogenic factor 5
cg15202954	15197	6250719	5570398	VGCNL1	Grn	-1.29775	2.60545	-6.66368	2.36515e-05	0.00365343	3.02602	NALCN	13	259232	NM_052867	sodium leak channel, non-selective
cg23752923	23714	4220243	870477	MCOLN3	Grn	-2.43544	1.23049	-6.65177	2.40609e-05	0.00369578	3.00937	MCOLN3	1	55283	NM_018298	mucolipin 3
cg06268694	6234	6840615	1510687	CELSR1	Grn	-2.07014	2.7547	-6.64226	2.43929e-05	0.00372585	2.99607	CELSR1	22	9620	NM_014246	cadherin, EGF LAG seven-pass G-type receptor 1 (flamingo homolog, Drosophila)
cg04632671	4690	4120598	6290609	PPARG	Grn	-1.92381	3.28567	-6.63681	2.45852e-05	0.00373435	2.98845	PPARG	3	5468	NM_138712	peroxisome proliferator-activated receptor gamma
cg00548268	571	6380168	6060053	NPTX2	Grn	-1.10158	3.69984	-6.62828	2.48898e-05	0.00375974	2.97649	NPTX2	7	4885	NM_002523	neuronal pentraxin II
cg09965258	9888	1850463	5270541	NFIB	Grn	-1.65854	1.02785	-6.60036	2.59152e-05	0.00384756	2.93729	NFIB	9	4781	NM_005596	nuclear factor I/B
cg12768605	12708	7510504	990187	LYPD5	Grn	-1.8683	0.950723	-6.59969	2.59401e-05	0.00384756	2.93636	LYPD5	19	284348	NM_182573	LY6/PLAUR domain containing 5
cg18236477	18241	6180131	1050487	ATP8A2	Grn	-0.995528	2.92952	-6.5972	2.60341e-05	0.00384756	2.93285	ATP8A2	13	51761	NM_016529	ATPase, aminophospholipid transporter-like, class I, type 8A, member 2
cg23833452	23782	4730204	3830491	RAB32	Grn	-1.27152	2.70402	-6.60848	2.56123e-05	0.00384756	2.94871	NA	NA	NA	NT_025741	NA
cg06675478	6672	3520523	3890241	SOX1	Grn	-2.60164	2.22842	-6.58995	2.63088e-05	0.00386725	2.92265	SOX1	13	6656	NM_005986	SRY (sex determining region Y)-box 1
cg14312526	14295	6480753	6480731	FOXL2	Red	-1.44592	-0.923445	-6.58519	2.64908e-05	0.00387318	2.91595	FOXL2	3	668	NM_023067	forkhead box L2
cg25432696	25426	1780228	610521	CXCL6	Grn	-1.40085	2.37106	-6.57728	2.67964e-05	0.00389703	2.90481	CXCL6	4	6372	NM_002993	chemokine (C-X-C motif) ligand 6 (granulocyte chemotactic protein 2)
cg02788090	2790	1400253	6180193	SOX9	Grn	-1.23444	0.916022	-6.5716	2.70184e-05	0.00390852	2.89679	SOX9	17	6662	NM_000346	SRY (sex determining region Y)-box 9
cg13488201	13422	6400592	5390184	ADAM12	Red	-1.94019	2.8435	-6.56167	2.74109e-05	0.00394442	2.88278	ADAM12	10	8038	NM_003474	ADAM metallopeptidase domain 12
cg02008154	2040	6980184	4280685	TBX20	Grn	-1.62055	-0.138346	-6.5548	2.76857e-05	0.00394748	2.87308	TBX20	7	57057	NM_020417	T-box 20
cg14116122	14086	7610593	3390289	CART1	Red	-2.1441	1.05229	-6.55393	2.77208e-05	0.00394748	2.87185	ALX1	12	8092	NM_006982	ALX homeobox 1
cg20699736	20654	5310196	6040092	VAX2	Grn	-1.67333	0.0984483	-6.54936	2.79058e-05	0.00395323	2.86539	VAX2	2	25806	NM_012476	ventral anterior homeobox 2
cg13434842	13362	5910681	4220681	GATA4	Grn	-1.31307	3.16376	-6.52832	2.87738e-05	0.00399342	2.83561	NA	NA	NA	NT_077531	NA
cg17788682	17810	240468	2120554	ARNT2	Grn	-2.14052	1.60596	-6.53005	2.87012e-05	0.00399342	2.83807	ARNT2	15	9915	NM_014862	aryl-hydrocarbon receptor nuclear translocator 2
cg24229963	24173	2230026	4280703	ZFAND1	Grn	-0.815791	-3.58052	-6.53194	2.86221e-05	0.00399342	2.84075	ZFAND1	8	79752	NM_024699	zinc finger, AN1-type domain 1
cg27625732	27541	5960259	1010465	TBC1D13	Grn	-0.813448	2.91723	-6.53519	2.84871e-05	0.00399342	2.84535	TBC1D13	9	54662	NM_018201	TBC1 domain family, member 13
cg13297865	13224	2640040	6110605	ELOVL4	Grn	-2.39306	2.22564	-6.51847	2.91896e-05	0.00403067	2.82166	ELOVL4	6	6785	NM_022726	elongation of very long chain fatty acids (FEN1/Elo2, SUR4/Elo3, yeast)-like 4
cg13462129	13400	1850259	5270465	DLX5	Grn	-0.930189	2.1564	-6.46301	3.16556e-05	0.00432748	2.74276	NA	NA	NA	NT_007933	NA
cg23037403	22998	1230202	3190209	ZNF454	Grn	-1.46257	2.98518	-6.46375	3.16212e-05	0.00432748	2.74382	ZNF454	5	285676	NM_182594	zinc finger protein 454
cg02936872	2939	4850553	1980041	CTSL2	Red	-2.03167	0.55648	-6.45744	3.1915e-05	0.00434123	2.73482	CTSL2	9	1515	NM_001333	cathepsin L2
cg19063972	19060	6420538	5420070	SOX21	Grn	-2.47515	0.975456	-6.44118	3.26862e-05	0.00442413	2.71157	SOX21	13	11166	NM_007084	SRY (sex determining region Y)-box 21
cg16232126	16300	6940072	7200474	SLC5A7	Grn	-1.36059	3.48115	-6.43035	3.32107e-05	0.00447298	2.69607	SLC5A7	2	60482	NM_021815	solute carrier family 5 (choline transporter), member 7
cg19817399	19798	5910129	4220129	CYP1A1	Red	-0.797046	-2.69041	-6.42027	3.37067e-05	0.00451752	2.68164	CYP1A1	15	1543	NM_000499	cytochrome P450, family 1, subfamily A, polypeptide 1
cg04737319	4788	610072	240079	HARS2	Red	-2.0417	-1.48446	-6.40836	3.43029e-05	0.00457501	2.66456	DTD1	20	92675	NM_080820	D-tyrosyl-tRNA deacylase 1 homolog (S. cerevisiae)
cg14094960	14064	7210647	6840471	EGFR	Red	-2.52998	3.40528	-6.40199	3.46266e-05	0.00459575	2.65542	EGFR	7	1956	NM_201282	epidermal growth factor receptor (erythroblastic leukemia viral (v-erb-b) oncogene homolog, avian)
cg01936270	1956	6770484	5560484	CYP1B1	Grn	-1.49058	-1.19656	-6.39139	3.51721e-05	0.00464561	2.64019	CYP1B1	2	1545	NM_000104	cytochrome P450, family 1, subfamily B, polypeptide 1
cg25211252	25205	6420082	5420301	KCNMB3	Grn	1.30755	-3.04025	6.38763	3.53679e-05	0.00464901	2.63478	KCNMB3	3	27094	NM_014407	potassium large conductance calcium-activated channel, subfamily M beta member 3
cg26679231	26645	6980328	4280066	C6orf152	Grn	-1.35876	-0.153263	-6.36735	3.64438e-05	0.00476752	2.60558	LCA5	6	167691	NM_181714	Leber congenital amaurosis 5
cg22161476	22122	2570670	5550670	FSTL5	Red	-1.95492	0.639341	-6.36304	3.66769e-05	0.00477516	2.59937	FSTL5	4	56884	NM_020116	follistatin-like 5
cg07028533	7015	2190424	3930402	CNTNAP2	Grn	-1.51795	0.67887	-6.34197	3.78393e-05	0.00489344	2.56895	CNTNAP2	7	26047	NM_014141	contactin associated protein-like 2
cg19668234	19649	4200451	1820494	TSP50	Grn	-1.38207	1.11467	-6.34012	3.79434e-05	0.00489344	2.56628	PRSS50	3	29122	NM_013270	protease, serine, 50
cg02248540	2281	3060441	2850433	HIST1H2AI	Grn	-0.846401	-2.98529	-6.32004	3.9091e-05	0.00497283	2.53722	HIST1H2AI	6	8329	NM_003509	histone cluster 1, H2ai
cg12204574	12140	6520521	1170360	GABRE	Grn	-1.73579	2.63186	-6.32468	3.88221e-05	0.00497283	2.54395	GABRE	X	2564	NM_004961	gamma-aminobutyric acid (GABA) A receptor, epsilon
cg13234643	13142	2360292	7550192	CTSL2	Grn	-2.05743	0.771518	-6.3198	3.91046e-05	0.00497283	2.53688	CTSL2	9	1515	NM_001333	cathepsin L2
cg05386606	5399	5900450	5900372	BCL7B	Grn	-1.35744	1.16998	-6.3069	3.98617e-05	0.00500487	2.51818	BCL7B	7	9275	NM_001707	B-cell CLL/lymphoma 7B
cg24646710	24602	6840639	1510403	FLJ23191	Red	-0.681573	-1.26	-6.30675	3.98705e-05	0.00500487	2.51797	C4orf31	4	79625	NM_024574	chromosome 4 open reading frame 31
cg24693053	24660	5220661	6370523	MFSD7	Grn	-1.93658	1.34156	-6.30616	3.99057e-05	0.00500487	2.51711	MFSD7	4	84179	NM_032219	major facilitator superfamily domain containing 7
cg09472203	9406	5270678	830242	AP3B2	Grn	-1.80655	0.406077	-6.29728	4.04365e-05	0.00504828	2.50422	AP3B2	15	8120	NM_004644	adaptor-related protein complex 3, beta 2 subunit
cg04721883	4771	610377	240377	ESX1	Red	-1.95444	2.83332	-6.28747	4.10311e-05	0.00509325	2.48998	ESX1	X	80712	NM_153448	ESX homeobox 1
cg05772663	5768	4610452	1110537	HTR2C	Grn	-1.71217	0.946648	-6.28522	4.11693e-05	0.00509325	2.4867	HTR2C	X	3358	NM_000868	5-hydroxytryptamine (serotonin) receptor 2C
cg13929328	13893	3710187	5810187	FLJ46831	Grn	-1.83832	3.3808	-6.27374	4.18798e-05	0.00514289	2.47	FOXI2	10	399823	NM_207426	forkhead box I2
cg15042080	15037	380523	5260523	TMEM74	Red	-1.44913	2.4191	-6.27267	4.19467e-05	0.00514289	2.46844	TMEM74	8	157753	NM_153015	transmembrane protein 74
cg15309006	15305	160661	3800523	LOC63928	Grn	-1.27433	-0.437784	-6.26541	4.24036e-05	0.0051757	2.45787	CHP2	16	63928	NM_022097	calcineurin B homologous protein 2
cg16290737	16369	2000722	3610458	CHGA	Red	-1.70036	-0.348588	-6.25045	4.33616e-05	0.0052691	2.43607	CHGA	14	1113	NM_001275	chromogranin A (parathyroid secretory protein 1)
cg10730174	10632	4860521	6270767	PRRX1	Grn	-1.30593	0.49117	-6.24204	4.39106e-05	0.00531221	2.42379	PRRX1	1	5396	NM_022716	paired related homeobox 1
cg07017477	7004	6180139	5960270	THEM4	Red	-1.75321	2.28338	-6.23528	4.4357e-05	0.00531914	2.41391	THEM4	1	117145	NM_053055	thioesterase superfamily member 4
cg09936561	9862	1340433	990441	DRD5	Grn	-1.58808	1.43294	-6.23619	4.42966e-05	0.00531914	2.41524	DRD5	4	1816	NM_000798	dopamine receptor D5
cg09736162	9662	3830520	6840681	CELSR3	Red	-2.23454	2.93673	-6.22093	4.53208e-05	0.00538746	2.39292	CELSR3	3	1951	NM_001407	cadherin, EGF LAG seven-pass G-type receptor 3 (flamingo homolog, Drosophila)
cg11732619	11678	4250446	6060079	SLIT3	Grn	-1.98898	0.496024	-6.22351	4.51458e-05	0.00538746	2.3967	SLIT3	5	6586	NM_003062	slit homolog 3 (Drosophila)
cg22392276	22358	4150689	1940224	CKB	Grn	-1.02041	-1.78298	-6.20881	4.6152e-05	0.00543897	2.37518	CKB	14	1152	NM_001823	creatine kinase, brain
cg24120841	24076	2480768	3940114	THRB	Grn	-1.82119	0.351068	-6.20911	4.61311e-05	0.00543897	2.37562	THRB	3	7068	NM_000461	thyroid hormone receptor, beta (erythroblastic leukemia viral (v-erb-a) oncogene homolog 2, avian)
cg01580888	1599	5490369	6420349	RHPN2	Grn	-2.96269	2.27871	-6.20203	4.66241e-05	0.00547103	2.36524	RHPN2	19	85415	NM_033103	rhophilin, Rho GTPase binding protein 2
cg20899053	20857	4050731	4050519	HLXB9	Red	-1.41711	-0.483341	-6.19241	4.7303e-05	0.00552698	2.35111	MNX1	7	3110	NM_005515	motor neuron and pancreas homeobox 1
cg04118884	4168	7570465	7150692	CHPF	Grn	-1.07294	-2.03053	-6.18496	4.78352e-05	0.00556537	2.34019	CHPF	2	79586	NM_024536	chondroitin polymerizing factor
cg02919422	2924	5820215	4150113	SOX17	Grn	-1.733	1.87026	-6.17686	4.84219e-05	0.00558609	2.32828	SOX17	8	64321	NM_022454	SRY (sex determining region Y)-box 17
cg08583049	8526	6450327	6060195	FOXB1	Grn	-2.52584	-0.777565	-6.17937	4.82397e-05	0.00558609	2.33196	FOXB1	15	27023	NM_012182	forkhead box B1
cg10193817	10114	6400424	5390685	IGSF4	Grn	-1.27029	2.79628	-6.16487	4.93039e-05	0.00566394	2.31064	CADM1	11	23705	NM_014333	cell adhesion molecule 1
cg10293925	10216	6420152	5420537	AMPH	Grn	-1.69247	1.03941	-6.15885	4.97535e-05	0.00569168	2.30177	AMPH	7	273	NM_001635	amphiphysin
cg07851192	7813	1410753	1410731	KCNG2	Grn	-0.767179	5.40543	-6.14312	5.09484e-05	0.00575611	2.27857	KCNG2	18	26251	NM_012283	potassium voltage-gated channel, subfamily G, member 2
cg19511844	19500	4670100	4200474	ORMDL3	Red	-0.619618	-1.74138	-6.14469	5.08278e-05	0.00575611	2.28089	ORMDL3	17	94103	NM_139280	ORM1-like 3 (S. cerevisiae)
cg24920358	24890	380133	5260020	PPIE	Grn	-1.5168	1.03348	-6.14541	5.07725e-05	0.00575611	2.28195	PPIE	1	10450	NM_006112	peptidylprolyl isomerase E (cyclophilin E)
cg03826976	3857	2350196	4210092	CYB5R2	Grn	-1.49517	0.491278	-6.13966	5.12148e-05	0.00576241	2.27348	CYB5R2	11	51700	NM_016229	cytochrome b5 reductase 2
cg22766145	22721	1740376	4760376	BHLHB5	Grn	-0.980527	1.11847	-6.13489	5.15849e-05	0.00578026	2.26644	BHLHE22	8	27319	NM_152414	basic helix-loop-helix family, member e22
cg12699371	12642	2190692	3930328	GALR1	Grn	-2.11662	2.19034	-6.13079	5.19055e-05	0.00579245	2.26038	GALR1	18	2587	NM_001480	galanin receptor 1
cg11011938	10927	5820491	4150204	SEMA5A	Grn	-1.1697	-0.504218	-6.11348	5.32825e-05	0.00592193	2.23478	SEMA5A	5	9037	NM_003966	sema domain, seven thrombospondin repeats (type 1 and type 1-like), transmembrane domain (TM) and short cytoplasmic domain, (semaphorin) 5A
cg01870826	1890	2600551	150164	LOC389458	Red	-1.20687	2.33158	-6.09372	5.49015e-05	0.00607717	2.20551	NA	NA	NA	NM_203393	NA
cg02600394	2596	3190010	270110	TXK	Red	-0.530849	4.00924	-6.08543	5.55963e-05	0.00610835	2.19321	TXK	4	7294	NM_003328	TXK tyrosine kinase
cg14679587	14679	1440768	580647	GLS2	Grn	-1.4729	0.582704	-6.08503	5.56299e-05	0.00610835	2.19262	GLS2	12	27165	NM_013267	glutaminase 2 (liver, mitochondrial)
cg10708905	10615	6900367	2640253	LRIG3	Grn	-1.18595	0.785062	-6.07849	5.61855e-05	0.00614467	2.1829	LRIG3	12	121227	NM_153377	leucine-rich repeats and immunoglobulin-like domains 3
cg22368262	22328	3450221	4490221	C10orf35	Red	-1.13529	0.63103	-6.07539	5.64505e-05	0.00614905	2.17829	C10orf35	10	219738	NM_145306	chromosome 10 open reading frame 35
cg03160135	3187	6290554	7100075	VGLL2	Grn	-1.63103	1.94874	-6.07152	5.67831e-05	0.00616074	2.17255	VGLL2	6	245806	NM_153453	vestigial like 2 (Drosophila)
cg25167643	25166	5860524	130349	PTPRZ1	Red	-1.88475	3.39261	-6.06661	5.72083e-05	0.00618234	2.16525	PTPRZ1	7	5803	NM_002851	protein tyrosine phosphatase, receptor-type, Z polypeptide 1
cg18247638	18256	4610121	2600110	BIVM	Red	-1.69881	-1.59118	-6.05844	5.79241e-05	0.00623505	2.15308	BIVM	13	54841	NM_017693	basic, immunoglobulin-like variable motif containing
cg11483915	11420	4060735	7570482	SLC40A1	Red	-1.3813	-0.595219	-6.05316	5.8391e-05	0.00626066	2.14523	SLC40A1	2	30061	NM_014585	solute carrier family 40 (iron-regulated transporter), member 1
cg10300684	10225	7150097	7150672	FOXG1B	Grn	-1.19033	0.73378	-6.04686	5.8954e-05	0.00629633	2.13584	FOXG1	14	2290	NM_005249	forkhead box G1
cg13878010	13830	70403	6580639	ADCY5	Grn	-1.76856	0.742406	-6.04109	5.94745e-05	0.0063272	2.12724	ADCY5	3	111	NM_183357	adenylate cyclase 5
cg00234616	258	7400608	630292	TLX2	Red	-1.50613	0.167038	-6.03397	6.01232e-05	0.00637143	2.11662	NA	NA	NA	NM_001534	NA
cg17252960	17283	5360326	1660239	ID4	Grn	-1.11523	1.39454	-6.03055	6.04375e-05	0.00638001	2.11151	ID4	6	3400	NM_001546	inhibitor of DNA binding 4, dominant negative helix-loop-helix protein
cg20312228	20273	4730372	3830450	CCDC37	Grn	-1.00898	0.0239975	-6.02169	6.12601e-05	0.00644197	2.09828	CCDC37	3	348807	NM_182628	coiled-coil domain containing 37
cg02629761	2634	5050521	2030154	PTPN21	Grn	-1.05757	-1.99058	-6.01763	6.16406e-05	0.00645714	2.09222	PTPN21	14	11099	NM_007039	protein tyrosine phosphatase, non-receptor type 21
cg01546563	1570	110670	110132	GATA4	Grn	-1.62814	0.0748531	-6.01369	6.20132e-05	0.00647138	2.08632	NA	NA	NA	NT_077531	NA
cg27398547	27336	940678	4850021	C14orf39	Grn	-0.994785	0.86958	-6.00859	6.2498e-05	0.00649718	2.0787	C14orf39	14	317761	NM_174978	chromosome 14 open reading frame 39
cg16792800	16842	4220079	870600	GPC6	Grn	-1.21973	2.67143	-6.00317	6.30181e-05	0.00652643	2.07058	GPC6	13	10082	NM_005708	glypican 6
cg10414058	10334	6380494	6060022	HDAC3	Red	-0.488899	-1.67714	-5.99745	6.35719e-05	0.00655894	2.06201	HDAC3	5	8841	NM_003883	histone deacetylase 3
cg08570275	8511	2650167	4120167	P2RY1	Red	-1.26581	-2.60441	-5.99182	6.41214e-05	0.00659077	2.05359	P2RY1	3	5028	NM_002563	purinergic receptor P2Y, G-protein coupled, 1
cg10141715	10058	2680762	6940520	SLC5A8	Grn	-1.10904	2.21726	-5.97608	6.56865e-05	0.00670125	2.02997	SLC5A8	12	160728	NM_145913	solute carrier family 5 (iodide transporter), member 8
cg13912117	13867	3460681	2690689	ADCY8	Red	-1.69299	0.604913	-5.97673	6.56206e-05	0.00670125	2.03095	ADCY8	8	114	NM_001115	adenylate cyclase 8 (brain)
cg26489108	26453	7000465	4860487	DMRT3	Grn	-0.976728	-0.0831438	-5.9694	6.63621e-05	0.006745	2.01995	DMRT3	9	58524	NM_021240	doublesex and mab-3 related transcription factor 3
cg16254309	16327	1260482	2600176	CNTNAP2	Grn	-1.02466	1.70667	-5.95679	6.76586e-05	0.00682603	2.001	CNTNAP2	7	26047	NM_014141	contactin associated protein-like 2
cg22088594	22060	2690687	1070687	FAM48A	Red	-0.657888	-0.974881	-5.95699	6.76385e-05	0.00682603	2.00129	FAM48A	13	55578	NM_017569	family with sequence similarity 48, member A
cg24924779	24897	7380541	6480189	KCNG1	Grn	-1.65865	0.787681	-5.94823	6.85543e-05	0.00689097	1.98811	KCNG1	20	3755	NM_002237	potassium voltage-gated channel, subfamily G, member 1
cg11846956	11800	4060041	7570367	KLK10	Grn	-1.87865	1.98607	-5.94483	6.89132e-05	0.0068911	1.983	NA	NA	NA	NT_011109	NA
cg26081162	26054	290730	6590110	C6orf141	Grn	-1.23793	-0.262678	-5.94345	6.90597e-05	0.0068911	1.98091	NA	NA	NA	NM_153344	NA
cg05641882	5631	3180184	380379	CXCL3	Red	-2.08353	2.08694	-5.92747	7.07783e-05	0.00692947	1.95683	CXCL3	4	2921	NM_002090	chemokine (C-X-C motif) ligand 3
cg05807991	5802	2940468	3940364	TRAM1L1	Grn	-1.59826	2.08421	-5.92345	7.12183e-05	0.00692947	1.95075	TRAM1L1	4	133022	NM_152402	translocation associated membrane protein 1-like 1
cg13836627	13785	5130133	2000681	TJP1	Grn	-2.13069	3.10579	-5.92474	7.10764e-05	0.00692947	1.95271	TJP1	15	7082	NM_003257	tight junction protein 1 (zona occludens 1)
cg14102807	14071	3990273	3170161	CD19	Red	0.998801	-3.68461	5.93268	7.02133e-05	0.00692947	1.96468	CD19	16	930	NM_001770	CD19 molecule
cg14191360	14173	6980162	4280132	MET	Grn	-1.27133	-0.859517	-5.93455	7.00121e-05	0.00692947	1.96749	MET	7	4233	NM_000245	met proto-oncogene (hepatocyte growth factor receptor)
cg14356550	14344	7550162	7550553	KLHDC7A	Red	1.14131	-3.5177	5.92533	7.10125e-05	0.00692947	1.95359	KLHDC7A	1	127707	NM_152375	kelch domain containing 7A
cg17412258	17440	5360541	1660463	DLK1	Grn	-1.56345	1.86901	-5.93215	7.02705e-05	0.00692947	1.96388	NA	NA	NA	NT_026437	NA
cg03388193	3412	6480605	7050735	HPSE2	Red	-1.12763	-1.68927	-5.91852	7.17604e-05	0.00693287	1.94332	HPSE2	10	60495	NM_021828	heparanase 2
cg07719737	7697	4120300	6290270	MANBAL	Red	-0.557621	-3.36261	-5.92058	7.15335e-05	0.00693287	1.94643	MANBAL	20	63905	NM_022077	mannosidase, beta A, lysosomal-like
cg03734874	3755	7000725	4860427	FLJ42486	Red	-1.60923	1.15767	-5.8924	7.47111e-05	0.00719253	1.90382	TMEM179	14	388021	NM_207379	transmembrane protein 179
cg05722918	5723	1710286	4390682	SLC5A8	Grn	-2.01069	0.830877	-5.8799	7.61679e-05	0.00730704	1.88489	SLC5A8	12	160728	NM_145913	solute carrier family 5 (iodide transporter), member 8
cg00949442	985	2350349	4210494	ABCA3	Grn	-1.31976	0.499888	-5.87065	7.72664e-05	0.00736077	1.87085	ABCA3	16	21	NM_001089	ATP-binding cassette, sub-family A (ABC1), member 3
cg21652958	21650	1660750	450220	THBS2	Grn	-1.00146	-1.29637	-5.872	7.71043e-05	0.00736077	1.87291	THBS2	6	7058	NM_003247	thrombospondin 2
cg23559331	23513	5270121	5270017	KCNH4	Red	-0.887158	-0.53195	-5.86014	7.85334e-05	0.00745549	1.8549	KCNH4	17	23415	NM_012285	potassium voltage-gated channel, subfamily H (eag-related), member 4
cg11879188	11832	10356	2680750	ABO	Grn	-0.697794	4.92607	-5.85105	7.96473e-05	0.00750909	1.84109	ABO	9	28	NM_020469	ABO blood group (transferase A, alpha 1-3-N-acetylgalactosaminyltransferase; transferase B, alpha 1-3-galactosyltransferase)
cg17188046	17222	3610445	2570687	T	Grn	-1.40289	1.8746	-5.85301	7.9406e-05	0.00750909	1.84406	T	6	6862	NM_003181	T, brachyury homolog (mouse)
cg22030890	21997	5960612	1010577	RAB32	Grn	-1.25524	1.2895	-5.84256	8.07026e-05	0.00758243	1.82818	RAB32	6	10981	NM_006834	RAB32, member RAS oncogene family
cg15591678	15605	7610411	3390280	ZNF365	Grn	-1.63058	-1.14341	-5.83456	8.17108e-05	0.00765087	1.816	ZNF365	10	22891	NM_199451	zinc finger protein 365
cg25908985	25883	6620605	730196	IHH	Red	-1.82229	1.33274	-5.82804	8.25425e-05	0.00770237	1.80607	IHH	2	3549	NM_002181	Indian hedgehog homolog (Drosophila)
cg05090725	5131	6960719	2060475	RAB39	Red	-2.01766	-0.733178	-5.82565	8.28498e-05	0.00770475	1.80242	RAB39	11	54734	NM_017516	RAB39, member RAS oncogene family
cg00003994	3	7150184	7150392	MEOX2	Red	-0.913328	0.257491	-5.82062	8.34999e-05	0.00773889	1.79475	MEOX2	7	4223	NM_005924	mesenchyme homeobox 2
cg04107037	4154	60753	4570672	ATOH1	Grn	-1.34418	0.45481	-5.81368	8.44055e-05	0.00779639	1.78417	ATOH1	4	474	NM_005172	atonal homolog 1 (Drosophila)
cg11200929	11125	5870181	5960400	CRABP1	Grn	-1.24357	-0.27683	-5.80698	8.52904e-05	0.00781689	1.77393	CRABP1	15	1381	NM_004378	cellular retinoic acid binding protein 1
cg14384940	14376	450411	6250026	C21orf81	Grn	-0.56557	1.23345	-5.80652	8.5351e-05	0.00781689	1.77324	NA	NA	NA	NM_153750	NA
cg26521404	26483	1980390	240520	HOXA9	Red	-2.78545	0.558608	-5.80551	8.54851e-05	0.00781689	1.7717	HOXA9	7	3205	NM_152739	homeobox A9
cg00886554	906	1710433	6960349	NMU	Grn	-1.53927	-0.904513	-5.79991	8.62345e-05	0.00783008	1.76313	NMU	4	10874	NM_006681	neuromedin U
cg01295203	1304	3610471	2570438	PRDM14	Red	-2.28781	2.30035	-5.79802	8.64886e-05	0.00783008	1.76024	PRDM14	8	63978	NM_024504	PR domain containing 14
cg15297650	15285	2810441	1440441	DKFZP566N034	Grn	-0.596645	2.98804	-5.79989	8.62362e-05	0.00783008	1.76311	TMEM163	2	81615	NM_030923	transmembrane protein 163
cg18902090	18893	1820168	3420053	PCDHAC1	Red	-1.03214	1.88271	-5.76919	9.0466e-05	0.00816314	1.71612	PCDHAC1	5	56135	NM_018898	protocadherin alpha subfamily C, 1
cg13262687	13175	1510551	1780327	POU4F2	Grn	-1.2171	0.732263	-5.76644	9.08549e-05	0.00817126	1.7119	POU4F2	4	5458	NM_004575	POU class 4 homeobox 2
cg05330360	5334	5550411	510280	ZPBP2	Grn	-0.636972	3.70857	-5.7613	9.15875e-05	0.008196	1.70402	ZPBP2	17	124626	NM_198844	zona pellucida binding protein 2
cg11827101	11776	1740537	4760537	LOC339789	Red	-0.80611	3.49027	-5.75407	9.26288e-05	0.008196	1.69292	NA	NA	NA	NM_207358	NA
cg17264618	17299	3710327	5810327	ENTPD3	Grn	-1.44801	1.46796	-5.75437	9.25852e-05	0.008196	1.69338	ENTPD3	3	956	NM_001248	ectonucleoside triphosphate diphosphohydrolase 3
cg21907579	21876	2940131	3940239	TBX5	Grn	-1.14731	1.77339	-5.75635	9.2299e-05	0.008196	1.69642	TBX5	12	6910	NM_080718	T-box 5
cg26831415	26806	110408	110019	EFHA2	Grn	-1.45882	0.426104	-5.75738	9.21501e-05	0.008196	1.69801	EFHA2	8	286097	NM_181723	EF-hand domain family, member A2
cg22655224	22620	6110093	4560753	MT3	Grn	-1.12716	-2.54601	-5.74925	9.33287e-05	0.00823129	1.68553	MT3	16	4504	NM_005954	metallothionein 3
cg06557358	6551	5900403	1430280	LOC124842	Grn	-1.2455	-2.88694	-5.74552	9.3875e-05	0.00825285	1.6798	TMEM132E	17	124842	NM_207313	transmembrane protein 132E
cg18555206	18562	1660465	4040601	SLC38A6	Grn	-0.86873	-2.62798	-5.73917	9.48129e-05	0.00830859	1.67004	SLC38A6	14	145389	NM_153811	solute carrier family 38, member 6
cg00625653	648	10097	2680608	WNT7A	Grn	-0.954003	0.151651	-5.7341	9.55689e-05	0.00832149	1.66224	WNT7A	3	7476	NM_004625	wingless-type MMTV integration site family, member 7A
cg16854524	16893	5900553	5900674	DKFZp686L1814	Red	-0.546579	-2.13682	-5.7348	9.54651e-05	0.00832149	1.66331	LIN54	4	132660	NM_194282	lin-54 homolog (C. elegans)
cg00303548	321	1070491	7040102	HS6ST3	Red	-2.28122	4.04256	-5.72901	9.63345e-05	0.00832631	1.65441	NA	NA	NA	XM_926275	NA
cg15878317	15954	630605	2630735	NMNAT3	Grn	-1.25967	1.93754	-5.72848	9.64151e-05	0.00832631	1.65358	NMNAT3	3	349565	NM_178177	nicotinamide nucleotide adenylyltransferase 3
cg19885761	19879	4780402	1580424	CPLX2	Grn	-0.97131	2.67706	-5.72766	9.65378e-05	0.00832631	1.65233	CPLX2	5	10814	NM_001008220	complexin 2
cg04726446	4775	4540181	7320181	MGC16372	Grn	-0.750669	-3.43678	-5.71896	9.78642e-05	0.00841217	1.63893	C2orf39	2	92749	NM_145038	chromosome 2 open reading frame 39
cg04944936	4984	3850521	2710767	CXorf17	Grn	-1.16673	-2.88896	-5.71468	9.85232e-05	0.00841217	1.63234	FAM120C	X	54954	NM_017848	family with sequence similarity 120C
cg08235271	8187	7000445	4860494	LPHN2	Grn	-1.36717	-0.0401292	-5.71313	9.8764e-05	0.00841217	1.62994	LPHN2	1	23266	NM_012302	latrophilin 2
cg14383135	14374	2350528	2350129	NPAS2	Red	-1.75379	2.34223	-5.71442	9.85634e-05	0.00841217	1.63194	NPAS2	2	4862	NM_002518	neuronal PAS domain protein 2
cg01638025	1657	4670026	4200280	DOCK5	Grn	-0.971811	-1.47444	-5.69884	0.000101005	0.00847351	1.60791	DOCK5	8	80005	NM_024940	dedicator of cytokinesis 5
cg02161900	2181	6840095	1510500	IRXL1	Grn	-1.5069	0.0824266	-5.70085	0.000100686	0.00847351	1.61101	MKX	10	283078	NM_173576	mohawk homeobox
cg04747322	4804	7100273	4040360	SNCAIP	Grn	-1.61721	1.56346	-5.7011	0.000100648	0.00847351	1.61139	SNCAIP	5	9627	NM_005460	synuclein, alpha interacting protein
cg18468219	18477	5820722	4150711	MARVELD3	Red	-1.05962	-0.0047256	-5.70298	0.00010035	0.00847351	1.61429	MARVELD3	16	91862	NM_052858	MARVEL domain containing 3
cg18995088	18989	1980097	1050097	CXCL14	Grn	-1.76497	-0.0547004	-5.69866	0.000101034	0.00847351	1.60763	CXCL14	5	9547	NM_004887	chemokine (C-X-C motif) ligand 14
cg03743584	3766	3890546	50736	PRAP1	Red	-1.20335	0.766796	-5.69486	0.000101639	0.00849822	1.60176	PRAP1	10	118471	NM_145202	proline-rich acidic protein 1
cg04786857	4844	450095	6250500	SPDY1	Grn	-1.71339	0.33813	-5.68519	0.000103196	0.00860209	1.58682	SPDYA	2	245711	NM_001008779	speedy homolog A (Xenopus laevis)
cg01192900	1208	3940347	3450364	BTG4	Red	-0.748154	0.00882263	-5.67901	0.000104205	0.00860744	1.57727	BTG4	11	54766	NM_017589	B-cell translocation gene 4
cg06812844	6802	670133	670681	TRPM2	Red	0.901582	-2.53993	5.68115	0.000103855	0.00860744	1.58057	NA	NA	NA	NM_001001188	NA
cg13059782	12989	3190349	270349	CNTNAP3	Grn	-1.00679	1.32442	-5.68068	0.000103931	0.00860744	1.57985	CNTNAP3	9	79937	NM_033655	contactin associated protein-like 3
cg18420965	18429	4220195	870670	EPHA5	Red	-1.2976	3.41388	-5.674	0.00010503	0.00864951	1.56951	EPHA5	4	2044	NM_182472	EPH receptor A5
cg08451957	8400	4560647	1470647	FOXD4L1	Grn	-0.474395	1.30624	-5.66971	0.000105743	0.00865602	1.56287	FOXD4L1	2	200350	NM_012184	forkhead box D4-like 1
cg23710218	23677	2230093	5360608	MSC	Grn	-1.52187	3.19533	-5.67103	0.000105523	0.00865602	1.56492	MSC	8	9242	NM_005098	musculin (activated B-cell factor-1)
cg07876586	7835	4880195	3460670	PGRMC1	Grn	-1.47655	-2.31545	-5.66279	0.000106902	0.00872305	1.55216	PGRMC1	X	10857	NM_006667	progesterone receptor membrane component 1
cg10287137	10212	360630	6420184	P2RY2	Grn	-0.98809	4.07589	-5.66103	0.0001072	0.00872305	1.54942	P2RY2	11	5029	NM_002564	purinergic receptor P2Y, G-protein coupled, 2
cg02548238	2549	2370091	6550091	LOX	Red	-1.23092	-0.55669	-5.65131	0.000108856	0.00876295	1.53436	NA	NA	NA	NT_034772	NA
cg18626709	18628	5310142	6040630	LEPREL1	Red	-1.90699	2.43152	-5.65063	0.000108972	0.00876295	1.53331	LEPREL1	3	55214	NM_018192	leprecan-like 1
cg25381844	25364	4290079	60291	SH3GL3	Grn	-1.23516	-0.638023	-5.65437	0.000108331	0.00876295	1.53911	SH3GL3	15	6457	NM_003027	SH3-domain GRB2-like 3
cg26574610	26539	2810646	1440646	VPREB3	Red	0.514766	-3.74879	5.65214	0.000108713	0.00876295	1.53565	VPREB3	22	29802	NM_013378	pre-B lymphocyte 3
cg00512279	530	4590112	5490451	SLC18A2	Grn	-2.61692	0.237143	-5.63844	0.00011109	0.00888103	1.51439	SLC18A2	10	6571	NM_003054	solute carrier family 18 (vesicular monoamine), member 2
cg03716999	3735	670634	70280	FLJ46380	Grn	-1.5211	0.479891	-5.64027	0.00011077	0.00888103	1.51722	RNF207	1	388591	NM_207396	ring finger protein 207
cg15837252	15911	1940722	780722	GSCL	Red	-0.938076	-0.00997677	-5.62714	0.000113093	0.00897061	1.49682	GSC2	22	2928	NM_005315	goosecoid homeobox 2
cg17685628	17688	3890112	50669	NKX2-8	Grn	-1.72654	2.67826	-5.62657	0.000113195	0.00897061	1.49594	NKX2-8	14	26257	NM_014360	NK2 homeobox 8
cg24723331	24691	830564	7160379	ST8SIA1	Grn	-1.55182	-0.97898	-5.627	0.000113118	0.00897061	1.49661	ST8SIA1	12	6489	NM_003034	ST8 alpha-N-acetyl-neuraminide alpha-2,8-sialyltransferase 1
cg00848728	874	6290224	7100048	DAB1	Red	-0.972551	-1.07293	-5.61414	0.000115443	0.00901808	1.47661	DAB1	1	1600	NM_021080	disabled homolog 1 (Drosophila)
cg03454353	3471	4010358	1170068	ZFP37	Grn	-1.07224	0.633429	-5.61446	0.000115385	0.00901808	1.4771	ZFP37	9	7539	NM_003408	zinc finger protein 37 homolog (mouse)
cg14449051	14444	7400220	6020632	SLC6A15	Grn	-1.2419	-1.02311	-5.61801	0.000114738	0.00901808	1.48263	SLC6A15	12	55117	NM_182767	solute carrier family 6 (neutral amino acid transporter), member 15
cg19358493	19352	6200343	2750019	EMX2	Grn	-1.6918	-1.15376	-5.61719	0.000114886	0.00901808	1.48136	EMX2	10	2018	NM_004098	empty spiracles homeobox 2
cg27444994	27377	1230470	3190128	CDH8	Grn	-1.85894	1.01679	-5.61418	0.000115435	0.00901808	1.47667	CDH8	16	1006	NM_001796	cadherin 8, type 2
cg01851399	1873	5340369	940014	PKP2	Grn	-1.16035	2.73175	-5.60743	0.000116677	0.00906267	1.46616	PKP2	12	5318	NM_004572	plakophilin 2
cg21589280	21577	5910500	4220315	DDAH1	Red	-0.882632	-0.853937	-5.60792	0.000116587	0.00906267	1.46691	DDAH1	1	23576	NM_012137	dimethylarginine dimethylaminohydrolase 1
cg12758687	12702	1230162	4250403	DRD2	Grn	-0.716984	2.4933	-5.59859	0.000118324	0.00916456	1.45237	DRD2	11	1813	NM_016574	dopamine receptor D2
cg09486567	9421	4200168	1820053	OVOL2	Red	-2.8586	-0.756418	-5.5949	0.000119017	0.0091901	1.44663	OVOL2	20	58495	NM_021220	ovo-like 2 (Drosophila)
cg24081819	24031	6840474	1510072	EPHX2	Grn	-1.5727	0.686933	-5.59327	0.000119326	0.0091901	1.44408	EPHX2	8	2053	NM_001979	epoxide hydrolase 2, cytoplasmic
cg15425280	15422	3190452	2120132	GRIA2	Grn	-1.4539	0.528342	-5.5888	0.000120174	0.00922945	1.43711	GRIA2	4	2891	NM_000826	glutamate receptor, ionotropic, AMPA 2
cg02136132	2157	5340037	940408	KCNK13	Red	-1.9948	-0.748575	-5.58671	0.000120574	0.00923425	1.43385	KCNK13	14	56659	NM_022054	potassium channel, subfamily K, member 13
cg06493994	6473	360037	4040382	SCGN	Grn	-1.87009	1.76256	-5.57669	0.000122509	0.00925279	1.4182	SCGN	6	10590	NM_006998	secretagogin, EF-hand calcium binding protein
cg18630040	18634	6040121	3060017	PLA2G7	Grn	-1.75265	2.18251	-5.57872	0.000122114	0.00925279	1.42137	PLA2G7	6	7941	NM_005084	phospholipase A2, group VII (platelet-activating factor acetylhydrolase, plasma)
cg19456540	19455	3170687	630368	SIX6	Red	-1.75667	1.94463	-5.58225	0.00012143	0.00925279	1.42689	SIX6	14	4990	NM_007374	SIX homeobox 6
cg22572159	22535	5670731	7400519	NGFB	Grn	-1.02276	1.60025	-5.57689	0.000122469	0.00925279	1.41851	NGF	1	4803	NM_002506	nerve growth factor (beta polypeptide)
cg24507762	24478	6620082	7210301	KCNB1	Grn	-2.38464	2.06904	-5.57856	0.000122145	0.00925279	1.42112	KCNB1	20	3745	NM_004975	potassium voltage-gated channel, Shab-related subfamily, member 1
cg25397076	25375	1570358	3840358	RBP7	Grn	-1.90892	-1.6521	-5.57326	0.000123178	0.00927768	1.41284	RBP7	1	116362	NM_052960	retinol binding protein 7, cellular
cg11389172	11324	4220706	4220136	SLC18A3	Grn	-1.4453	1.50793	-5.56752	0.000124307	0.00931145	1.40386	SLC18A3	10	6572	NM_003055	solute carrier family 18 (vesicular acetylcholine), member 3
cg22231902	22210	1400437	6180546	EN1	Grn	-1.46705	-0.891512	-5.56849	0.000124114	0.00931145	1.40539	EN1	2	2019	NM_001426	engrailed homeobox 1
cg19560758	19553	6370386	5560356	ERRFI1	Grn	-1.35518	0.345894	-5.56569	0.000124669	0.00931306	1.401	ERRFI1	1	54206	NM_018948	ERBB receptor feedback inhibitor 1
cg05368341	5378	4120086	6290689	SYT6	Red	-1.8461	0.527958	-5.5542	0.000126969	0.00945903	1.38302	SYT6	1	148281	NM_205848	synaptotagmin VI
cg16426459	16508	1710491	6960204	MLPH	Grn	-1.63898	0.69748	-5.55121	0.000127575	0.00947837	1.37834	MLPH	2	79083	NM_024101	melanophilin
cg21461100	21445	4730168	3830053	NOVA2	Red	-1.31533	1.66473	-5.54257	0.000129343	0.00958363	1.3648	NOVA2	19	4858	NM_002516	neuro-oncological ventral antigen 2
cg06493386	6471	6280414	2470253	TRPA1	Grn	-1.30979	1.8238	-5.54012	0.000129848	0.00959506	1.36097	TRPA1	8	8989	NM_007332	transient receptor potential cation channel, subfamily A, member 1
cg08529852	8472	3890577	50470	EGFL7	Grn	1.10256	-4.18192	5.53688	0.000130521	0.00961879	1.35588	EGFL7	9	51162	NM_016215	EGF-like-domain, multiple 7
cg03238797	3255	3060193	3060097	ADAMTS18	Grn	-1.75535	-0.446431	-5.52188	0.000133682	0.00982525	1.33234	NA	NA	NA	NM_139054	NA
cg02515725	2520	3800095	2350612	PDLIM3	Red	-1.25924	0.257649	-5.49717	0.000139065	0.00990152	1.29349	PDLIM3	4	27295	NM_014476	PDZ and LIM domain 3
cg03257423	3273	270382	840382	ZNF228	Grn	-1.16741	1.16519	-5.4978	0.000138926	0.00990152	1.29447	ZFP112	19	7771	NM_013380	zinc finger protein 112 homolog (mouse)
cg04324308	4355	1110241	4010554	COL4A3	Grn	-2.45352	0.607281	-5.50351	0.000137664	0.00990152	1.30346	COL4A3	2	1285	NM_000091	collagen, type IV, alpha 3 (Goodpasture antigen)
cg09137696	9078	6960564	5050537	MT1A	Grn	-1.49852	-0.829427	-5.50038	0.000138355	0.00990152	1.29853	MT1A	16	4489	NM_005946	metallothionein 1A
cg15408407	15402	240521	2120167	RPS15	Grn	-0.666092	-3.55059	-5.50303	0.000137768	0.00990152	1.30271	RPS15	19	6209	NM_001018	ribosomal protein S15
cg15981554	16060	3520309	3890538	CGB2	Grn	-0.860801	2.17602	-5.5125	0.000135698	0.00990152	1.31761	CGB2	19	114336	NM_033378	chorionic gonadotropin, beta polypeptide 2
cg16509658	16580	4590577	1580739	GABRB2	Red	-1.53029	-1.64157	-5.50057	0.000138311	0.00990152	1.29884	GABRB2	5	2561	NM_021911	gamma-aminobutyric acid (GABA) A receptor, beta 2
cg17586860	17600	1430669	2100128	SSTR4	Grn	-1.88398	1.6012	-5.49755	0.000138983	0.00990152	1.29407	SSTR4	20	6754	NM_001052	somatostatin receptor 4
cg18182399	18192	6370601	1570598	DES	Grn	-2.22354	1.97943	-5.50839	0.000136594	0.00990152	1.31113	DES	2	1674	NM_001927	desmin
cg20637307	20582	1030600	1690095	ERBB4	Red	-1.68619	1.48625	-5.50926	0.000136404	0.00990152	1.3125	ERBB4	2	2066	NM_005235	v-erb-a erythroblastic leukemia viral oncogene homolog 4 (avian)
cg21180599	21144	6650646	6650112	TLE6	Grn	-0.688162	0.49625	-5.51414	0.000135345	0.00990152	1.32017	TLE6	19	79816	NM_024760	transducin-like enhancer of split 6 (E(sp1) homolog, Drosophila)
cg22751696	22706	1170386	1170608	C3orf14	Grn	-1.31	-0.223261	-5.50174	0.000138053	0.00990152	1.30068	C3orf14	3	57415	NM_020685	chromosome 3 open reading frame 14
cg03355526	3368	6220253	1990386	ZNF454	Red	-1.6524	3.43697	-5.48956	0.000140769	0.0099504	1.2815	ZNF454	5	285676	NM_182594	zinc finger protein 454
cg08977371	8920	5050168	2030309	CDH13	Grn	-1.76544	0.0347728	-5.4917	0.000140288	0.0099504	1.28487	CDH13	16	1012	NM_001257	cadherin 13, H-cadherin (heart)
cg15873301	15947	5900138	5900541	SYN2	Grn	-1.76426	1.95548	-5.48762	0.000141207	0.0099504	1.27844	SYN2	3	6854	NM_133625	synapsin II
cg22055427	22024	3450719	4490719	P2RY1	Grn	-1.33921	-1.01024	-5.48841	0.00014103	0.0099504	1.27969	P2RY1	3	5028	NM_002563	purinergic receptor P2Y, G-protein coupled, 1
cg11319389	11255	7650671	520181	C20orf100	Grn	-1.11003	-0.3718	-5.48373	0.000142091	0.00996132	1.2723	TOX2	20	84969	NM_032883	TOX high mobility group box family member 2
cg25691167	25679	6040327	3060500	FERD3L	Red	-1.74896	1.88209	-5.48402	0.000142025	0.00996132	1.27276	FERD3L	7	222894	NM_152898	Fer3-like (Drosophila)
cg19211800	19199	3120437	4890112	MARCKS	Grn	-1.24394	-2.03381	-5.48131	0.000142642	0.00997437	1.2685	MARCKS	6	4082	NM_002356	myristoylated alanine-rich protein kinase C substrate
cg19899882	19891	5130280	2000477	FOXQ1	Grn	-0.866068	-1.02248	-5.47781	0.000143445	0.0100049	1.26297	FOXQ1	6	94234	NM_033260	forkhead box Q1
cg09772154	9690	1470017	1260706	FGFR2	Red	-1.53812	1.02679	-5.47239	0.000144696	0.0100665	1.25443	FGFR2	10	2263	NM_000141	fibroblast growth factor receptor 2
cg04598121	4654	4560674	1470674	PENK	Grn	-1.30437	1.60634	-5.46973	0.000145314	0.0100839	1.25023	PENK	8	5179	NM_006211	proenkephalin
cg10074409	9997	7050736	6130736	IRF6	Red	-1.72441	1.56658	-5.46655	0.000146058	0.0101098	1.24521	IRF6	1	3664	NM_006147	interferon regulatory factor 6
cg04711050	4754	7510717	7040403	SLC1A1	Grn	-1.9096	1.23696	-5.43852	0.000152784	0.0104957	1.20088	SLC1A1	9	6505	NM_004170	solute carrier family 1 (neuronal/epithelial high affinity glutamate transporter, system Xag), member 1
cg08319991	8271	1580382	1580300	UCHL1	Grn	-1.07483	-0.758791	-5.4392	0.000152618	0.0104957	1.20195	UCHL1	4	7345	NM_004181	ubiquitin carboxyl-terminal esterase L1 (ubiquitin thiolesterase)
cg25713185	25692	150551	6450164	SLC19A3	Grn	-0.86056	1.16894	-5.4416	0.000152029	0.0104957	1.20576	SLC19A3	2	80704	NM_025243	solute carrier family 19, member 3
cg04684516	4733	6250228	5570154	SNCAIP	Grn	-1.82019	0.51323	-5.43304	0.000154136	0.0105093	1.19221	SNCAIP	5	9627	NM_005460	synuclein, alpha interacting protein
cg10298815	10222	3420296	5130228	GPR88	Grn	-2.02004	-0.16896	-5.43428	0.00015383	0.0105093	1.19416	GPR88	1	54112	NM_022049	G protein-coupled receptor 88
cg22646528	22613	6400647	5390471	DTNA	Red	-1.00048	-1.13013	-5.43486	0.000153686	0.0105093	1.19509	DTNA	18	1837	NM_001392	dystrobrevin, alpha
cg06541857	6535	3420142	5130630	CEP63	Red	-0.989773	-0.159565	-5.42575	0.000155956	0.0105384	1.18064	CEP63	3	80254	NM_025180	centrosomal protein 63kDa
cg15839448	15912	6520487	1170465	SFRP1	Grn	-1.89863	1.57521	-5.42704	0.000155633	0.0105384	1.18269	SFRP1	8	6422	NM_003012	secreted frizzled-related protein 1
cg16708281	16750	1690491	520204	FOXD4L1	Red	-0.432134	-0.0145773	-5.4276	0.000155492	0.0105384	1.18358	FOXD4L1	2	200350	NM_012184	forkhead box D4-like 1
cg16757724	16804	6100735	4060066	RBPSUHL	Red	-0.533606	3.9178	-5.42516	0.000156105	0.0105384	1.17971	RBPJL	20	11317	NM_014276	recombination signal binding protein for immunoglobulin kappa J region-like
cg19559392	19550	2690301	1070301	MORN2	Red	-0.501842	-4.00381	-5.42302	0.000156642	0.0105486	1.17633	NA	NA	NA	NM_194270	NA
cg10009830	9929	6100601	4060324	FLJ14503	Grn	-2.29399	0.00377801	-5.41823	0.000157855	0.0105963	1.16873	MAP7D2	X	256714	NM_152780	MAP7 domain containing 2
cg24164563	24112	1300523	6380113	FOXJ1	Red	-0.791614	-0.762901	-5.41717	0.000158125	0.0105963	1.16704	FOXJ1	17	2302	NM_001454	forkhead box J1
cg15774283	15818	1440064	580524	PTGS2	Grn	-2.3072	1.67952	-5.40309	0.000161755	0.0108131	1.14469	NA	NA	NA	NT_004487	NA
cg04907257	4954	1340647	990739	ADCY2	Grn	-1.53054	1.11074	-5.40114	0.000162266	0.0108207	1.14159	ADCY2	5	108	NM_020546	adenylate cyclase 2 (brain)
cg06263495	6231	4760102	1300070	ASCL2	Red	-1.67338	1.74003	-5.39493	0.0001639	0.0109031	1.13172	ASCL2	11	430	NM_005170	achaete-scute complex homolog 2 (Drosophila)
cg26465611	26435	4610228	1110296	MEGF10	Grn	-1.25324	1.49942	-5.39254	0.000164533	0.0109186	1.12793	MEGF10	5	84466	NM_032446	multiple EGF-like-domains 10
cg18474934	18487	1400255	6180255	TRPC3	Grn	-1.10758	2.62893	-5.38723	0.00016595	0.0109861	1.11948	TRPC3	4	7222	NM_003305	transient receptor potential cation channel, subfamily C, member 3
cg04837997	4896	5960187	1010528	AP3S2	Red	-1.07878	-2.96066	-5.38443	0.000166702	0.0110092	1.11502	AP3S2	15	10239	NM_005829	adaptor-related protein complex 3, sigma 2 subunit
cg09643544	9587	2450669	5890553	ZNF177	Red	-1.00057	1.56565	-5.38246	0.000167235	0.0110178	1.11188	ZNF177	19	7730	NM_003451	zinc finger protein 177
cg07572341	7542	7210315	6840195	FOXA2	Grn	-1.02232	0.37224	-5.37753	0.000168572	0.0110526	1.10404	FOXA2	20	3170	NM_021784	forkhead box A2
cg25004981	24975	4260386	6560382	LASS3	Grn	-0.507754	5.00088	-5.3776	0.000168553	0.0110526	1.10415	LASS3	15	204219	NM_178842	LAG1 homolog, ceramide synthase 3
cg23641145	23589	6040280	3060575	PGR	Grn	-1.42363	0.951695	-5.37361	0.000169643	0.0110962	1.0978	PGR	11	5241	NM_000926	progesterone receptor
cg04263186	4282	1740240	4760209	TACR3	Grn	-0.829526	-0.372435	-5.36941	0.000170802	0.0111188	1.09109	TACR3	4	6870	NM_001059	tachykinin receptor 3
cg11781389	11719	3840221	2340563	LOC89944	Red	-1.53186	0.490802	-5.37043	0.000170519	0.0111188	1.09272	GLB1L2	11	89944	NM_138342	galactosidase, beta 1-like 2
cg09053680	8992	670682	4050390	UTF1	Grn	-2.62127	0.899646	-5.36338	0.000172476	0.0112011	1.08148	UTF1	10	8433	NM_003577	undifferentiated embryonic cell transcription factor 1
cg03292388	3312	5570114	290743	CPZ	Red	-1.18085	-0.341271	-5.35915	0.00017366	0.0112513	1.07474	CPZ	4	8532	NM_003652	carboxypeptidase Z
cg18285544	18288	6550201	2690719	C20orf161	Grn	-0.844988	-2.81541	-5.35696	0.000174277	0.0112646	1.07125	SNX21	20	90203	NM_033421	sorting nexin family member 21
cg14859460	14864	4060746	7570408	GRM6	Grn	-1.61128	3.05153	-5.35114	0.000175928	0.0112912	1.06196	GRM6	5	2916	NM_000843	glutamate receptor, metabotropic 6
cg23432345	23399	4390348	770148	HOXA7	Red	-1.003	-1.9417	-5.35391	0.000175139	0.0112912	1.06639	HOXA7	7	3204	NM_006896	homeobox A7
cg25192419	25190	4260048	7610114	DOCK5	Grn	-1.6626	-0.859132	-5.35143	0.000175847	0.0112912	1.06241	DOCK5	8	80005	NM_024940	dedicator of cytokinesis 5
cg04005707	4057	630739	2630768	FLJ21511	Grn	-1.76536	2.66364	-5.34241	0.000178435	0.011317	1.04802	CWH43	4	80157	NM_025087	cell wall biogenesis 43 C-terminal homolog (S. cerevisiae)
cg05494069	5505	5340630	940017	PRKAA2	Red	-1.50927	-1.16837	-5.34337	0.000178158	0.011317	1.04955	PRKAA2	1	5563	NM_006252	protein kinase, AMP-activated, alpha 2 catalytic subunit
cg09805010	9720	2570095	6250347	THRB	Grn	-1.92419	2.92296	-5.33968	0.000179228	0.011317	1.04365	THRB	3	7068	NM_000461	thyroid hormone receptor, beta (erythroblastic leukemia viral (v-erb-a) oncogene homolog 2, avian)
cg14617642	14623	3140605	2450735	H2AFY2	Red	-0.861689	-2.11279	-5.34034	0.000179036	0.011317	1.0447	H2AFY2	10	55506	NM_018649	H2A histone family, member Y2
cg16016641	16104	4150594	1940673	C20orf4	Red	-0.778947	-2.93522	-5.34537	0.00017758	0.011317	1.05275	C20orf4	20	25980	NM_015511	chromosome 20 open reading frame 4
cg23473904	23433	4390019	770707	COL6A2	Grn	-1.5359	-1.05702	-5.34204	0.000178544	0.011317	1.04742	COL6A2	21	1292	NM_001849	collagen, type VI, alpha 2
cg24879335	24842	4120754	6290446	TF	Grn	-1.50366	0.934017	-5.33993	0.000179155	0.011317	1.04405	TF	3	7018	NM_001063	transferrin
cg08016383	7988	4810167	5720626	ADAMTS17	Grn	-1.48588	-0.659196	-5.33637	0.000180193	0.0113256	1.03836	ADAMTS17	15	170691	NM_139057	ADAM metallopeptidase with thrombospondin type 1 motif, 17
cg19616230	19609	6180170	6180630	SLC34A2	Grn	-1.95014	1.12473	-5.3366	0.000180124	0.0113256	1.03873	SLC34A2	4	10568	NM_006424	solute carrier family 34 (sodium phosphate), member 2
cg19162158	19152	4560301	1470301	NRG1	Red	-2.15348	0.904299	-5.32694	0.000182972	0.0114739	1.02328	NRG1	8	3084	NM_004495	neuregulin 1
cg20090467	20069	6370673	1470722	ANKRD20A1	Red	-0.538027	0.977721	-5.32274	0.000184225	0.0115261	1.01655	ANKRD20A1	9	84210	NM_032250	ankyrin repeat domain 20 family, member A1
cg25174591	25173	6620411	7210364	DNAH9	Grn	-1.99749	0.861433	-5.31739	0.000185832	0.0116001	1.00799	DNAH9	17	1770	NM_001372	dynein, axonemal, heavy chain 9
cg06092815	6057	1260041	2600037	SKIP	Grn	-1.23821	2.97768	-5.31483	0.000186607	0.0116195	1.00389	SPHKAP	2	80309	NM_030623	SPHK1 interactor, AKAP domain containing
cg11428724	11362	5090753	6330544	PAX7	Red	-1.4787	-0.406842	-5.31352	0.000187006	0.0116195	1.00179	PAX7	1	5081	NM_002584	paired box 7
cg26457013	26430	4210603	1470220	TMEM86B	Red	-0.651393	4.4811	-5.31216	0.000187418	0.0116195	0.999618	TMEM86B	19	255043	NM_173804	transmembrane protein 86B
cg04624659	4683	3370082	3370301	SPAG17	Grn	-1.69892	0.503995	-5.30486	0.000189659	0.0116915	0.987905	SPAG17	1	200162	NM_206996	sperm associated antigen 17
cg13282594	13205	7550747	1230128	BGLAP	Grn	0.718783	-2.51739	5.30433	0.00018982	0.0116915	0.987066	BGLAP	1	632	NM_199173	bone gamma-carboxyglutamate (gla) protein
cg25409040	25385	5720537	3130333	CSTF3	Red	-0.748814	-3.69928	-5.30419	0.000189863	0.0116915	0.986844	CSTF3	11	1479	NM_001326	cleavage stimulation factor, 3' pre-RNA, subunit 3, 77kDa
cg17389519	17415	5310040	6040605	PTF1A	Grn	-1.27163	1.74526	-5.30197	0.000190552	0.0117076	0.983275	PTF1A	10	256297	NM_178161	pancreas specific transcription factor, 1a
cg08383315	8333	1990722	1990711	RIC3	Grn	-1.32641	-1.34389	-5.2997	0.000191258	0.0117246	0.979628	RIC3	11	79608	NM_024557	resistance to inhibitors of cholinesterase 3 homolog (C. elegans)
cg11052143	10971	4390192	4730537	ALS2CR11	Red	-0.67719	3.59449	-5.29812	0.000191748	0.0117284	0.977108	ALS2CR11	2	151254	NM_152525	amyotrophic lateral sclerosis 2 (juvenile) chromosome region, candidate 11
cg11233384	11162	7160546	4670437	AKR7A3	Grn	-0.749063	-0.971708	-5.29605	0.000192396	0.0117417	0.973783	AKR7A3	1	22977	NM_012067	aldo-keto reductase family 7, member A3 (aflatoxin aldehyde reductase)
cg01839464	1865	6550487	6220543	DCC	Grn	-1.0461	1.89316	-5.28803	0.000194926	0.0117648	0.960909	NA	NA	NA	NT_010966	NA
cg11670211	11602	3840240	3840209	NOX4	Red	-1.02921	-1.97353	-5.29251	0.000193509	0.0117648	0.9681	NOX4	11	50507	NM_016931	NADPH oxidase 4
cg13378388	13307	6250301	5570402	VEGFC	Grn	-1.77542	-1.06347	-5.28873	0.000194703	0.0117648	0.962034	VEGFC	4	7424	NM_005429	vascular endothelial growth factor C
cg19162106	19151	3310367	540193	GPC5	Red	-1.33516	-1.12671	-5.29073	0.00019407	0.0117648	0.965244	GPC5	13	2262	NM_004466	glypican 5
cg22335340	22304	6180592	3930154	PTPN6	Grn	1.06964	-1.90303	5.29059	0.000194115	0.0117648	0.965018	PTPN6	12	5777	NM_002831	protein tyrosine phosphatase, non-receptor type 6
cg11584690	11505	1740242	4760242	ZNF574	Grn	0.465106	-4.15993	5.28526	0.000195807	0.011792	0.956463	ZNF574	19	64763	NM_022752	zinc finger protein 574
cg21578541	21568	1820022	3420451	TLR9	Red	0.914344	-4.09956	5.2818	0.000196915	0.0118274	0.950901	TLR9	3	54106	NM_017442	toll-like receptor 9
cg26384034	26366	6980735	4280286	C6orf117	Grn	-0.974468	-1.41397	-5.28072	0.000197261	0.0118274	0.949169	MRAP2	6	112609	NM_138409	melanocortin 2 receptor accessory protein 2
cg26220985	26204	4200377	1820377	DPT	Grn	0.783937	1.35792	5.2779	0.000198171	0.0118301	0.944631	DPT	1	1805	NM_001937	dermatopontin
cg27038197	26990	2510494	2230451	C6orf152	Red	-1.19305	0.997639	-5.27866	0.000197927	0.0118301	0.945847	LCA5	6	167691	NM_181714	Leber congenital amaurosis 5
cg16054422	16142	670184	670392	SART3	Red	-0.4952	-4.0289	-5.27544	0.000198967	0.0118518	0.94068	SART3	12	9733	NM_014706	squamous cell carcinoma antigen recognized by T cells 3
cg02748539	2755	4280128	3520470	SLC9A3	Red	-1.5029	0.540593	-5.27098	0.00020042	0.0118608	0.93351	SLC9A3	5	6550	NM_004174	solute carrier family 9 (sodium/hydrogen exchanger), member 3
cg10364513	10290	3130543	6520259	RXRG	Grn	-1.77335	-0.768763	-5.27221	0.00020002	0.0118608	0.935479	RXRG	1	6258	NM_006917	retinoid X receptor, gamma
cg20103758	20089	3360376	5220010	SLC27A6	Grn	-1.15569	-0.0441834	-5.27252	0.000199918	0.0118608	0.93598	SLC27A6	5	28965	NM_014031	solute carrier family 27 (fatty acid transporter), member 6
cg20182358	20160	6250402	5570424	MLF1	Grn	-1.61297	1.19645	-5.26597	0.000202066	0.0119324	0.925446	MLF1	3	4291	NM_022443	myeloid leukemia factor 1
cg21410991	21387	1170612	2810692	ISL1	Grn	-1.62181	2.57516	-5.26382	0.000202777	0.0119477	0.921985	ISL1	5	3670	NM_002202	ISL LIM homeobox 1
cg21972382	21944	3310711	3310458	RSNL2	Grn	-1.4296	0.0920666	-5.26254	0.0002032	0.0119477	0.919928	CLIP4	2	79745	NM_024692	CAP-GLY domain containing linker protein family, member 4
cg18277754	18281	5960608	1010093	ALK	Grn	-1.4752	-0.292876	-5.26019	0.000203984	0.0119681	0.916132	ALK	2	238	NM_004304	anaplastic lymphoma receptor tyrosine kinase
cg10161121	10078	2630253	1510494	FASLG	Grn	-0.438518	3.22101	-5.25668	0.000205154	0.0119853	0.910492	FASLG	1	356	NM_000639	Fas ligand (TNF superfamily, member 6)
cg26053864	26029	7200008	2900475	ACTC	Grn	-2.43039	0.882066	-5.25784	0.000204767	0.0119853	0.912354	ACTC1	15	70	NM_005159	actin, alpha, cardiac muscle 1
cg10003443	9923	1470075	1260433	FOXA2	Grn	-0.867229	1.23523	-5.25195	0.000206747	0.012048	0.902866	FOXA2	20	3170	NM_021784	forkhead box A2
cg11272332	11208	1980438	1050647	ZDHHC15	Grn	-1.40805	-1.6396	-5.25088	0.000207108	0.012048	0.901147	ZDHHC15	X	158866	NM_144969	zinc finger, DHHC-type containing 15
cg02679745	2688	4920551	5050431	FUT7	Grn	0.672677	-3.21519	5.24595	0.000208787	0.0120579	0.893189	FUT7	9	2529	NM_004479	fucosyltransferase 7 (alpha (1,3) fucosyltransferase)
cg03989322	4034	4070291	6900246	SLC30A5	Red	-0.519982	-4.09845	-5.24616	0.000208712	0.0120579	0.89354	SLC30A5	5	64924	NM_022902	solute carrier family 30 (zinc transporter), member 5
cg13921352	13884	1450154	6330053	FAM19A4	Grn	-1.24199	0.722296	-5.24657	0.000208574	0.0120579	0.894192	FAM19A4	3	151647	NM_182522	family with sequence similarity 19 (chemokine (C-C motif)-like), member A4
cg25979644	25959	1510452	3400368	ATP8B1	Red	1.01797	2.39367	5.2452	0.000209043	0.0120579	0.891981	ATP8B1	18	5205	NM_005603	ATPase, class I, type 8B, member 1
cg19776201	19753	70131	6580239	ZNF132	Red	-1.52677	-0.0466424	-5.24187	0.000210184	0.0120982	0.886615	ZNF132	19	7691	NM_003433	zinc finger protein 132
cg22776578	22734	4490521	6420167	CPLX2	Red	-0.887519	-1.75949	-5.23783	0.000211576	0.0121273	0.880103	CPLX2	5	10814	NM_001008220	complexin 2
cg26675077	26639	1440128	580142	TUBB8	Red	-0.834386	3.42803	-5.23834	0.0002114	0.0121273	0.880926	RP11-631M21.2	10	347688	NM_177987	tubulin, beta 8
cg25290938	25277	6370674	1570300	ARHGAP22	Grn	-1.0388	-1.25886	-5.23411	0.00021287	0.0121759	0.874093	ARHGAP22	10	58504	NM_021226	Rho GTPase activating protein 22
cg02605634	2605	670040	4050438	WFDC10A	Red	-0.772687	-1.38836	-5.22681	0.00021543	0.0122249	0.862305	WFDC10A	20	140832	NM_080753	WAP four-disulfide core domain 10A
cg07703401	7676	6270274	3290440	HBQ1	Grn	-2.02469	1.31506	-5.22659	0.000215507	0.0122249	0.861955	HBQ1	16	3049	NM_005331	hemoglobin, theta 1
cg22036988	22002	5890504	6400148	SPSB4	Grn	-1.26901	-1.13207	-5.22565	0.000215838	0.0122249	0.860438	SPSB4	3	92369	NM_080862	splA/ryanodine receptor domain and SOCS box containing 4
cg22228296	22206	6370446	1570639	RNF7	Red	-0.809008	-4.52371	-5.2253	0.000215963	0.0122249	0.85987	RNF7	3	9616	NM_014245	ring finger protein 7
cg25288155	25276	840242	4260242	PLEKHB1	Grn	-0.470566	2.69416	-5.22614	0.000215664	0.0122249	0.861236	PLEKHB1	11	58473	NM_021200	pleckstrin homology domain containing, family B (evectins) member 1
cg03919781	3959	4490053	6420309	EFHA2	Red	-0.86073	0.0980971	-5.21575	0.000219368	0.012341	0.844445	EFHA2	8	286097	NM_181723	EF-hand domain family, member A2
cg13398291	13328	6480484	7050370	SFRP1	Red	-2.05351	1.95838	-5.21664	0.000219049	0.012341	0.845877	NA	NA	NA	NT_007995	NA
cg17398595	17425	4760600	1300600	SH3GL2	Grn	-1.82265	2.09693	-5.218	0.00021856	0.012341	0.848083	SH3GL2	9	6456	NM_003026	SH3-domain GRB2-like 2
cg05624932	5623	7510300	7040707	CRISPLD1	Red	-0.966336	-1.87284	-5.2115	0.000220904	0.012399	0.837564	CRISPLD1	8	83690	NM_031461	cysteine-rich secretory protein LCCL domain containing 1
cg20268522	20227	1850731	5270753	NCAM1	Red	-1.20531	-0.233692	-5.21004	0.00022143	0.012399	0.835216	NCAM1	11	4684	NM_000615	neural cell adhesion molecule 1
cg27196745	27138	5820176	4150487	PTPRO	Red	-1.12136	1.25785	-5.20914	0.000221758	0.012399	0.833757	PTPRO	12	5800	NM_002848	protein tyrosine phosphatase, receptor type, O
cg03014628	3028	4610367	1110025	RAB3C	Grn	-1.11082	-0.743881	-5.20771	0.00022228	0.0124028	0.83144	RAB3C	5	115827	NM_138453	RAB3C, member RAS oncogene family
cg06274159	6240	2320592	70184	ZFP42	Red	-1.04467	3.35695	-5.2026	0.000224151	0.0124817	0.823174	ZFP42	4	132625	NM_174900	zinc finger protein 42 homolog (mouse)
cg06763078	6750	6960402	5050685	KCNC1	Red	-1.2123	-0.530201	-5.19828	0.000225745	0.0124871	0.816184	KCNC1	11	3746	NM_004976	potassium voltage-gated channel, Shaw-related subfamily, member 1
cg08505473	8450	5820307	4920148	PRIMA1	Grn	-0.966513	-1.86631	-5.19617	0.000226532	0.0124871	0.812753	PRIMA1	14	145270	NM_178013	proline rich membrane anchor 1
cg15250797	15247	1940274	780274	SCTR	Grn	-1.727	1.19584	-5.19739	0.000226078	0.0124871	0.814729	SCTR	2	6344	NM_002980	secretin receptor
cg17162024	17185	6860047	4730491	UNQ9433	Grn	-1.05079	2.89452	-5.19689	0.000226262	0.0124871	0.813928	FAM150A	8	389658	NM_207413	family with sequence similarity 150, member A
cg25536676	25534	2100605	2940066	DHCR24	Grn	-1.64088	1.17453	-5.199	0.000225482	0.0124871	0.817336	DHCR24	1	1718	NM_014762	24-dehydrocholesterol reductase
cg08701609	8648	2360438	7550768	DONSON	Grn	-0.529732	-3.65319	-5.19322	0.00022763	0.0124972	0.807985	DONSON	21	29980	NM_017613	downstream neighbor of SON
cg12238343	12169	2480563	2970563	RLN3R1	Red	-2.09276	-1.59817	-5.19358	0.000227496	0.0124972	0.808566	RXFP3	5	51289	NM_016568	relaxin/insulin-like family peptide receptor 3
cg19706682	19684	6840288	1510397	LRRC50	Red	-1.60237	-2.17566	-5.18276	0.000231578	0.012681	0.791024	LRRC50	16	123872	NM_178452	leucine rich repeat containing 50
cg19784477	19768	430167	160626	TFPI2	Grn	-1.1865	0.0722794	-5.1819	0.000231905	0.012681	0.789632	NA	NA	NA	NT_007933	NA
cg03807235	3837	5270326	830239	PEX7	Grn	-1.2808	-0.911209	-5.17887	0.000233064	0.0126957	0.784715	PEX7	6	5191	NM_000288	peroxisomal biogenesis factor 7
cg04454951	4485	610672	240193	UNQ739	Grn	-0.998452	-1.14764	-5.17622	0.000234082	0.0126957	0.780418	VWC2	7	375567	NM_198570	von Willebrand factor C domain containing 2
cg09030119	8974	6650021	2750021	ZNF285	Grn	-1.14347	0.921534	-5.17808	0.000233366	0.0126957	0.783438	ZNF285A	19	26974	NM_152354	zinc finger protein 285A
cg21625881	21621	4610161	1110273	GNAS	Red	-1.41861	2.37731	-5.17515	0.000234494	0.0126957	0.778682	NA	NA	NA	NT_011362	NA
cg24235037	24176	360328	4040497	PLA2R1	Grn	-0.84247	-0.249327	-5.17526	0.000234451	0.0126957	0.778865	PLA2R1	2	22925	NM_007366	phospholipase A2 receptor 1, 180kDa
cg20430816	20397	2810500	1440315	GENX-3414	Grn	-1.23497	-2.33714	-5.17218	0.000235643	0.0127326	0.773862	STBD1	4	8987	NM_003943	starch binding domain 1
cg11935147	11892	4760373	5050240	PDE4DIP	Grn	-0.779158	-0.352848	-5.16771	0.000237382	0.0127514	0.766608	PDE4DIP	1	9659	NM_001002812	phosphodiesterase 4D interacting protein
cg18546622	18556	2600537	150452	ALX4	Grn	-1.23166	-0.935769	-5.16784	0.000237331	0.0127514	0.766822	NA	NA	NA	NT_009237	NA
cg18750960	18753	6270048	3290114	HOXD4	Red	-1.00995	1.29773	-5.16769	0.00023739	0.0127514	0.766577	HOXD4	2	3233	NM_014621	homeobox D4
cg01200177	1218	10253	2680672	POLR2D	Grn	-0.971609	-0.0953729	-5.16091	0.000240056	0.0127941	0.75556	POLR2D	2	5433	NM_004805	polymerase (RNA) II (DNA directed) polypeptide D
cg21075829	21041	3130017	6520706	FAM62C	Grn	-1.23589	1.57565	-5.16279	0.000239312	0.0127941	0.758622	ESYT3	3	83850	NM_031913	extended synaptotagmin-like protein 3
cg21153758	21120	6290164	7100301	ITGA1	Grn	-1.0927	-2.2856	-5.16143	0.000239848	0.0127941	0.756415	ITGA1	5	3672	NM_181501	integrin, alpha 1
cg26745032	26699	1990092	1990059	REPS2	Grn	-2.01636	-1.26006	-5.16433	0.000238708	0.0127941	0.761113	REPS2	X	9185	NM_004726	RALBP1 associated Eps domain containing 2
cg02501779	2499	460520	6650520	CBLN4	Grn	-0.786101	1.48452	-5.15637	0.000241857	0.01284	0.748186	CBLN4	20	140689	NM_080617	cerebellin 4 precursor
cg15439862	15439	4150056	1940014	DSC3	Grn	-1.0023	1.19362	-5.15709	0.000241569	0.01284	0.749363	DSC3	18	1825	NM_001941	desmocollin 3
cg11618577	11537	6760546	4290546	KRTCAP3	Red	-1.2001	2.86003	-5.14476	0.000246529	0.0130627	0.729311	KRTCAP3	2	200634	NM_173853	keratinocyte associated protein 3
cg07732037	7702	5870026	5960411	MPHOSPH9	Grn	-0.751579	1.37267	-5.13963	0.000248627	0.0131484	0.720952	MPHOSPH9	12	10198	NM_022782	M-phase phosphoprotein 9
cg02409351	2432	1820246	3420327	CART1	Grn	-1.39899	2.18843	-5.13632	0.000249987	0.0131948	0.715571	ALX1	12	8092	NM_006982	ALX homeobox 1
cg10007262	9926	4250382	7160300	RELN	Red	-1.02872	-0.81846	-5.12945	0.000252841	0.0133197	0.704373	RELN	7	5649	NM_005045	reelin
cg22407458	22376	1050360	4900167	TCP11	Grn	-0.732783	-3.13219	-5.12567	0.000254423	0.0133773	0.698217	TCP11	6	6954	NM_018679	t-complex 11 homolog (mouse)
cg10541755	10466	110195	6100470	EIF5A2	Grn	-1.0341	0.603988	-5.12238	0.000255811	0.0134244	0.69285	EIF5A2	3	56648	NM_020390	eukaryotic translation initiation factor 5A2
cg13359415	13295	2360070	7550309	LGI2	Grn	-1.66946	-0.171035	-5.11979	0.000256908	0.0134562	0.688626	LGI2	4	55203	NM_018176	leucine-rich repeat LGI family, member 2
cg21838334	21820	1230253	6220131	NES	Grn	-0.648804	-2.41539	-5.107	0.000262397	0.0137174	0.66777	NES	1	10763	NM_006617	nestin
cg05647859	5636	2850075	6760075	LIN7A	Grn	-1.18638	2.37912	-5.10554	0.000263034	0.0137245	0.665376	LIN7A	12	8825	NM_004664	lin-7 homolog A (C. elegans)
cg07973246	7937	6760138	4290138	SRGAP1	Red	-1.28381	0.0654157	-5.09834	0.000266188	0.0138113	0.653616	SRGAP1	12	57522	NM_020762	SLIT-ROBO Rho GTPase activating protein 1
cg21824902	21805	380386	5260672	WDTC1	Red	-0.958358	-4.23375	-5.09828	0.000266214	0.0138113	0.653519	WDTC1	1	23038	NM_015023	WD and tetratricopeptide repeats 1
cg25780543	25756	6280221	2470563	HTR5A	Red	-1.5626	2.59633	-5.09903	0.000265882	0.0138113	0.65475	HTR5A	7	3361	NM_024012	5-hydroxytryptamine (serotonin) receptor 5A
cg23686014	23645	4150670	1940288	TFPI2	Grn	-0.844445	-1.59172	-5.0961	0.000267176	0.013835	0.64996	TFPI2	7	7980	NM_006528	tissue factor pathway inhibitor 2
cg09619146	9560	4610152	1110564	CPXM2	Grn	-1.03424	1.91426	-5.09361	0.000268282	0.013866	0.645883	CPXM2	10	119587	NM_198148	carboxypeptidase X (M14 family), member 2
cg05896682	5886	4730189	3990114	GALR1	Red	-1.02282	1.52085	-5.08943	0.000270145	0.0138874	0.639054	NA	NA	NA	NT_025004	NA
cg10065825	9988	3140288	2450397	CDH11	Grn	-1.19226	-0.361532	-5.09123	0.000269342	0.0138874	0.641992	CDH11	16	1009	NM_001797	cadherin 11, type 2, OB-cadherin (osteoblast)
cg11540692	11476	5420561	460215	SIM1	Grn	-1.25034	0.387421	-5.08926	0.000270221	0.0138874	0.638777	SIM1	6	6492	NM_005068	single-minded homolog 1 (Drosophila)
cg08158570	8123	1170487	2810176	ZNF503	Red	-2.24619	-1.85269	-5.08545	0.000271933	0.0139427	0.632546	ZNF503	10	84858	NM_032772	zinc finger protein 503
cg11530960	11471	4920491	5890288	DMRT2	Grn	-1.12512	-0.158541	-5.08347	0.000272827	0.0139427	0.629306	DMRT2	9	10655	NM_006557	doublesex and mab-3 related transcription factor 2
cg16415058	16494	360358	4040594	SORCS1	Red	-0.961753	-0.0131231	-5.08401	0.000272584	0.0139427	0.630186	SORCS1	10	114815	NM_052918	sortilin-related VPS10 domain containing receptor 1
cg04759756	4822	4220142	4220630	SLA2	Grn	-0.453765	3.93218	-5.0813	0.000273812	0.013954	0.625749	SLA2	20	84174	NM_032214	Src-like-adaptor 2
cg20451680	20413	2370121	6550017	ESM1	Grn	-0.807713	1.07172	-5.08073	0.000274067	0.013954	0.62483	ESM1	5	11082	NM_007036	endothelial cell-specific molecule 1
cg08090772	8054	3780605	1850497	ADHFE1	Grn	-0.880963	-1.9213	-5.0768	0.000275862	0.0140192	0.61839	ADHFE1	8	137872	NM_144650	alcohol dehydrogenase, iron containing, 1
cg23316360	23288	4730184	3830592	EDNRB	Grn	-1.59464	1.43169	-5.07441	0.000276959	0.0140488	0.614474	NA	NA	NA	NT_024524	NA
cg18119407	18131	5360458	1660059	CFLAR	Grn	-0.386926	3.02476	-5.07059	0.000278716	0.0141118	0.608231	CFLAR	2	8837	NM_003879	CASP8 and FADD-like apoptosis regulator
cg01942127	1967	2640209	6110209	CACNA1D	Red	-1.31049	0.427535	-5.06407	0.000281753	0.0141149	0.597538	CACNA1D	3	776	NM_000720	calcium channel, voltage-dependent, L type, alpha 1D subunit
cg02374486	2405	1230703	3190400	PRF1	Grn	-0.612196	2.97667	-5.06326	0.00028213	0.0141149	0.596216	PRF1	10	5551	NM_005041	perforin 1 (pore forming protein)
cg11722531	11669	240181	2120703	APC2	Grn	-0.840934	-1.79383	-5.06491	0.000281359	0.0141149	0.598918	APC2	19	10297	NM_005883	adenomatosis polyposis coli 2
cg12729048	12672	1170309	1170538	TUFT1	Grn	-1.05155	-2.81429	-5.06878	0.000279556	0.0141149	0.605262	TUFT1	1	7286	NM_020127	tuftelin 1
cg14246617	14221	7400400	5080377	MITF	Grn	-1.32196	-0.632828	-5.06315	0.000282181	0.0141149	0.59604	MITF	3	4286	NM_000248	microphthalmia-associated transcription factor
cg14614901	14620	4220097	870386	LOC401498	Grn	-1.41812	0.593187	-5.0637	0.000281926	0.0141149	0.596929	TMEM215	9	401498	NM_212558	transmembrane protein 215
cg23141855	23110	5670040	7400605	TFPI2	Grn	-1.26361	-0.964231	-5.06271	0.00028239	0.0141149	0.595307	TFPI2	7	7980	NM_006528	tissue factor pathway inhibitor 2
cg11500797	11438	2650228	4120228	DLX5	Red	-1.38191	-0.0460142	-5.06154	0.000282938	0.0141164	0.593395	NA	NA	NA	NT_007933	NA
cg09260089	9200	6480286	7050040	NKX6-2	Red	-1.97373	1.50848	-5.06041	0.000283471	0.0141173	0.591536	NKX6-2	10	84504	NM_177400	NK6 homeobox 2
cg22534509	22507	6060048	1070524	GPR81	Grn	-0.621744	2.30467	-5.05877	0.000284243	0.01413	0.588853	GPR81	12	27198	NM_032554	G protein-coupled receptor 81
cg05500015	5511	7380484	6480639	NAALAD2	Grn	-1.51714	0.469136	-5.05637	0.00028538	0.0141607	0.584914	NAALAD2	11	10003	NM_005467	N-acetylated alpha-linked acidic dipeptidase 2
cg17560332	17579	3400521	1340360	BOLL	Grn	-1.57902	1.28799	-5.05398	0.000286513	0.0141912	0.581003	BOLL	2	66037	NM_033030	bol, boule-like (Drosophila)
cg15414833	15408	360255	4040647	RPIB9	Red	-1.879	0.0207228	-5.0511	0.000287889	0.0142336	0.576272	RUNDC3B	7	154661	NM_138290	RUN domain containing 3B
cg01086868	1098	3180181	380400	AR	Grn	-1.06353	0.100729	-5.04719	0.000289765	0.0142747	0.569863	AR	X	367	NM_000044	androgen receptor
cg23182299	23156	2750475	3710292	LHX5	Grn	-1.70842	0.850301	-5.04816	0.0002893	0.0142747	0.571446	LHX5	12	64211	NM_022363	LIM homeobox 5
cg21591742	21579	3460372	3460274	HOXD10	Grn	-0.962047	0.749867	-5.04496	0.000290841	0.014302	0.566204	HOXD10	2	3236	NM_002148	homeobox D10
cg10175795	10096	2680463	6940053	TCERG1L	Grn	-1.57877	0.674216	-5.0429	0.000291842	0.0143161	0.562815	TCERG1L	10	256536	NM_174937	transcription elongation regulator 1-like
cg20881910	20838	2070521	2070767	HNT	Grn	-1.98472	2.2865	-5.04221	0.000292177	0.0143161	0.561682	NTM	11	50863	NM_016522	neurotrimin
cg13202751	13112	3940100	3450474	SLC6A3	Grn	-1.23101	0.235001	-5.03894	0.000293769	0.0143566	0.556317	SLC6A3	5	6531	NM_001044	solute carrier family 6 (neurotransmitter transporter, dopamine), member 3
cg23363832	23341	4220370	870021	RBP1	Red	-0.835134	-1.57724	-5.03836	0.000294052	0.0143566	0.555368	NA	NA	NA	NT_005612	NA
cg03169527	3208	4920328	4900608	C3orf31	Red	-1.20668	-2.33276	-5.037	0.000294721	0.0143634	0.553124	C3orf31	3	132001	NM_138807	chromosome 3 open reading frame 31
cg18821742	18819	150253	6450193	PCDH7	Grn	-0.924164	-1.49313	-5.03594	0.000295242	0.0143634	0.551381	PCDH7	4	5099	NM_002589	protocadherin 7
cg10853416	10748	3290553	2030221	MS4A7	Grn	0.631213	-2.88378	5.02895	0.000298696	0.0144799	0.539902	MS4A7	11	58475	NM_021201	membrane-spanning 4-domains, subfamily A, member 7
cg27204739	27144	870521	3440767	ANKRD5	Grn	-1.77806	0.282924	-5.02938	0.000298485	0.0144799	0.540599	ANKRD5	20	63926	NM_022096	ankyrin repeat domain 5
cg13365022	13300	4560468	1470468	MC4R	Red	-0.646976	-1.89682	-5.02567	0.000300334	0.0145335	0.534501	MC4R	18	4160	NM_005912	melanocortin 4 receptor
cg14614211	14619	4540386	7320672	IRXL1	Grn	-1.19011	-0.4328	-5.02015	0.000303109	0.0146184	0.525425	MKX	10	283078	NM_173576	mohawk homeobox
cg27169020	27111	1570189	3840189	BNC1	Grn	-0.916204	1.99139	-5.02005	0.000303158	0.0146184	0.525265	BNC1	15	646	NM_001717	basonuclin 1
cg13547644	13479	6860564	3780152	ACTA1	Red	-1.55222	1.28464	-5.01814	0.000304124	0.0146392	0.522123	ACTA1	1	58	NM_001100	actin, alpha 1, skeletal muscle
cg22879515	22846	2900270	6100717	BTG4	Red	-1.98906	0.753068	-5.01564	0.000305397	0.0146746	0.518	BTG4	11	54766	NM_017589	B-cell translocation gene 4
cg02154186	2174	5550750	510709	PNMA2	Grn	-1.48686	2.56618	-5.01309	0.0003067	0.0147114	0.5138	PNMA2	8	10687	NM_007257	paraneoplastic antigen MA2
cg13184872	13102	2230626	5360360	ADPN	Grn	-2.35828	2.50832	-5.00778	0.000309426	0.0148162	0.505062	PNPLA3	22	80339	NM_025225	patatin-like phospholipase domain containing 3
cg21272774	21247	70523	6580661	HOXC9	Grn	-0.870409	-1.58723	-5.00436	0.000311194	0.0148748	0.499437	HOXC9	12	3225	NM_006897	homeobox C9
cg13652336	13592	4590372	7100767	DEPDC2	Red	-1.48879	1.88234	-5.0012	0.000312844	0.0149275	0.494218	PREX2	8	80243	NM_024870	phosphatidylinositol-3,4,5-trisphosphate-dependent Rac exchange factor 2
cg08558873	8503	2510368	2230347	ZNF214	Red	-0.921878	0.187443	-4.99584	0.000315656	0.0149796	0.485383	ZNF214	11	7761	NM_013249	zinc finger protein 214
cg12400881	12320	3360402	5220082	PPL	Grn	-1.02785	-1.33108	-4.99494	0.000316128	0.0149796	0.48391	PPL	16	5493	NM_002705	periplakin
cg15918284	15995	4210243	6200156	GABRA2	Red	-0.895595	-0.143219	-4.995	0.000316096	0.0149796	0.484011	GABRA2	4	2555	NM_000807	gamma-aminobutyric acid (GABA) A receptor, alpha 2
cg24892510	24859	5860521	5860767	ZNF415	Red	-0.823993	-2.16352	-4.99737	0.000314849	0.0149796	0.487911	ZNF415	19	55786	NM_018355	zinc finger protein 415
cg11934695	11891	4390154	4250609	ADRA1D	Grn	-1.87079	0.691416	-4.99163	0.000317879	0.0150323	0.478456	ADRA1D	20	146	NM_000678	adrenergic, alpha-1D-, receptor
cg23214764	23189	7560519	6860563	PRSS23	Red	-0.918509	-1.00087	-4.99077	0.000318338	0.0150323	0.477033	PRSS23	11	11098	NM_007173	protease, serine, 23
cg15731815	15755	580474	5310170	C1orf188	Red	-1.86828	0.109841	-4.98367	0.000322139	0.0151855	0.465314	NA	NA	NA	NM_173795	NA
cg20270599	20230	4670646	4200437	LEPREL1	Grn	-1.03917	0.288792	-4.9812	0.000323474	0.0152216	0.461233	LEPREL1	3	55214	NM_018192	leprecan-like 1
cg27550918	27478	6250224	5570750	SYNPO2L	Grn	0.734039	2.04244	4.98019	0.000324017	0.0152216	0.459574	SYNPO2L	10	79933	NM_024875	synaptopodin 2-like
cg02301815	2340	4210605	6770735	KIAA1267	Grn	0.932757	3.22098	4.97384	0.00032748	0.01529	0.449081	KIAA1267	17	284058	NM_015443	KIAA1267
cg19014419	19012	5360368	6250754	ZNF300	Grn	-0.825119	1.67756	-4.9755	0.000326571	0.01529	0.451823	ZNF300	5	91975	NM_052860	zinc finger protein 300
cg20723355	20676	6380300	6380270	FBXO39	Grn	-1.64099	3.02002	-4.97341	0.000327712	0.01529	0.448382	FBXO39	17	162517	NM_153230	F-box protein 39
cg21988465	21961	5720164	2060632	GNAS	Red	-1.05417	3.22562	-4.97372	0.000327542	0.01529	0.448894	NA	NA	NA	NT_011362	NA
cg02992632	3003	270647	840255	FGF12	Grn	-1.29098	0.726675	-4.96787	0.000330766	0.0154063	0.439221	FGF12	3	2257	NM_021032	fibroblast growth factor 12
cg09467501	9403	1500112	4200048	PYY	Grn	-1.25957	-1.63475	-4.96578	0.000331928	0.0154341	0.435761	PYY	17	5697	NM_004160	peptide YY
cg12339029	12260	1660537	450026	MYL1	Red	0.882731	2.0221	4.9642	0.000332805	0.0154486	0.433154	MYL1	2	4632	NM_079420	myosin, light chain 1, alkali; skeletal, fast
cg19815904	19795	4830161	4640594	SEMA3C	Grn	-1.00929	-0.0043272	-4.96177	0.000334163	0.0154853	0.429134	SEMA3C	7	10512	NM_006379	sema domain, immunoglobulin domain (Ig), short basic domain, secreted, (semaphorin) 3C
cg17430393	17461	670167	4050192	VSNL1	Grn	-1.63065	-1.18675	-4.95881	0.000335822	0.015506	0.424245	VSNL1	2	7447	NM_003385	visinin-like 1
cg19228118	19224	3610288	2570091	CSMD2	Grn	-0.981345	0.338205	-4.9584	0.000336055	0.015506	0.423559	CSMD2	1	114784	NM_052896	CUB and Sushi multiple domains 2
cg19258973	19259	5900349	5900494	KRTHB3	Grn	-0.739508	2.63709	-4.95735	0.000336647	0.015506	0.421822	KRT83	12	3889	NM_002282	keratin 83
cg25177452	25177	6330678	4540541	PRP2	Grn	-2.38787	1.90643	-4.95694	0.000336878	0.015506	0.421145	TMEM171	5	134285	NM_173490	transmembrane protein 171
cg11754206	11697	2480431	2970750	KCNB2	Grn	-1.21679	-1.17701	-4.94791	0.000342013	0.0157159	0.406209	KCNB2	8	9312	NM_004770	potassium voltage-gated channel, Shab-related subfamily, member 2
cg21428681	21408	630348	2630348	NKX3-1	Grn	-1.16727	1.23396	-4.94226	0.000345268	0.0158389	0.396854	NKX3-1	8	4824	NM_006167	NK3 homeobox 1
cg10947146	10853	6560114	3130743	XKR6	Grn	-1.43404	1.21071	-4.93925	0.000347019	0.015866	0.391862	XKR6	8	286046	NM_173683	XK, Kell blood group complex subunit-related family, member 6
cg22821324	22785	4590397	4590091	GPM6A	Grn	-1.29927	1.14937	-4.93991	0.00034663	0.015866	0.392967	GPM6A	4	2823	NM_201592	glycoprotein M6A
cg11832722	11782	3290678	2480138	DSC3	Grn	-1.00707	2.22434	-4.93373	0.000350246	0.0159836	0.38272	DSC3	18	1825	NM_001941	desmocollin 3
cg25300386	25284	2970424	6020685	COL1A2	Red	-0.723052	-2.20833	-4.93286	0.000350761	0.0159836	0.381271	COL1A2	7	1278	NM_000089	collagen, type I, alpha 2
cg23694248	23653	1400187	6180528	PTPRR	Grn	-1.16287	0.00267692	-4.93086	0.000351939	0.0160106	0.377959	PTPRR	12	5801	NM_002849	protein tyrosine phosphatase, receptor type, R
cg13523557	13463	5860561	130022	ADCY1	Grn	-1.33719	1.20044	-4.92739	0.000353997	0.0160775	0.372203	ADCY1	7	107	NM_021116	adenylate cyclase 1 (brain)
cg04446579	4472	4920500	5890195	ANKRD45	Grn	-0.756308	-2.03493	-4.92513	0.00035534	0.0161002	0.368465	ANKRD45	1	339416	NM_198493	ankyrin repeat domain 45
cg07073964	7071	7210484	6840520	PRSSL1	Red	-0.579531	3.41352	-4.92093	0.000357856	0.0161002	0.361497	PRSSL1	19	400668	NM_214710	protease, serine-like 1
cg08185241	8144	1070136	1070044	G0S2	Grn	-1.52162	0.838427	-4.91596	0.000360857	0.0161002	0.353249	G0S2	1	50486	NM_015714	G0/G1switch 2
cg13266631	13184	1300328	4810692	NEFL	Grn	-1.41558	0.326233	-4.91577	0.000360975	0.0161002	0.352926	NEFL	8	4747	NM_006158	neurofilament, light polypeptide
cg16158681	16225	3870521	3140154	MT3	Grn	-1.67075	-0.0908585	-4.92358	0.000356265	0.0161002	0.365896	MT3	16	4504	NM_005954	metallothionein 3
cg17880859	17903	1190360	1190167	RBBP7	Red	-1.71234	-2.83624	-4.91823	0.000359485	0.0161002	0.35701	RBBP7	X	5931	NM_002893	retinoblastoma binding protein 7
cg20959866	20916	2230537	5360537	AJAP1	Red	-1.86392	1.71745	-4.91693	0.000360273	0.0161002	0.354848	AJAP1	1	55966	NM_018836	adherens junctions associated protein 1
cg22354595	22319	4670608	4200093	ZIM2	Red	-0.809493	3.29022	-4.92191	0.000357266	0.0161002	0.363126	NA	NA	NA	NT_011109	NA
cg23166289	23138	4540176	7320176	C1orf107	Grn	-0.879592	-1.27427	-4.91645	0.000360559	0.0161002	0.354064	C1orf107	1	27042	NM_014388	chromosome 1 open reading frame 107
cg23695504	23654	2510392	4200364	FLJ45717	Grn	-1.43107	0.070503	-4.91822	0.000359489	0.0161002	0.357	C1orf229	1	388759	NM_207401	chromosome 1 open reading frame 229
cg27574244	27505	1850066	5270735	TBCD	Grn	-0.614583	-3.28324	-4.92076	0.000357957	0.0161002	0.361218	TBCD	17	6904	NM_005993	tubulin folding cofactor D
cg08107272	8073	7200273	6040612	CTNNA2	Grn	-1.40312	0.615567	-4.91095	0.000363911	0.0162047	0.344928	CTNNA2	2	1496	NM_004389	catenin (cadherin-associated protein), alpha 2
cg06161738	6115	6980475	4280324	GALNT11	Red	-1.93798	1.1732	-4.90393	0.000368235	0.0163241	0.333262	GALNT11	7	63917	NM_022087	UDP-N-acetyl-alpha-D-galactosamine:polypeptide N-acetylgalactosaminyltransferase 11 (GalNAc-T11)
cg06577463	6564	4590280	5490538	DDX48	Grn	-1.13347	-3.29767	-4.90369	0.000368383	0.0163241	0.332865	EIF4A3	17	9775	NM_014740	eukaryotic translation initiation factor 4A3
cg20346726	20314	7150148	7150025	MGC13040	Grn	-0.912956	0.212086	-4.90474	0.000367731	0.0163241	0.334616	C11orf70	11	85016	NM_032930	chromosome 11 open reading frame 70
cg25741452	25720	6400437	5390669	KITLG	Grn	-1.25349	0.722926	-4.90161	0.000369674	0.0163548	0.329412	KITLG	12	4254	NM_000899	KIT ligand
cg24919972	24889	6200259	4390259	FYCO1	Red	-1.04888	0.948648	-4.89695	0.000372588	0.0164571	0.321657	FYCO1	3	79443	NM_024513	FYVE and coiled-coil domain containing 1
cg07952391	7914	3360669	5220669	FLJ10916	Grn	-1.50451	0.884354	-4.89588	0.000373259	0.0164601	0.31988	THNSL2	2	55258	NM_018271	threonine synthase-like 2 (S. cerevisiae)
cg22598028	22561	3130475	6520598	ZNF660	Grn	-0.825502	-1.95382	-4.89484	0.000373909	0.0164622	0.318162	ZNF660	3	285349	NM_173658	zinc finger protein 660
cg20663980	20619	3420204	5130288	CDX4	Grn	-0.863615	0.865716	-4.89216	0.000375603	0.0165102	0.313699	CDX4	X	1046	NM_005193	caudal type homeobox 4
cg08141806	8105	6980544	4280343	FBXO21	Red	-0.735884	-3.27227	-4.88865	0.000377832	0.0165141	0.307856	FBXO21	12	23014	NM_033624	F-box protein 21
cg10398682	10319	2750372	3710240	BNC1	Grn	-1.35644	1.74756	-4.88928	0.000377428	0.0165141	0.308911	NA	NA	NA	NT_077661	NA
cg21993406	21967	6660040	5670605	CENPH	Red	-0.691891	2.79233	-4.89059	0.0003766	0.0165141	0.311082	CENPH	5	64946	NM_022909	centromere protein H
cg24101578	24053	4150372	1940209	CDH22	Grn	-1.06669	1.41092	-4.88822	0.000378107	0.0165141	0.307137	CDH22	20	64405	NM_021248	cadherin 22, type 2
cg13986130	13949	2360332	7550647	PTGS2	Red	-0.962472	2.31289	-4.88676	0.000379039	0.0165284	0.304706	PTGS2	1	5743	NM_000963	prostaglandin-endoperoxide synthase 2 (prostaglandin G/H synthase and cyclooxygenase)
cg21376883	21354	2630491	20132	ACTN2	Grn	-1.21361	1.44331	-4.8805	0.000383057	0.016677	0.294292	ACTN2	1	88	NM_001103	actinin, alpha 2
cg02583151	2582	4250014	6380048	SIX1	Grn	-1.14308	0.0610311	-4.87792	0.000384727	0.0167231	0.289995	SIX1	14	6495	NM_005982	SIX homeobox 1
cg12680609	12614	2690445	1070445	ZFP41	Grn	-0.96601	-1.75144	-4.87542	0.000386353	0.0167671	0.28583	ZFP41	8	286128	NM_173832	zinc finger protein 41 homolog (mouse)
cg04001842	4053	6280110	2470010	LOC405753	Red	-0.855157	-3.62333	-4.87313	0.000387848	0.0168053	0.282016	DUOXA2	15	405753	NM_207581	dual oxidase maturation factor 2
cg00729875	763	6270291	3290246	PALMD	Grn	-0.570075	-0.371012	-4.87077	0.000389394	0.016819	0.278088	PALMD	1	54873	NM_017734	palmdelphin
cg26288160	26279	4250259	7160465	C1orf56	Red	-0.58285	-3.9873	-4.87097	0.000389263	0.016819	0.278418	C1orf56	1	54964	NM_017860	chromosome 1 open reading frame 56
cg04048259	4101	580170	5310100	EDN3	Grn	-1.67024	0.668126	-4.86536	0.000392965	0.0169465	0.26907	EDN3	20	1908	NM_000114	endothelin 3
cg25993718	25972	940634	520438	CBLN4	Grn	-1.11274	1.50478	-4.86147	0.000395551	0.0170311	0.262592	CBLN4	20	140689	NM_080617	cerebellin 4 precursor
cg02200584	2226	160445	3800615	PDGFC	Grn	-1.19967	-1.47262	-4.8594	0.000396937	0.0170639	0.259137	PDGFC	4	56034	NM_016205	platelet derived growth factor C
cg02503850	2502	3610482	2570176	ADAMTS14	Grn	-1.74599	0.853723	-4.85365	0.000400811	0.0171925	0.249547	ADAMTS14	10	140766	NM_080722	ADAM metallopeptidase with thrombospondin type 1 motif, 14
cg12420104	12335	2850500	6760500	DMRT3	Grn	-1.76577	1.76406	-4.8531	0.000401186	0.0171925	0.248622	DMRT3	9	58524	NM_021240	doublesex and mab-3 related transcription factor 3
cg12507125	12430	6620600	7210291	WWTR1	Grn	-1.60697	1.43477	-4.85087	0.000402699	0.0172303	0.244905	WWTR1	3	25937	NM_015472	WW domain containing transcription regulator 1
cg02250594	2282	3400731	1340519	ONECUT2	Grn	-2.00238	2.26034	-4.8418	0.00040892	0.017285	0.229764	ONECUT2	18	9480	NM_004852	one cut homeobox 2
cg02788102	2791	6900022	2640687	IGSF4	Red	-1.35791	0.68523	-4.84273	0.000408282	0.017285	0.231304	CADM1	11	23705	NM_014333	cell adhesion molecule 1
cg05764376	5760	1990020	3310156	THAP10	Red	-1.59681	0.780582	-4.84415	0.000407299	0.017285	0.233687	THAP10	15	56906	NM_020147	THAP domain containing 10
cg07241568	7220	3610390	2570112	ABO	Grn	-1.26455	0.237001	-4.84788	0.000404741	0.017285	0.23991	ABO	9	28	NM_020469	ABO blood group (transferase A, alpha 1-3-N-acetylgalactosaminyltransferase; transferase B, alpha 1-3-galactosyltransferase)
cg15784332	15838	1190669	1710112	COMP	Red	-0.941588	-1.76398	-4.84164	0.000409033	0.017285	0.229489	COMP	19	1311	NM_000095	cartilage oligomeric matrix protein
cg17349199	17372	2940059	3940092	C10orf82	Grn	-0.698958	3.85323	-4.8448	0.000406852	0.017285	0.234771	C10orf82	10	143379	NM_144661	chromosome 10 open reading frame 82
cg23301687	23277	50228	2760358	RAP1A	Grn	-0.782737	2.44807	-4.84317	0.000407976	0.017285	0.232047	RAP1A	1	5906	NM_002884	RAP1A, member of RAS oncogene family
cg24646414	24600	3850364	2710280	GATA4	Grn	-1.73482	0.790733	-4.84493	0.000406765	0.017285	0.234983	NA	NA	NA	NT_077531	NA
cg01431114	1448	160121	3800017	PDE10A	Grn	-1.4264	0.850506	-4.83842	0.000411266	0.0173035	0.224113	PDE10A	6	10846	NM_006661	phosphodiesterase 10A
cg06954481	6948	2230161	5360161	GBX2	Red	-1.3982	0.8138	-4.83827	0.000411371	0.0173035	0.22386	GBX2	2	2637	NM_001485	gastrulation brain homeobox 2
cg09522147	9458	3400215	1340520	KRT7	Grn	-1.55936	1.19865	-4.83835	0.000411317	0.0173035	0.22399	KRT7	12	3855	NM_005556	keratin 7
cg08359956	8310	2710204	6350288	LR8	Grn	-1.06043	-1.84549	-4.83553	0.000413283	0.0173573	0.21928	TMEM176B	7	28959	NM_014020	transmembrane protein 176B
cg17861230	17886	5570315	290195	PDE4C	Grn	-2.08234	2.86883	-4.83001	0.00041716	0.0174397	0.210058	PDE4C	19	5143	NM_000923	phosphodiesterase 4C, cAMP-specific (phosphodiesterase E1 dunce homolog, Drosophila)
cg24352736	24301	7050762	7050528	YIPF2	Red	-0.623121	-4.30927	-4.83151	0.000416105	0.0174397	0.21256	YIPF2	19	78992	NM_024029	Yip1 domain family, member 2
cg24975564	24943	7570717	5810528	PDE3A	Grn	-1.41699	-1.29956	-4.83007	0.000417119	0.0174397	0.210155	PDE3A	12	5139	NM_000921	phosphodiesterase 3A, cGMP-inhibited
cg13264741	13180	5670241	7400468	GRIN2B	Red	-0.855372	-2.15874	-4.82224	0.000422686	0.0176438	0.19706	GRIN2B	12	2904	NM_000834	glutamate receptor, ionotropic, N-methyl D-aspartate 2B
cg27383362	27319	6270487	3290543	ATAD3C	Red	-0.95709	3.84328	-4.82128	0.000423371	0.0176454	0.19546	NA	NA	NA	XM_933664	NA
cg07175883	7165	5220685	6370592	HOXD13	Grn	-1.24284	-3.30835	-4.81912	0.000424924	0.0176563	0.191844	HOXD13	2	3239	NM_000523	homeobox D13
cg10530281	10450	270195	840204	TBX3	Grn	-1.45182	-0.637664	-4.82	0.000424294	0.0176563	0.193309	TBX3	12	6926	NM_005996	T-box 3
cg20540913	20488	4150202	1940543	EDA	Grn	-0.655682	-2.47186	-4.81587	0.000427271	0.0177269	0.186403	EDA	X	1896	NM_001399	ectodysplasin A
cg06151165	6110	4210121	6770017	VSX1	Grn	-1.60471	-0.271993	-4.81466	0.000428152	0.0177312	0.184369	VSX1	20	30813	NM_014588	visual system homeobox 1
cg25216696	25210	450201	6250477	GATA4	Red	-0.878669	-1.79732	-4.81394	0.000428673	0.0177312	0.183167	NA	NA	NA	NT_077531	NA
cg23113963	23080	1660468	450075	SCNN1B	Grn	-1.10319	1.57486	-4.81005	0.000431507	0.0178215	0.17666	SCNN1B	16	6338	NM_000336	sodium channel, nonvoltage-gated 1, beta
cg19497444	19489	4760541	1300541	SLC22A18	Red	-0.699036	1.77489	-4.80914	0.000432171	0.017822	0.175139	NA	NA	NA	NT_009237	NA
cg11250058	11180	1410474	670079	RAPH1	Red	-1.39501	-1.91401	-4.80749	0.000433382	0.017845	0.172376	RAPH1	2	65059	NM_203365	Ras association (RalGDS/AF-6) and pleckstrin homology domains 1
cg24881834	24845	7200402	4120243	ME1	Red	-0.862789	1.62399	-4.80219	0.000437297	0.0179791	0.163493	ME1	6	4199	NM_002395	malic enzyme 1, NADP(+)-dependent, cytosolic
cg03026462	3045	6620653	7210243	FOXA1	Red	-1.48	-0.189465	-4.79495	0.000442707	0.0180305	0.151347	FOXA1	14	3169	NM_004496	forkhead box A1
cg05254049	5276	4610435	1110086	SYN1	Red	-0.575247	2.93871	-4.79902	0.000439654	0.0180305	0.158183	SYN1	X	6853	NM_133499	synapsin I
cg07380959	7364	4640273	6560719	TFPI2	Red	-1.7391	-0.66704	-4.79748	0.000440807	0.0180305	0.155595	TFPI2	7	7980	NM_006528	tissue factor pathway inhibitor 2
cg13663218	13601	4730647	3830739	TRHDE	Grn	-1.6141	1.84494	-4.79648	0.000441554	0.0180305	0.153923	TRHDE	12	29953	NM_013381	thyrotropin-releasing hormone degrading enzyme
cg19884262	19876	150047	6450370	FLJ46831	Grn	-1.35696	1.79689	-4.79541	0.000442358	0.0180305	0.152126	FOXI2	10	399823	NM_207426	forkhead box I2
cg22189286	22161	3130020	6520133	HSPB8	Red	0.779999	-2.07745	4.79346	0.000443823	0.0180305	0.148861	HSPB8	12	26353	NM_014365	heat shock 22kDa protein 8
cg23366752	23345	1980270	1050300	DNAJA4	Grn	-0.781529	4.82012	-4.79379	0.000443579	0.0180305	0.149403	DNAJA4	15	55466	NM_018602	DnaJ (Hsp40) homolog, subfamily A, member 4
cg26898336	26867	2850435	6760689	TEKT3	Red	-0.979552	-0.182618	-4.79782	0.000440551	0.0180305	0.156169	TEKT3	17	64518	NM_031898	tektin 3
cg00333226	350	5090484	1450156	UNQ739	Grn	-1.50078	0.353866	-4.78695	0.000448756	0.0180664	0.137941	VWC2	7	375567	NM_198570	von Willebrand factor C domain containing 2
cg07075930	7073	1170181	2810181	PTPRM	Red	-1.18635	-1.68208	-4.7862	0.000449332	0.0180664	0.136675	PTPRM	18	5797	NM_002845	protein tyrosine phosphatase, receptor type, M
cg10234776	10156	1570398	3840059	NRBF2	Grn	-0.474528	-3.70186	-4.78699	0.000448727	0.0180664	0.138007	NRBF2	10	29982	NM_030759	nuclear receptor binding factor 2
cg10520887	10435	6560161	6560594	UNC5C	Red	-1.04939	-0.332646	-4.78839	0.000447664	0.0180664	0.140349	UNC5C	4	8633	NM_003728	unc-5 homolog C (C. elegans)
cg18267374	18271	1440673	580358	NEF3	Red	-1.25579	1.16606	-4.7864	0.000449181	0.0180664	0.137006	NEFM	8	4741	NM_005382	neurofilament, medium polypeptide
cg19764418	19740	3870209	3140202	RYR2	Grn	-0.764158	3.1066	-4.78938	0.000446912	0.0180664	0.14201	RYR2	1	6262	NM_001035	ryanodine receptor 2 (cardiac)
cg22646710	22614	1990048	3310343	SYT6	Red	-1.09934	-1.95327	-4.79125	0.000445495	0.0180664	0.145146	SYT6	1	148281	NM_205848	synaptotagmin VI
cg07730301	7699	4590307	5490347	ALDH3B1	Grn	0.869458	-2.9561	4.77926	0.000454661	0.018124	0.125028	ALDH3B1	11	221	NM_000694	aldehyde dehydrogenase 3 family, member B1
cg14717170	14719	6420615	5420687	SLITRK3	Grn	-1.47482	0.890194	-4.78013	0.000453986	0.018124	0.126496	SLITRK3	3	22865	NM_014926	SLIT and NTRK-like family, member 3
cg16202564	16268	6900128	2640142	MATN2	Red	-0.848727	1.46801	-4.7783	0.000455403	0.018124	0.123418	MATN2	8	4147	NM_002380	matrilin 2
cg17923358	17953	1740747	4760328	RELN	Grn	-0.870889	0.11453	-4.77941	0.000454541	0.018124	0.125289	RELN	7	5649	NM_005045	reelin
cg22710329	22665	3990201	3170326	ANUBL1	Red	-0.578393	-3.62344	-4.77936	0.000454582	0.018124	0.1252	ANUBL1	10	93550	NM_174890	AN1, ubiquitin-like, homolog (Xenopus laevis)
cg23922454	23887	2120377	4900278	LHX5	Red	-1.26998	-0.802704	-4.7789	0.000454939	0.018124	0.124425	LHX5	12	64211	NM_022363	LIM homeobox 5
cg26055770	26032	430307	4070156	PDZRN3	Grn	-1.56387	2.39468	-4.78075	0.000453508	0.018124	0.127537	PDZRN3	3	23024	NM_015009	PDZ domain containing ring finger 3
cg06537230	6526	5360369	1660400	DLX5	Grn	-0.824936	0.206223	-4.77303	0.000459497	0.0181854	0.114576	NA	NA	NA	NT_007933	NA
cg12297221	12225	1450300	6330382	ART5	Grn	-1.03688	-0.771239	-4.77409	0.000458673	0.0181854	0.11635	ART5	11	116969	NM_053017	ADP-ribosyltransferase 5
cg13346411	13280	6900068	2640538	CCKBR	Grn	-1.70123	1.38031	-4.7729	0.000459606	0.0181854	0.114342	CCKBR	11	887	NM_176875	cholecystokinin B receptor
cg18871276	18856	4610681	4250390	FLJ46156	Grn	-1.55742	1.64469	-4.77351	0.000459125	0.0181854	0.115378	NA	NA	NA	NM_198499	NA
cg02844545	2844	670739	4050300	GCM2	Grn	-1.64548	2.23802	-4.77142	0.000460757	0.0182046	0.111871	GCM2	6	9247	NM_004752	glial cells missing homolog 2 (Drosophila)
cg10849854	10744	4830301	4640402	GREB1	Red	-1.26062	1.85872	-4.76888	0.000462752	0.0182307	0.107604	GREB1	2	9687	NM_014668	growth regulation by estrogen in breast cancer 1
cg22325703	22294	3890414	50253	GPR83	Grn	-1.17079	-1.52989	-4.76959	0.000462195	0.0182307	0.108794	GPR83	11	10888	NM_016540	G protein-coupled receptor 83
cg09208010	9147	5550672	510386	MMP14	Grn	0.436742	-3.67294	4.76601	0.000465018	0.0182936	0.102778	MMP14	14	4323	NM_004995	matrix metallopeptidase 14 (membrane-inserted)
cg23616377	23564	6660577	5670128	CA8	Red	-0.579239	-2.987	-4.76181	0.000468356	0.0183985	0.0957126	CA8	8	767	NM_004056	carbonic anhydrase VIII
cg07758904	7728	3120324	4890008	TSCOT	Grn	-2.02299	0.0962172	-4.76011	0.000469715	0.0183989	0.0928515	SLC46A2	9	57864	NM_033051	solute carrier family 46, member 2
cg16652063	16709	580017	5310017	SLC13A5	Grn	-1.13865	0.200777	-4.76019	0.000469648	0.0183989	0.0929918	SLC13A5	17	284111	NM_177550	solute carrier family 13 (sodium-dependent citrate transporter), member 5
cg17853587	17880	4250278	2710037	NDST3	Grn	-1.27278	-1.63179	-4.75816	0.000471274	0.0184336	0.0895773	NDST3	4	9348	NM_004784	N-deacetylase/N-sulfotransferase (heparan glucosaminyl) 3
cg04713521	4759	2360647	7550180	PRRX2	Grn	-1.58942	-0.0720341	-4.75645	0.000472645	0.0184413	0.0867068	PRRX2	9	51450	NM_016307	paired related homeobox 2
cg27648946	27562	510601	7510601	RHOBTB1	Red	-1.23633	-0.217151	-4.75624	0.000472818	0.0184413	0.0863453	RHOBTB1	10	9886	NM_014836	Rho-related BTB domain containing 1
cg02906238	2904	7550577	1230121	TFCP2L1	Grn	-1.40494	0.516308	-4.75289	0.000475523	0.0185203	0.0807111	TFCP2L1	2	29842	NM_014553	transcription factor CP2-like 1
cg14643520	14641	5910343	4220343	ATP1B3	Grn	-0.74445	-4.03187	-4.74949	0.000478283	0.0185749	0.0749927	ATP1B3	3	483	NM_001679	ATPase, Na+/K+ transporting, beta 3 polypeptide
cg24384676	24332	5050082	2030592	SLC25A21	Grn	-1.50389	-0.666466	-4.74992	0.000477932	0.0185749	0.075718	SLC25A21	14	89874	NM_030631	solute carrier family 25 (mitochondrial oxodicarboxylate carrier), member 21
cg06204948	6163	3780678	1850541	MARK2	Grn	-0.820552	1.74096	-4.74528	0.000481729	0.0186822	0.0679003	MARK2	11	2011	NM_017490	MAP/microtubule affinity-regulating kinase 2
cg01572266	1591	7210209	6840202	PTPRG	Grn	-1.17017	-1.63796	-4.74306	0.000483557	0.0187265	0.06416	PTPRG	3	5793	NM_002841	protein tyrosine phosphatase, receptor type, G
cg11265941	11202	2970088	6020088	SNRPN	Grn	-1.12313	1.65352	-4.74126	0.000485036	0.0187298	0.0611419	SNRPN	15	6638	NM_022805	small nuclear ribonucleoprotein polypeptide N
cg22459146	22425	3370414	6900674	GHSR	Grn	-1.58787	0.269898	-4.74047	0.000485695	0.0187298	0.0598009	GHSR	3	2693	NM_198407	growth hormone secretagogue receptor
cg24376537	24328	1780458	1780196	DLG3	Grn	-1.02127	-2.20222	-4.74113	0.000485147	0.0187298	0.0609177	DLG3	X	1741	NM_021120	discs, large homolog 3 (Drosophila)
cg00498604	515	2260168	1030463	TLL1	Grn	-0.779223	-0.299146	-4.73629	0.000489165	0.018837	0.052768	TLL1	4	7092	NM_012464	tolloid-like 1
cg22123464	22085	1570113	3840113	SLC8A2	Grn	-1.1909	1.90993	-4.73329	0.000491678	0.0189071	0.0477066	SLC8A2	19	6543	NM_015063	solute carrier family 8 (sodium/calcium exchanger), member 2
cg24208172	24152	7610634	3390209	CDS1	Grn	-1.10049	-2.87707	-4.73218	0.000492606	0.0189162	0.0458428	CDS1	4	1040	NM_001263	CDP-diacylglycerol synthase (phosphatidate cytidylyltransferase) 1
cg07474356	7450	2320349	70022	PCDH11X	Grn	-1.48011	0.623907	-4.73082	0.000493749	0.0189335	0.0435543	PCDH11X	X	27328	NM_032967	protocadherin 11 X-linked
cg10539507	10463	1300672	730240	NKX6-1	Grn	-1.42035	0.156522	-4.72858	0.000495644	0.0189795	0.0397702	NKX6-1	4	4825	NM_006168	NK6 homeobox 1
cg12374431	12291	1030088	7550414	VAX2	Grn	-1.29368	-1.36146	-4.72538	0.000498354	0.01903	0.0343835	VAX2	2	25806	NM_012476	ventral anterior homeobox 2
cg16685388	16732	3130187	3130528	HIVEP3	Grn	-0.777658	-1.59028	-4.72552	0.000498237	0.01903	0.0346142	HIVEP3	1	59269	NM_024503	human immunodeficiency virus type I enhancer binding protein 3
cg09871315	9788	2230736	5360736	HOXA2	Grn	-1.75536	2.21117	-4.72149	0.000501678	0.0191302	0.0278156	HOXA2	7	3199	NM_006735	homeobox A2
cg02994956	3007	2260255	1030438	NEFH	Grn	-1.68337	2.86535	-4.71972	0.000503196	0.0191614	0.0248301	NEFH	22	4744	NM_021076	neurofilament, heavy polypeptide
cg00815583	835	7040041	6620300	FBXO16	Grn	-0.992105	-2.38145	-4.71194	0.000509929	0.0192253	0.0117005	FBXO16	8	157574	NM_172366	F-box protein 16
cg01777397	1799	5220615	7050575	RSNL2	Grn	-0.891107	1.08087	-4.71128	0.000510499	0.0192253	0.0105962	CLIP4	2	79745	NM_024692	CAP-GLY domain containing linker protein family, member 4
cg08214957	8171	5340730	940358	CDR1	Red	0.513124	2.97234	4.71596	0.000506434	0.0192253	0.0184937	CDR1	X	1038	NM_004065	cerebellar degeneration-related protein 1, 34kDa
cg16076328	16157	4150008	1940292	TACSTD1	Red	-1.4063	2.20614	-4.71439	0.0005078	0.0192253	0.0158326	EPCAM	2	4072	NM_002354	epithelial cell adhesion molecule
cg18397523	18403	4050709	4050343	EVX1	Grn	-0.951728	-0.959161	-4.71187	0.000509991	0.0192253	0.0115802	EVX1	7	2128	NM_001989	even-skipped homeobox 1
cg18877506	18862	3140184	2450156	PDPN	Red	-1.29761	0.254939	-4.71331	0.000508735	0.0192253	0.0140163	PDPN	1	10630	NM_006474	podoplanin
cg22380033	22347	1660709	450048	GRB14	Grn	-1.4139	0.10137	-4.71477	0.000507471	0.0192253	0.0164727	GRB14	2	2888	NM_004490	growth factor receptor-bound protein 14
cg23055678	23017	5890255	6400332	IL1RAPL2	Grn	-1.52101	-1.32499	-4.7123	0.000509616	0.0192253	0.0123068	IL1RAPL2	X	26280	NM_017416	interleukin 1 receptor accessory protein-like 2
cg12555907	12478	4490286	6420735	MBP	Red	0.734809	-2.37542	4.70991	0.0005117	0.019244	0.00827521	MBP	18	4155	NM_001025090	myelin basic protein
cg04609859	4665	5570068	290309	HOXB4	Red	-1.13826	-2.47459	-4.70521	0.000515826	0.019293	0.000341556	HOXB4	17	3214	NM_024015	homeobox B4
cg20279283	20240	4060068	4060309	GATA4	Red	-1.52143	1.87537	-4.70586	0.000515254	0.019293	0.00143753	NA	NA	NA	NT_077531	NA
cg22724153	22677	430332	160332	SPAM1	Red	0.784939	-0.547006	4.70703	0.000514228	0.019293	0.00340662	SPAM1	7	6677	NM_003117	sperm adhesion molecule 1 (PH-20 hyaluronidase, zona pellucida binding)
cg26282384	26273	6520500	1170670	PCDHGB4	Grn	-1.13604	0.00722118	-4.70664	0.000514564	0.019293	0.0027615	PCDHGB4	5	8641	NM_003736	protocadherin gamma subfamily B, 4
cg12955583	12896	2360722	7550292	KNDC1	Grn	-1.10445	-3.26304	-4.70396	0.000516931	0.0193079	-0.00177367	NA	NA	NA	NM_033404	NA
cg02983451	2993	1470564	1260152	KLF11	Grn	-1.46547	-1.09471	-4.7019	0.00051875	0.0193192	-0.00524317	KLF11	2	8462	NM_003597	Kruppel-like factor 11
cg03724463	3743	2970445	6020445	CCK	Grn	-0.909829	-0.137302	-4.70175	0.000518888	0.0193192	-0.00550693	CCK	3	885	NM_000729	cholecystokinin
cg14166009	14139	2650341	4120220	HKR1	Grn	-1.4428	1.34831	-4.70034	0.000520139	0.0193192	-0.00788495	HKR1	19	284459	NM_181786	GLI-Kruppel family member HKR1
cg18335243	18333	4780544	1580048	PTGS2	Red	-1.53196	1.55019	-4.69964	0.000520766	0.0193192	-0.0090748	PTGS2	1	5743	NM_000963	prostaglandin-endoperoxide synthase 2 (prostaglandin G/H synthase and cyclooxygenase)
cg26825412	26800	3370392	3310093	SOX18	Grn	0.902786	-3.07734	4.70065	0.000519862	0.0193192	-0.00735879	SOX18	20	54345	NM_018419	SRY (sex determining region Y)-box 18
cg05671350	5669	1430241	60356	P4HA3	Red	-1.68353	2.97038	-4.69815	0.000522095	0.0193275	-0.0115932	P4HA3	11	283208	NM_182904	prolyl 4-hydroxylase, alpha polypeptide III
cg24292612	24233	4670687	4200452	DEFB1	Grn	-0.592637	2.72584	-4.6978	0.000522404	0.0193275	-0.0121783	DEFB1	8	1672	NM_005218	defensin, beta 1
cg07102705	7099	4390041	770056	HTR4	Red	-0.850794	0.423939	-4.69308	0.000526636	0.0193722	-0.0201489	HTR4	5	3360	NM_000870	5-hydroxytryptamine (serotonin) receptor 4
cg09786257	9703	6550132	6220491	PCSK1	Grn	-1.09652	2.13451	-4.69454	0.000525324	0.0193722	-0.0176846	PCSK1	5	5122	NM_000439	proprotein convertase subtilisin/kexin type 1
cg11177693	11103	150711	6450458	ZNF513	Red	-0.611149	3.72151	-4.69243	0.000527226	0.0193722	-0.0212551	ZNF513	2	130557	NM_144631	zinc finger protein 513
cg14813083	14810	4920168	5890068	LDHAL6A	Grn	-1.10713	2.94187	-4.69319	0.000526535	0.0193722	-0.0199601	LDHAL6A	11	160287	NM_144972	lactate dehydrogenase A-like 6A
cg16998872	17030	2320687	70152	GYPE	Grn	-0.415019	3.07246	-4.69531	0.000524637	0.0193722	-0.0163926	GYPE	4	2996	NM_002102	glycophorin E (MNS blood group)
cg27457941	27387	5260136	5260044	RBP1	Grn	-0.994815	-1.54027	-4.69172	0.000527864	0.0193722	-0.0224495	RBP1	3	5947	NM_002899	retinol binding protein 1, cellular
cg04278702	4299	3290494	2480445	HTR1E	Red	-1.58157	-0.193496	-4.69066	0.000528826	0.0193751	-0.0242483	HTR1E	6	3354	NM_000865	5-hydroxytryptamine (serotonin) receptor 1E
cg21992250	21966	840347	4260347	SLC15A3	Grn	-1.0956	0.0521338	-4.69007	0.000529358	0.0193751	-0.0252416	SLC15A3	11	51296	NM_016582	solute carrier family 15, member 3
cg12005098	11957	7560133	7560681	SLC16A12	Grn	-1.7678	0.723593	-4.68833	0.000530936	0.0194068	-0.0281824	SLC16A12	10	387700	NM_213606	solute carrier family 16, member 12 (monocarboxylic acid transporter 12)
cg10457247	10368	7050372	6130274	PRDM14	Grn	-0.979435	-1.71377	-4.68533	0.000533667	0.0194806	-0.0332515	PRDM14	8	63978	NM_024504	PR domain containing 14
cg03679581	3693	1230053	3190053	RLN2	Grn	-0.858288	0.650328	-4.68123	0.000537434	0.0195139	-0.0402003	RLN2	9	6019	NM_134441	relaxin 2
cg06836772	6838	7100376	2190110	PRKAA2	Grn	-1.49892	-0.695205	-4.68258	0.00053619	0.0195139	-0.0379112	PRKAA2	1	5563	NM_006252	protein kinase, AMP-activated, alpha 2 catalytic subunit
cg20795863	20750	2070180	1500746	NEU2	Red	-0.592502	3.57859	-4.68197	0.000536752	0.0195139	-0.0389462	NEU2	2	4759	NM_005383	sialidase 2 (cytosolic sialidase)
cg24568646	24525	1410592	1410392	CCT8	Red	-1.1445	-2.38413	-4.68277	0.00053602	0.0195139	-0.0375973	CCT8	21	10694	NM_006585	chaperonin containing TCP1, subunit 8 (theta)
cg24949488	24923	460647	7040711	DNTT	Red	0.637318	-4.13135	4.6797	0.000538841	0.0195391	-0.0427835	DNTT	10	1791	NM_004088	deoxynucleotidyltransferase, terminal
cg00509616	524	2350437	4210669	Gcom1	Red	-0.758253	0.574095	-4.67556	0.000542679	0.0196522	-0.0497964	GCOM1	15	145781	NM_001018090	GRINL1A complex locus
cg07442479	7415	430328	6450541	GDNF	Grn	-1.46491	1.41789	-4.67356	0.000544537	0.0196934	-0.0531733	GDNF	5	2668	NM_000514	glial cell derived neurotrophic factor
cg21530453	21517	1340228	2810474	GNAO1	Grn	-1.92419	-0.77459	-4.67209	0.000545915	0.0197171	-0.0556698	GNAO1	16	2775	NM_020988	guanine nucleotide binding protein (G protein), alpha activating activity polypeptide O
cg25437385	25431	1770288	1770397	SLC35F3	Red	-1.24821	1.91048	-4.66961	0.000548235	0.0197748	-0.0598588	SLC35F3	1	148641	NM_173508	solute carrier family 35, member F3
cg01512854	1534	830132	5910491	PCDHB3	Grn	-0.425829	1.11485	-4.6653	0.000552304	0.0198934	-0.0671638	PCDHB3	5	56132	NM_018937	protocadherin beta 3
cg18031008	18045	3780092	1850398	MRPS21	Grn	-0.699765	-2.24276	-4.66459	0.00055298	0.0198934	-0.0683728	MRPS21	1	54460	NM_018997	mitochondrial ribosomal protein S21
cg10129493	10046	6770647	5560647	CD33	Red	-1.23663	0.582962	-4.65649	0.000560717	0.0200869	-0.0821005	CD33	19	945	NM_001772	CD33 molecule
cg19062189	19058	1510360	3400167	TMSL8	Grn	-1.08441	1.63494	-4.65645	0.000560751	0.0200869	-0.0821598	TMSB15A	X	11013	NM_021992	thymosin beta 15a
cg21019522	20969	4560292	1470292	SLC22A18	Grn	0.713756	-4.22451	4.6577	0.000559552	0.0200869	-0.0800458	SLC22A18	11	5002	NM_183233	solute carrier family 22, member 18
cg23418591	23386	1400376	6180376	FLJ90166	Grn	-1.21767	-0.650605	-4.65588	0.000561297	0.0200869	-0.0831211	APCDD1L	20	164284	NM_153360	adenomatosis polyposis coli down-regulated 1-like
cg10986043	10898	4040113	3180543	TCAP	Red	-0.783586	3.239	-4.65416	0.00056296	0.0201016	-0.0860437	TCAP	17	8557	NM_003673	titin-cap (telethonin)
cg16659043	16716	1500138	3870463	SAMD12	Red	-1.27231	-1.25867	-4.65327	0.00056382	0.0201016	-0.0875533	SAMD12	8	401474	NM_207506	sterile alpha motif domain containing 12
cg21478490	21459	1030603	1030139	PROP1	Grn	-0.524137	1.85001	-4.65267	0.0005644	0.0201016	-0.0885691	PROP1	5	5626	NM_006261	PROP paired-like homeobox 1
cg22747092	22701	5360204	1660288	BTBD14A	Grn	-0.967172	2.04777	-4.65242	0.000564646	0.0201016	-0.0889994	NACC2	9	138151	NM_144653	NACC family member 2, BEN and BTB (POZ) domain containing
cg00943950	978	1430673	2100333	UBE2B	Red	-0.39964	-3.79456	-4.64954	0.000567444	0.0201226	-0.0938828	UBE2B	5	7320	NM_003337	ubiquitin-conjugating enzyme E2B (RAD6 homolog)
cg03258472	3274	2230411	5360411	CRB3	Grn	-0.844677	2.58442	-4.65056	0.000566451	0.0201226	-0.0921513	CRB3	19	92359	NM_139161	crumbs homolog 3 (Drosophila)
cg08876932	8834	2680390	6940112	PHOX2A	Grn	-1.71852	0.67816	-4.65007	0.000566927	0.0201226	-0.0929811	PHOX2A	11	401	NM_005169	paired-like homeobox 2a
cg07597976	7566	450397	6250397	CD19	Red	0.518242	-3.76236	4.64865	0.000568312	0.0201272	-0.0953926	CD19	16	930	NM_001770	CD19 molecule
cg02774439	2776	780626	6760328	HAND2	Grn	-1.52028	0.759068	-4.64735	0.000569583	0.0201462	-0.0976	HAND2	4	9464	NM_021973	heart and neural crest derivatives expressed 2
cg12148919	12097	1570332	1570634	PTPRK	Grn	-0.90715	-1.66443	-4.6438	0.000573059	0.0201846	-0.10361	PTPRK	6	5796	NM_002844	protein tyrosine phosphatase, receptor type, K
cg14882700	14886	4880687	3460564	OTOP1	Grn	-0.890821	2.37167	-4.64355	0.000573309	0.0201846	-0.104042	OTOP1	4	133060	NM_177998	otopetrin 1
cg24901042	24866	4780142	4780630	TMPRSS2	Grn	-1.09532	-0.804017	-4.64543	0.000571462	0.0201846	-0.100854	TMPRSS2	21	7113	NM_005656	transmembrane protease, serine 2
cg25771195	25750	4230215	6380215	GTL3	Red	-0.620442	3.15974	-4.64323	0.000573623	0.0201846	-0.104583	C16orf80	16	29105	NM_013242	chromosome 16 open reading frame 80
cg16270890	16348	1820753	3420731	FAHD1	Grn	-1.05401	-1.36732	-4.64197	0.000574864	0.0202023	-0.106718	FAHD1	16	81889	NM_031208	fumarylacetoacetate hydrolase domain containing 1
cg11965370	11921	730040	5820040	HNT	Grn	-1.62266	1.55388	-4.63834	0.000578467	0.020252	-0.11289	NTM	11	50863	NM_016522	neurotrimin
cg19351638	19340	3130110	6130500	AVPR2	Red	-0.543049	1.40996	-4.63741	0.000579386	0.020252	-0.114459	AVPR2	X	554	NM_000054	arginine vasopressin receptor 2
cg21096591	21066	3780682	1850725	TP53TG3	Grn	-0.698829	0.619766	-4.63738	0.000579418	0.020252	-0.114513	NA	NA	NA	NM_015369	NA
cg22197787	22178	540554	630358	KCNH1	Grn	-0.634219	-3.44111	-4.63681	0.000579983	0.020252	-0.115476	KCNH1	1	3756	NM_002238	potassium voltage-gated channel, subfamily H (eag-related), member 1
cg23384620	23356	3290152	2480368	IL1RAPL2	Grn	-0.988666	-1.05544	-4.63682	0.000579979	0.020252	-0.115469	IL1RAPL2	X	26280	NM_017416	interleukin 1 receptor accessory protein-like 2
cg22767079	22722	5050370	2030242	BIVM	Red	-1.33342	-2.77875	-4.63582	0.000580971	0.0202606	-0.117158	BIVM	13	54841	NM_017693	basic, immunoglobulin-like variable motif containing
cg20811389	20767	3420458	5130196	CDC14B	Grn	-1.20418	0.189924	-4.63051	0.000586297	0.0204103	-0.126174	CDC14B	9	8555	NM_003671	CDC14 cell division cycle 14 homolog B (S. cerevisiae)
cg24098951	24048	2360735	7550398	LRP12	Grn	-1.06336	-2.61569	-4.63006	0.000586755	0.0204103	-0.126946	LRP12	8	29967	NM_013437	low density lipoprotein receptor-related protein 12
cg10189695	10111	4610524	1110189	GPR78	Grn	-1.42656	1.93285	-4.62768	0.000589161	0.0204419	-0.130987	GPR78	4	27201	NM_080819	G protein-coupled receptor 78
cg15435730	15435	1770021	4070246	TFAP2D	Red	-0.501624	-2.2117	-4.62799	0.000588844	0.0204419	-0.130455	TFAP2D	6	83741	NM_172238	transcription factor AP-2 delta (activating enhancer binding protein 2 delta)
cg01580681	1598	6370189	1570221	HAND2	Grn	-1.06029	0.234018	-4.62134	0.000595617	0.0204766	-0.141755	HAND2	4	9464	NM_021973	heart and neural crest derivatives expressed 2
cg05396987	5410	160070	2510059	FLJ30834	Grn	-1.54134	-0.627422	-4.61791	0.000599146	0.0204766	-0.147591	TMEM155	4	132332	NM_152399	transmembrane protein 155
cg08097657	8062	610180	240746	SEMA3B	Grn	-0.822237	1.22431	-4.61824	0.000598811	0.0204766	-0.147038	NA	NA	NA	NT_022517	NA
cg10276549	10200	1300364	6280441	GABRE	Red	-0.7788	3.97443	-4.62024	0.000596747	0.0204766	-0.143628	GABRE	X	2564	NM_004961	gamma-aminobutyric acid (GABA) A receptor, epsilon
cg14696396	14695	840162	4260397	TM6SF1	Grn	-0.889013	-1.28135	-4.62067	0.000596313	0.0204766	-0.14291	TM6SF1	15	53346	NM_023003	transmembrane 6 superfamily member 1
cg14736210	14740	5260682	6860725	KCNB1	Red	0.861126	2.94421	4.62343	0.000593488	0.0204766	-0.138218	KCNB1	20	3745	NM_004975	potassium voltage-gated channel, Shab-related subfamily, member 1
cg15034135	15030	1070519	2320164	ADAMTS19	Red	-0.883075	-1.62891	-4.62023	0.000596765	0.0204766	-0.143657	ADAMTS19	5	171019	NM_133638	ADAM metallopeptidase with thrombospondin type 1 motif, 19
cg18536148	18549	2070368	1500347	TBX4	Grn	-1.69769	0.556014	-4.61899	0.000598036	0.0204766	-0.145759	TBX4	17	9496	NM_018488	T-box 4
cg21296676	21279	610669	240669	EYA4	Grn	-1.10122	2.67045	-4.61982	0.00059718	0.0204766	-0.144345	EYA4	6	2070	NM_004100	eyes absent homolog 4 (Drosophila)
cg23512958	23470	1010768	6280739	IL7	Red	-0.999419	-2.49325	-4.62281	0.000594116	0.0204766	-0.139262	IL7	8	3574	NM_000880	interleukin 7
cg23861715	23815	6650278	4570692	CDC14B	Red	-1.60525	0.874151	-4.62481	0.000592077	0.0204766	-0.135866	CDC14B	9	8555	NM_003671	CDC14 cell division cycle 14 homolog B (S. cerevisiae)
cg25053900	25031	3780671	1850458	ARX	Grn	-1.69104	0.922873	-4.62299	0.000593937	0.0204766	-0.138965	ARX	X	170302	NM_139058	aristaless related homeobox
cg17630833	17639	6380301	6660021	MAPT	Red	-1.74803	0.84961	-4.61668	0.000600414	0.0204943	-0.14968	MAPT	17	4137	NM_005910	microtubule-associated protein tau
cg03602500	3627	4730022	3830494	FLJ00060	Grn	1.18408	-1.67463	4.61561	0.000601524	0.0205066	-0.151506	NA	NA	NA	NM_033206	NA
cg21028326	20983	4050408	4050019	TUBGCP6	Red	-0.666882	-3.9483	-4.61484	0.000602322	0.0205082	-0.152815	NA	NA	NA	NM_001008658	NA
cg08455548	8405	1980768	1050180	PCDH11Y	Red	-1.11843	0.527334	-4.61211	0.000605164	0.0205538	-0.157465	PCDH11Y	Y	83259	NM_032971	protocadherin 11 Y-linked
cg08538752	8480	6840452	1510368	TPTE	Grn	-0.511981	1.70092	-4.61222	0.000605044	0.0205538	-0.157269	NA	NA	NA	NM_013315	NA
cg00619207	639	430180	160180	DENND2D	Grn	-0.57015	2.96492	-4.60881	0.000608611	0.0205685	-0.163078	DENND2D	1	79961	NM_024901	DENN/MADD domain containing 2D
cg05890484	5882	5130731	2000519	BHMT	Red	-1.34343	1.85858	-4.60809	0.00060936	0.0205685	-0.164293	BHMT	5	635	NM_001713	betaine-homocysteine methyltransferase
cg16708981	16752	4890176	6980072	ZNF677	Red	-1.39205	1.8617	-4.60961	0.000607768	0.0205685	-0.161708	ZNF677	19	342926	NM_182609	zinc finger protein 677
cg21902544	21872	5670195	7400670	CBLN2	Grn	-1.6237	0.316867	-4.60931	0.000608085	0.0205685	-0.162223	CBLN2	18	147381	NM_182511	cerebellin 2 precursor
cg23054883	23015	1230762	4810373	FZD10	Red	-1.18367	0.24117	-4.61049	0.000606845	0.0205685	-0.160207	FZD10	12	11211	NM_007197	frizzled homolog 10 (Drosophila)
cg11251858	11184	4850593	1980221	ESR1	Grn	-1.48357	-1.89248	-4.60684	0.00061068	0.0205877	-0.166429	ESR1	6	2099	NM_000125	estrogen receptor 1
cg00676660	705	7560152	1450397	ADAMTS9	Red	-1.31856	-1.09886	-4.60514	0.000612462	0.0206223	-0.169309	ADAMTS9	3	56999	NM_182920	ADAM metallopeptidase with thrombospondin type 1 motif, 9
cg07359545	7341	5720484	1440538	GP1BB	Grn	-0.672216	-3.11512	-4.59995	0.000617973	0.0207716	-0.178158	GP1BB	22	2812	NM_000407	glycoprotein Ib (platelet), beta polypeptide
cg22633722	22601	4640086	6330221	CBS	Grn	-0.735473	-3.09337	-4.59953	0.000618415	0.0207716	-0.178865	CBS	21	875	NM_000071	cystathionine-beta-synthase
cg12379775	12299	1230168	3190168	LOC284739	Red	-0.575366	-4.24818	-4.58905	0.000629691	0.0211244	-0.196717	NCRNA00176	20	284739	NM_207349	non-protein coding RNA 176
cg02915261	2915	4480647	4480471	LSR	Red	-0.903388	-2.33455	-4.58603	0.000632976	0.0212086	-0.201858	LSR	19	51599	NM_205835	lipolysis stimulated lipoprotein receptor
cg19264571	19263	6350022	7650451	APCDD1	Grn	1.46306	-1.57996	4.58392	0.000635283	0.0212598	-0.205452	APCDD1	18	147495	NM_153000	adenomatosis polyposis coli down-regulated 1
cg20890210	20848	4480053	3360070	KCNB2	Grn	-0.654653	1.25186	-4.58312	0.000636163	0.0212632	-0.20682	KCNB2	8	9312	NM_004770	potassium voltage-gated channel, Shab-related subfamily, member 2
cg17686885	17690	1400202	6180209	TOM1L1	Grn	-1.3587	0.262475	-4.58238	0.000636977	0.0212644	-0.208083	TOM1L1	17	10040	NM_005486	target of myb1 (chicken)-like 1
cg01743370	1768	110619	110088	GCA	Grn	-0.704965	-3.64217	-4.57829	0.000641491	0.021315	-0.215059	GCA	2	25801	NM_012198	grancalcin, EF-hand calcium binding protein
cg08099701	8066	1940131	780653	GABRA5	Red	0.81227	1.39028	4.5799	0.000639705	0.021315	-0.212305	GABRA5	15	2558	NM_000810	gamma-aminobutyric acid (GABA) A receptor, alpha 5
cg12497564	12421	5900181	1430356	RBP1	Grn	-1.55846	0.72776	-4.57905	0.000640654	0.021315	-0.213769	RBP1	3	5947	NM_002899	retinol binding protein 1, cellular
cg15802898	15865	5270066	830497	FOXE1	Grn	-1.5942	-0.356862	-4.57818	0.000641608	0.021315	-0.21524	FOXE1	9	2304	NM_004473	forkhead box E1 (thyroid transcription factor 2)
cg07177300	7166	5260278	6860762	FRMPD4	Grn	-1.1276	-0.238117	-4.57561	0.000644467	0.0213645	-0.219632	FRMPD4	X	9758	NM_014728	FERM and PDZ domain containing 4
cg14789259	14788	1660431	450544	FAM84A	Grn	-1.11421	1.64695	-4.57543	0.000644661	0.0213645	-0.219929	FAM84A	2	151354	NM_145175	family with sequence similarity 84, member A
cg04790129	4846	2600082	150301	ITGB2	Red	0.847303	-3.7952	4.57455	0.000645647	0.0213712	-0.22144	ITGB2	21	3689	NM_000211	integrin, beta 2 (complement component 3 receptor 3 and 4 subunit)
cg00864867	889	6860445	3780615	PAWR	Grn	-1.17014	-1.45989	-4.56701	0.000654108	0.0215136	-0.234303	PAWR	12	5074	NM_002583	PRKC, apoptosis, WT1, regulator
cg00910067	941	4230112	6380112	SLC7A10	Grn	-1.04395	0.257818	-4.56461	0.000656825	0.0215136	-0.238398	SLC7A10	19	56301	NM_019849	solute carrier family 7, (neutral amino acid transporter, y+ system) member 10
cg03538436	3558	5390070	6200102	NOS1	Grn	-1.68233	0.138157	-4.56209	0.000659695	0.0215136	-0.242705	NOS1	12	4842	NM_000620	nitric oxide synthase 1 (neuronal)
cg03775422	3800	4280189	3520524	MGC33530	Grn	-1.99792	1.45513	-4.56165	0.00066019	0.0215136	-0.243446	VSTM2A	7	222008	NM_182546	V-set and transmembrane domain containing 2A
cg05087948	5126	450017	6250470	CTSF	Red	-0.601042	-3.01607	-4.56229	0.000659468	0.0215136	-0.242365	CTSF	11	8722	NM_003793	cathepsin F
cg05660795	5652	240341	2120681	IGFBP1	Red	-0.697798	-0.48255	-4.56888	0.000652004	0.0215136	-0.231119	IGFBP1	7	3484	NM_000596	insulin-like growth factor binding protein 1
cg07684353	7653	3440411	4480364	MYO1E	Grn	-0.794656	-2.49933	-4.56098	0.000660965	0.0215136	-0.244605	MYO1E	15	4643	NM_004998	myosin IE
cg09886641	9811	4260519	7200187	SPESP1	Grn	-0.833738	3.65673	-4.56831	0.000652638	0.0215136	-0.23208	SPESP1	15	246777	NM_145658	sperm equatorial segment protein 1
cg12086773	12039	2750315	3710670	C2orf25	Grn	-0.547038	-3.89526	-4.56865	0.000652255	0.0215136	-0.2315	MMADHC	2	27249	NM_015702	methylmalonic aciduria (cobalamin deficiency) cblD type, with homocystinuria
cg14163776	14137	1510437	4830543	CENTB2	Red	-1.00918	0.293626	-4.56386	0.000657674	0.0215136	-0.239674	ACAP2	3	23527	NM_012287	ArfGAP with coiled-coil, ankyrin repeat and PH domains 2
cg18828334	18825	6380114	6060743	PRKD2	Grn	-0.724098	-3.91555	-4.56606	0.000655186	0.0215136	-0.235929	PRKD2	19	25865	NM_016457	protein kinase D2
cg21460081	21443	770347	6380561	HOXB4	Grn	-1.51362	0.0207098	-4.56413	0.00065737	0.0215136	-0.239217	HOXB4	17	3214	NM_024015	homeobox B4
cg25302419	25288	2000246	2710086	CTNND2	Grn	-2.06201	0.664413	-4.56737	0.000653703	0.0215136	-0.233691	CTNND2	5	1501	NM_001332	catenin (cadherin-associated protein), delta 2 (neural plakophilin-related arm-repeat protein)
cg26796190	26766	3830451	360452	PYY	Grn	-1.30186	-2.53929	-4.56352	0.000658066	0.0215136	-0.240263	PYY	17	5697	NM_004160	peptide YY
cg08831744	8796	2120564	3180152	IGFBP3	Grn	-0.9097	-1.79989	-4.55927	0.000662918	0.0215516	-0.247521	IGFBP3	7	3486	NM_000598	insulin-like growth factor binding protein 3
cg09185773	9121	5910300	4220270	WASF3	Red	-0.994482	-2.12486	-4.55583	0.000666875	0.0216544	-0.2534	WASF3	13	10810	NM_006646	WAS protein family, member 3
cg14785449	14785	4540068	7320053	ASNS	Grn	-1.04729	-1.12061	-4.55396	0.000669027	0.0216728	-0.256583	ASNS	7	440	NM_001673	asparagine synthetase
cg22730830	22685	3450609	4490609	PRSS21	Grn	-0.800293	2.71216	-4.55442	0.000668503	0.0216728	-0.255808	PRSS21	16	10942	NM_144956	protease, serine, 21 (testisin)
cg22411207	22382	3460593	2690221	MOS	Grn	-0.638728	-1.61695	-4.55227	0.000670986	0.0217106	-0.259472	MOS	8	4342	NM_005372	v-mos Moloney murine sarcoma viral oncogene homolog
cg12089698	12043	2320475	70609	SPATC1	Grn	0.505825	-3.70276	4.54939	0.000674344	0.0217934	-0.264403	SPATC1	8	375686	NM_198572	spermatogenesis and centriole associated 1
cg13482233	13419	7510647	7040682	HEPH	Grn	-0.655193	2.04471	-4.54646	0.000677762	0.021878	-0.269398	HEPH	X	9843	NM_014799	hephaestin
cg07823935	7784	4830706	4640136	NCKAP1	Grn	-0.962533	-2.23696	-4.54473	0.000679803	0.0219181	-0.272369	NCKAP1	2	10787	NM_013436	NCK-associated protein 1
cg25906419	25881	130433	4880441	BACE2	Grn	-1.57099	-1.02068	-4.54016	0.000685194	0.0220029	-0.280172	BACE2	21	25825	NM_012105	beta-site APP-cleaving enzyme 2
cg25935911	25910	4050682	430747	DBC1	Grn	-1.29895	0.686607	-4.54114	0.000684035	0.0220029	-0.2785	DBC1	9	1620	NM_014618	deleted in bladder cancer 1
cg26033710	26012	1430747	1430328	TACR1	Grn	-0.883124	1.01297	-4.53977	0.000685654	0.0220029	-0.280835	TACR1	2	6869	NM_001058	tachykinin receptor 1
cg27383956	27321	270102	840504	FLJ13265	Red	-0.467185	3.3533	-4.54089	0.000684331	0.0220029	-0.278926	CNTD2	19	79935	NM_024877	cyclin N-terminal domain containing 2
cg04330449	4362	4070632	6900187	NEUROG1	Red	-0.820986	-0.0608089	-4.52629	0.00070185	0.0224261	-0.303899	NA	NA	NA	NT_034772	NA
cg10362591	10288	510167	5860458	SLC6A2	Grn	-1.3355	1.21932	-4.52607	0.000702122	0.0224261	-0.304283	SLC6A2	16	6530	NM_001043	solute carrier family 6 (neurotransmitter transporter, noradrenalin), member 2
cg11170796	11090	7650598	1430274	TCF3	Grn	1.01044	-2.09545	4.52734	0.00070058	0.0224261	-0.302111	TCF3	19	6929	NM_003200	transcription factor 3 (E2A immunoglobulin enhancer binding factors E12/E47)
cg21770617	21765	730767	5820767	FAM3D	Grn	-0.552171	3.00749	-4.52712	0.000700841	0.0224261	-0.302479	FAM3D	3	131177	NM_138805	family with sequence similarity 3, member D
cg14681055	14680	2680403	6940524	PITX3	Grn	-1.45498	0.868791	-4.52489	0.000703562	0.0224459	-0.306307	PITX3	10	5309	NM_005029	paired-like homeodomain 3
cg05932408	5922	1410465	670170	PTGIS	Grn	-1.23001	-0.494115	-4.52372	0.000704983	0.0224477	-0.308299	PTGIS	20	5740	NM_000961	prostaglandin I2 (prostacyclin) synthase
cg13043862	12970	7000288	4860132	EYA1	Red	-1.11634	-0.8466	-4.5235	0.000705263	0.0224477	-0.308692	EYA1	8	2138	NM_000503	eyes absent homolog 1 (Drosophila)
cg10329418	10257	2570521	5550767	PON3	Red	-1.27902	0.490143	-4.52095	0.000708387	0.0225209	-0.313058	PON3	7	5446	NM_000940	paraoxonase 3
cg02886284	2887	4920259	5890100	CPE	Grn	-1.48825	-0.691967	-4.51355	0.00071753	0.0227587	-0.325728	CPE	4	1363	NM_001873	carboxypeptidase E
cg23095584	23061	20451	6100561	GBX2	Grn	-1.37206	2.16578	-4.51358	0.000717496	0.0227587	-0.325681	GBX2	2	2637	NM_001485	gastrulation brain homeobox 2
cg18676162	18678	1710066	6960497	NME4	Grn	-0.976976	-3.79877	-4.51234	0.000719034	0.0227606	-0.327797	NME4	16	4833	NM_005009	non-metastatic cells 4, protein expressed in
cg21530890	21518	6380593	3140563	SOX8	Grn	-1.20681	-0.98421	-4.51217	0.000719254	0.0227606	-0.328099	SOX8	16	30812	NM_014587	SRY (sex determining region Y)-box 8
cg19514928	19503	5260400	6860377	TMEM56	Grn	-0.968989	-1.75142	-4.51103	0.000720671	0.022779	-0.330042	TMEM56	1	148534	NM_152487	transmembrane protein 56
cg07248310	7228	1710138	6960541	HOOK1	Grn	-1.3115	-0.850883	-4.51019	0.000721728	0.0227861	-0.331491	HOOK1	1	51361	NM_015888	hook homolog 1 (Drosophila)
cg09014354	8961	290300	6590041	NEUROD4	Red	-1.20699	-1.12419	-4.506	0.000726986	0.0229256	-0.338662	NEUROD4	12	58158	NM_021191	neurogenic differentiation 4
cg06015218	5997	4560619	1470619	GRM1	Grn	-0.912943	0.536705	-4.50431	0.000729124	0.0229666	-0.341562	GRM1	6	2911	NM_000838	glutamate receptor, metabotropic 1
cg05671018	5668	6580438	2650427	LYSMD2	Red	-0.369172	3.45734	-4.5005	0.000733962	0.0230226	-0.348096	LYSMD2	15	256586	NM_153374	LysM, putative peptidoglycan-binding, domain containing 2
cg17457560	17478	3180243	2810095	NRG1	Grn	-1.74874	1.39275	-4.50122	0.000733044	0.0230226	-0.34686	NRG1	8	3084	NM_004495	neuregulin 1
cg25938646	25914	20743	110192	SLITRK1	Red	-1.815	-0.393937	-4.50129	0.000732964	0.0230226	-0.346751	SLITRK1	13	114798	NM_052910	SLIT and NTRK-like family, member 1
cg27286999	27229	3190132	270670	OLFM1	Grn	-1.55492	0.181472	-4.50026	0.00073427	0.0230226	-0.348511	OLFM1	9	10439	NM_014279	olfactomedin 1
cg10923408	10832	3440025	4480367	MGC40178	Grn	-1.16001	1.86752	-4.49406	0.000742214	0.023245	-0.359141	C13orf26	13	122046	NM_152325	chromosome 13 open reading frame 26
cg25097436	25082	4880364	3460477	RTN1	Red	-1.26477	-1.29287	-4.49224	0.000744567	0.023292	-0.362268	RTN1	14	6252	NM_021136	reticulon 1
cg22549408	22517	4050112	4050546	PMAIP1	Red	-0.516936	2.09433	-4.48962	0.00074797	0.0233551	-0.366772	PMAIP1	18	5366	NM_021127	phorbol-12-myristate-13-acetate-induced protein 1
cg25423576	25410	240685	2120184	RFXDC1	Red	-1.26357	0.301209	-4.48937	0.000748291	0.0233551	-0.367196	RFX6	6	222546	NM_173560	regulatory factor X, 6
cg18956481	18947	2680470	6940142	CYP24A1	Grn	-1.76397	1.82977	-4.4849	0.000754126	0.0235103	-0.374869	CYP24A1	20	1591	NM_000782	cytochrome P450, family 24, subfamily A, polypeptide 1
cg24765005	24725	3830615	360026	BEX2	Grn	-2.08808	0.534939	-4.48146	0.000758643	0.0236242	-0.380769	BEX2	X	84707	NM_032621	brain expressed X-linked 2
cg08122545	8088	7200470	2900630	HES4	Grn	-1.15424	-1.45995	-4.47864	0.000762376	0.0236348	-0.385618	HES4	1	57801	NM_021170	hairy and enhancer of split 4 (Drosophila)
cg11719297	11663	2100414	2940193	RIPK4	Grn	-0.740733	0.298568	-4.47934	0.000761454	0.0236348	-0.384422	RIPK4	21	54101	NM_020639	receptor-interacting serine-threonine kinase 4
cg19968631	19953	2690682	2690725	GLRA3	Grn	-1.23238	-1.97794	-4.47859	0.000762441	0.0236348	-0.385702	GLRA3	4	8001	NM_006529	glycine receptor, alpha 3
cg22736354	22695	1940524	780593	NHLRC1	Grn	-1.40087	1.42349	-4.47862	0.000762404	0.0236348	-0.385654	NHLRC1	6	378884	NM_198586	NHL repeat containing 1
cg00563845	583	3440598	4480598	PXK	Grn	0.553754	-1.13692	4.47294	0.000769972	0.0238386	-0.395412	PXK	3	54899	NM_017771	PX domain containing serine/threonine kinase
cg08893585	8849	2650053	4120053	BARX2	Grn	-1.08251	-2.51614	-4.47235	0.00077076	0.0238386	-0.396422	BARX2	11	8538	NM_003658	BARX homeobox 2
cg03168296	3205	3290561	2480215	NOXA1	Red	-0.484979	-3.53237	-4.47147	0.000771946	0.0238464	-0.397941	NOXA1	9	10811	NM_006647	NADPH oxidase activator 1
cg08697665	8644	1980619	1050707	RARRES1	Grn	-0.849355	2.76414	-4.47087	0.000772757	0.0238464	-0.398978	RARRES1	3	5918	NM_002888	retinoic acid receptor responder (tazarotene induced) 1
cg04488527	4526	1430138	2100463	RP11-450P7.3	Grn	-2.20304	3.14362	-4.46667	0.000778419	0.0239333	-0.40619	KLHL34	X	257240	NM_153270	kelch-like 34 (Drosophila)
cg05637351	5629	5130767	2000360	CDH7	Red	-1.32289	-1.08657	-4.46619	0.000779073	0.0239333	-0.407019	CDH7	18	1005	NM_033646	cadherin 7, type 2
cg05871607	5860	3610025	2570414	RPA2	Grn	-0.454721	-3.17845	-4.46653	0.000778609	0.0239333	-0.406431	RPA2	1	6118	NM_002946	replication protein A2, 32kDa
cg10503234	10424	1050634	4900332	FSTL3	Grn	-1.13429	1.74202	-4.46793	0.000776718	0.0239333	-0.404029	FSTL3	19	10272	NM_005860	follistatin-like 3 (secreted glycoprotein)
cg10114327	10034	1740255	4760332	GPR103	Grn	-1.724	1.38686	-4.46301	0.00078339	0.0240389	-0.412478	QRFPR	4	84109	NM_198179	pyroglutamylated RFamide peptide receptor
cg11378052	11311	6200072	4640563	MGC48595	Red	-0.720844	1.33671	-4.46102	0.000786113	0.0240708	-0.415905	HEATR4	14	399671	NM_203309	HEAT repeat containing 4
cg18342279	18342	1570209	3840202	ZAR1	Red	-1.82852	-0.356809	-4.46096	0.00078619	0.0240708	-0.416002	ZAR1	4	326340	NM_175619	zygote arrest 1
cg01505590	1529	1450672	6330215	PHLDA2	Red	-1.10194	-2.19768	-4.45723	0.000791321	0.0242008	-0.422428	NA	NA	NA	NT_009237	NA
cg14221171	14199	4670338	4200189	TAC1	Red	-1.45713	2.21244	-4.45644	0.000792407	0.0242069	-0.423783	TAC1	7	6863	NM_003182	tachykinin, precursor 1
cg07057831	7050	4540270	7320270	EPIM	Grn	-0.708498	0.876009	-4.45537	0.000793882	0.0242249	-0.42562	STX2	12	2054	NM_194356	syntaxin 2
cg23815306	23764	5130673	5390148	TRIP13	Grn	-0.54236	3.2171	-4.45266	0.000797647	0.0243127	-0.430294	TRIP13	5	9319	NM_004237	thyroid hormone receptor interactor 13
cg04367351	4393	610228	2810129	PLA2R1	Red	-1.92698	-1.07442	-4.44578	0.000807258	0.0245509	-0.442124	PLA2R1	2	22925	NM_007366	phospholipase A2 receptor 1, 180kDa
cg23130254	23099	1110121	4010136	HOXD12	Grn	-1.17481	-0.505288	-4.44613	0.000806773	0.0245509	-0.441531	HOXD12	2	3238	NM_021193	homeobox D12
cg07845566	7806	5390047	6200370	B3GAT1	Grn	-1.61147	-2.66248	-4.44402	0.000809737	0.0245989	-0.445153	B3GAT1	11	27087	NM_018644	beta-1,3-glucuronyltransferase 1 (glucuronosyltransferase P)
cg09068492	9009	5220670	6370132	CALCA	Grn	-1.22356	1.10929	-4.44319	0.000810913	0.0246014	-0.446587	CALCA	11	796	NM_001741	calcitonin-related polypeptide alpha
cg13641903	13582	3840133	2340086	WT1	Grn	-1.33706	2.71901	-4.44205	0.000812524	0.0246014	-0.448547	NA	NA	NA	NT_009237	NA
cg16703647	16746	1170736	2810736	CRABP1	Red	-1.05508	-0.470077	-4.44079	0.000814319	0.0246014	-0.450727	CRABP1	15	1381	NM_004378	cellular retinoic acid binding protein 1
cg20740029	20690	4220347	870411	SLC5A8	Grn	-1.30003	0.206901	-4.44233	0.000812131	0.0246014	-0.448069	SLC5A8	12	160728	NM_145913	solute carrier family 5 (iodide transporter), member 8
cg22244122	22224	4200612	1820577	SURF4	Red	-1.47151	2.21514	-4.44111	0.000813858	0.0246014	-0.450167	SURF4	9	6836	NM_033161	surfeit 4
cg13191049	13106	2480246	2970291	DMN	Grn	-0.692717	-1.58017	-4.43823	0.000817953	0.0246296	-0.455125	SYNM	15	23336	NM_145728	synemin, intermediate filament protein
cg22378065	22345	2710215	6350113	PLAGL1	Red	-1.87266	2.72962	-4.43869	0.000817303	0.0246296	-0.45434	NA	NA	NA	NT_025741	NA
cg26538116	26505	1570746	3840044	LRPPRC	Red	-1.15155	-3.27822	-4.43945	0.000816225	0.0246296	-0.453036	LRPPRC	2	10128	NM_133259	leucine-rich PPR-motif containing
cg05250458	5270	2230243	5360243	ZNF177	Grn	-0.771172	1.12719	-4.43611	0.000820989	0.0246938	-0.458784	ZNF177	19	7730	NM_003451	zinc finger protein 177
cg10670077	10575	380047	5260047	INSR	Grn	1.35209	-2.72832	4.43445	0.000823368	0.024711	-0.461643	INSR	19	3643	NM_000208	insulin receptor
cg13899108	13852	3180300	380270	PDE4C	Grn	-0.669795	2.55159	-4.43466	0.000823074	0.024711	-0.461289	PDE4C	19	5143	NM_000923	phosphodiesterase 4C, cAMP-specific (phosphodiesterase E1 dunce homolog, Drosophila)
cg09622447	9563	6650470	2750470	CBS	Red	-0.772719	-1.66168	-4.43277	0.00082578	0.0247562	-0.464532	CBS	21	875	NM_000071	cystathionine-beta-synthase
cg10088985	10012	6940259	7200543	CXCL5	Grn	-1.53077	1.62125	-4.42845	0.000832038	0.0249165	-0.471989	CXCL5	4	6374	NM_002994	chemokine (C-X-C motif) ligand 5
cg25361106	25341	4590097	5490487	TLX2	Red	-1.08806	-2.61084	-4.42737	0.000833609	0.0249362	-0.473853	NA	NA	NA	NM_001534	NA
cg22175764	22136	3170437	7510427	C20orf86	Red	-0.732192	-2.62168	-4.42611	0.000835443	0.0249638	-0.476023	NA	NA	NA	NM_080674	NA
cg13315147	13244	3520022	3890451	CYP2E1	Red	-1.27188	0.609523	-4.4234	0.000839399	0.0250546	-0.480689	CYP2E1	10	1571	NM_000773	cytochrome P450, family 2, subfamily E, polypeptide 1
cg13274254	13194	2940315	2940195	GULP1	Grn	-1.09377	1.30168	-4.4227	0.000840433	0.0250581	-0.481905	GULP1	2	51454	NM_016315	GULP, engulfment adaptor PTB domain containing 1
cg02780849	2782	2630435	830008	GNG4	Red	-0.777944	-0.798961	-4.41731	0.000848381	0.0252356	-0.491203	GNG4	1	2786	NM_004485	guanine nucleotide binding protein (G protein), gamma 4
cg20322977	20289	2760431	4230224	CYP26C1	Grn	-1.18714	1.13457	-4.41616	0.000850078	0.0252356	-0.493175	CYP26C1	10	340665	NM_183374	cytochrome P450, family 26, subfamily C, polypeptide 1
cg25509184	25510	4250273	4230156	CFTR	Grn	-0.980959	2.35818	-4.4162	0.000850028	0.0252356	-0.493118	CFTR	7	1080	NM_000492	cystic fibrosis transmembrane conductance regulator (ATP-binding cassette sub-family C, member 7)
cg27202708	27143	3830670	360091	C1orf65	Red	-1.54765	0.15592	-4.41762	0.000847925	0.0252356	-0.490671	C1orf65	1	164127	NM_152610	chromosome 1 open reading frame 65
cg06979034	6966	2030639	2490338	ARHGEF5	Red	-0.59985	-2.81237	-4.41489	0.000851964	0.0252642	-0.495365	NA	NA	NA	NM_001002861	NA
cg01355739	1367	2900402	730402	GNAS	Grn	-1.20851	2.58077	-4.41249	0.000855551	0.025296	-0.499515	NA	NA	NA	NT_011362	NA
cg01557989	1577	4590475	4780382	SLC24A3	Red	-1.22096	-0.259193	-4.41129	0.000857345	0.025296	-0.501584	SLC24A3	20	57419	NM_020689	solute carrier family 24 (sodium/potassium/calcium exchanger), member 3
cg03390211	3416	4880228	4880154	PDIA2	Grn	-1.06744	-3.51328	-4.41108	0.000857664	0.025296	-0.501952	PDIA2	16	64714	NM_006849	protein disulfide isomerase family A, member 2
cg05782975	5781	7160280	4670477	NGFRAP1	Grn	-1.33465	2.4671	-4.41319	0.000854503	0.025296	-0.498304	NGFRAP1	X	27018	NM_206915	nerve growth factor receptor (TNFRSF16) associated protein 1
cg26069745	26046	3310544	540743	HOXA2	Grn	-1.76958	-0.126882	-4.41113	0.000857586	0.025296	-0.501861	HOXA2	7	3199	NM_006735	homeobox A2
cg05628549	5626	2480079	2970072	PRKCDBP	Grn	-1.89594	-0.229966	-4.40933	0.000860286	0.0253364	-0.504966	PRKCDBP	11	112464	NM_145040	protein kinase C, delta binding protein
cg24975222	24942	7610040	3390692	CDCP1	Grn	-2.03557	1.42957	-4.40893	0.000860889	0.0253364	-0.505658	CDCP1	3	64866	NM_178181	CUB domain containing protein 1
cg06940792	6928	580343	5310220	MEGF10	Grn	-1.71826	-1.12872	-4.40593	0.000865409	0.0254311	-0.51083	MEGF10	5	84466	NM_032446	multiple EGF-like-domains 10
cg09835543	9751	4010154	6940390	DIRAS2	Grn	-1.40554	-2.76537	-4.40495	0.000866896	0.0254311	-0.512526	DIRAS2	9	54769	NM_017594	DIRAS family, GTP-binding RAS-like 2
cg26385222	26367	110110	110010	HCA112	Red	-0.826557	0.505475	-4.40497	0.000866868	0.0254311	-0.512494	TMEM176A	7	55365	NM_018487	transmembrane protein 176A
cg13199589	13109	6650014	150553	FAM80A	Grn	-1.04698	0.139162	-4.40062	0.000873479	0.0255244	-0.519998	RIMKLA	1	284716	NM_173642	ribosomal modification protein rimK-like family member A
cg14654385	14651	4220187	870129	URP2	Grn	0.521825	-3.45183	4.40041	0.000873811	0.0255244	-0.520373	FERMT3	11	83706	NM_031471	fermitin family homolog 3 (Drosophila)
cg19895197	19887	3460722	2690196	C17orf37	Grn	-0.543719	-3.43561	-4.40139	0.000872319	0.0255244	-0.518685	C17orf37	17	84299	NM_032339	chromosome 17 open reading frame 37
cg23950724	23907	5080747	7000577	SYT10	Red	-1.4496	2.49313	-4.40055	0.000873596	0.0255244	-0.52013	SYT10	12	341359	NM_198992	synaptotagmin X
cg06508445	6499	4040364	4070280	LOX	Grn	-0.892981	-2.38861	-4.39681	0.000879334	0.0256583	-0.526596	LOX	5	4015	NM_002317	lysyl oxidase
cg13843613	13796	4670292	4200609	FAM5B	Grn	-1.33507	-3.18532	-4.39357	0.000884321	0.0257763	-0.532182	FAM5B	1	57795	NM_021165	family with sequence similarity 5, member B
cg03169180	3207	70561	6580563	NLGN2	Red	-0.549031	2.91543	-4.39021	0.000889536	0.0257793	-0.537989	NLGN2	17	57555	NM_020795	neuroligin 2
cg09593286	9532	6180524	3360630	SQRDL	Grn	-1.24999	-2.18668	-4.38926	0.000891022	0.0257793	-0.539637	SQRDL	15	58472	NM_021199	sulfide quinone reductase-like (yeast)
cg11102794	11024	1820079	7380561	LMO1	Red	-0.421007	-3.29664	-4.39155	0.000887456	0.0257793	-0.535676	LMO1	11	4004	NM_002315	LIM domain only 1 (rhombotin 1)
cg11668923	11601	50441	4730075	ADAM12	Grn	-2.26662	3.57084	-4.39013	0.00088967	0.0257793	-0.538137	ADAM12	10	8038	NM_003474	ADAM metallopeptidase domain 12
cg15489294	15489	4640706	5870136	FLJ90650	Grn	-1.02368	1.29541	-4.39	0.000889867	0.0257793	-0.538357	LVRN	5	206338	NM_173800	laeverin
cg25974870	25956	5820438	7210612	NUDT21	Grn	-0.760019	-3.96497	-4.38935	0.000890883	0.0257793	-0.539483	NUDT21	16	11051	NM_007006	nudix (nucleoside diphosphate linked moiety X)-type motif 21
cg27504117	27433	4890400	6980307	ANKMY1	Grn	-0.773041	2.37682	-4.39037	0.000889286	0.0257793	-0.537711	ANKMY1	2	51281	NM_016552	ankyrin repeat and MYND domain containing 1
cg01988129	2009	4060465	7570326	ADHFE1	Grn	-1.01102	0.28544	-4.38024	0.000905204	0.0260945	-0.555233	ADHFE1	8	137872	NM_144650	alcohol dehydrogenase, iron containing, 1
cg06357925	6331	670446	430296	PTPRO	Grn	-0.960216	-1.21909	-4.37861	0.00090779	0.0260945	-0.558051	PTPRO	12	5800	NM_002848	protein tyrosine phosphatase, receptor type, O
cg09186006	9122	6550390	6220646	SLC16A12	Grn	-1.5182	0.565691	-4.38108	0.00090387	0.0260945	-0.553777	SLC16A12	10	387700	NM_213606	solute carrier family 16, member 12 (monocarboxylic acid transporter 12)
cg12893143	12839	5900215	1430326	UNC5A	Grn	-1.27388	-0.182818	-4.37954	0.000906314	0.0260945	-0.556444	UNC5A	5	90249	NM_133369	unc-5 homolog A (C. elegans)
cg15518950	15515	5810338	2120369	PRP2	Red	-1.42228	1.88832	-4.38083	0.000904274	0.0260945	-0.554218	TMEM171	5	134285	NM_173490	transmembrane protein 171
cg15537850	15536	1030035	1690632	NAPRT1	Grn	-0.623262	2.50225	-4.3769	0.000910507	0.0260945	-0.561002	NAPRT1	8	93100	NM_145201	nicotinate phosphoribosyltransferase domain containing 1
cg19130550	19117	3840132	2340491	OLFML2B	Grn	-0.685643	-3.00457	-4.37744	0.000909651	0.0260945	-0.560074	OLFML2B	1	25903	NM_015441	olfactomedin-like 2B
cg19945840	19928	4220634	4220427	B3GALT6	Grn	-1.15344	2.09484	-4.37729	0.000909886	0.0260945	-0.560328	B3GALT6	1	126792	NM_080605	UDP-Gal:betaGal beta 1,3-galactosyltransferase polypeptide 6
cg26385286	26368	4670086	4200435	GCNT2	Red	-0.57373	2.87295	-4.37833	0.000908241	0.0260945	-0.558542	GCNT2	6	2651	NM_145649	glucosaminyl (N-acetyl) transferase 2, I-branching enzyme (I blood group)
cg27106233	27061	3460053	2690068	DDIT4	Grn	-0.491384	-4.42969	-4.37342	0.000916085	0.0262269	-0.567034	DDIT4	10	54541	NM_019058	DNA-damage-inducible transcript 4
cg05511752	5529	1450075	6330441	MED12	Grn	-0.842433	-2.58196	-4.37068	0.000920488	0.0263093	-0.571769	MED12	X	9968	NM_005120	mediator complex subunit 12
cg11285003	11218	6040152	3060452	HCN1	Grn	-0.905777	0.939234	-4.36984	0.000921852	0.0263093	-0.573231	HCN1	5	348980	NM_021072	hyperpolarization activated cyclic nucleotide-gated potassium channel 1
cg16152813	16218	5270324	5820139	FAM57B	Red	-0.595981	-2.12828	-4.36993	0.000921691	0.0263093	-0.573059	FAM57B	16	83723	NM_031478	family with sequence similarity 57, member B
cg05961212	5959	4780184	1580392	ADPRH	Red	-0.688034	0.157561	-4.36502	0.000929666	0.0265047	-0.581568	ADPRH	3	141	NM_001125	ADP-ribosylarginine hydrolase
cg06646021	6643	2100470	2100142	RAB4A	Red	-0.398817	3.07295	-4.36323	0.00093258	0.0265601	-0.584658	RAB4A	1	5867	NM_004578	RAB4A, member RAS oncogene family
cg08772206	8722	940497	4850066	SH2D4B	Red	1.08393	-1.62933	4.36198	0.000934626	0.0265647	-0.586822	SH2D4B	10	387694	NM_207372	SH2 domain containing 4B
cg24130010	24088	5050075	2030494	CHODL	Grn	-0.695443	3.31516	-4.36195	0.000934687	0.0265647	-0.586887	CHODL	21	140578	NM_024944	chondrolectin
cg11434468	11367	6760196	4290092	XKR6	Red	-1.24155	-2.28347	-4.35958	0.00093858	0.0266327	-0.590992	XKR6	8	286046	NM_173683	XK, Kell blood group complex subunit-related family, member 6
cg13518327	13457	4540114	4540743	THRB	Grn	-1.23733	-0.170433	-4.35931	0.000939025	0.0266327	-0.59146	NA	NA	NA	NT_022517	NA
cg01805282	1835	2650561	4120561	EYA4	Grn	-1.12007	-0.0750977	-4.35828	0.000940711	0.0266528	-0.593231	NA	NA	NA	NT_025741	NA
cg02331561	2370	4490196	5910092	ABCA3	Grn	-1.30154	-0.639663	-4.35725	0.000942416	0.0266585	-0.59502	ABCA3	16	21	NM_001089	ATP-binding cassette, sub-family A (ABC1), member 3
cg05935584	5925	2940440	2940240	HMGB3	Grn	-1.60966	-2.59853	-4.35698	0.000942863	0.0266585	-0.595487	HMGB3	X	3149	NM_005342	high-mobility group box 3
cg22461835	22430	3930347	4590364	ADRA1A	Grn	-1.10093	2.25889	-4.35456	0.000946882	0.0267445	-0.599689	ADRA1A	8	148	NM_033302	adrenergic, alpha-1A-, receptor
cg06722216	6713	1820750	3420431	NOL4	Red	-0.792509	-0.184811	-4.34795	0.000957927	0.0268622	-0.611141	NOL4	18	8715	NM_003787	nucleolar protein 4
cg11438755	11370	1430040	2100167	TMEM20	Grn	-0.917037	-1.07692	-4.3488	0.000956497	0.0268622	-0.609666	TMEM20	10	159371	NM_153226	transmembrane protein 20
cg15749322	15781	1940414	780097	ANKRD42	Red	-0.653333	-3.10874	-4.35132	0.000952266	0.0268622	-0.605288	ANKRD42	11	338699	NM_182603	ankyrin repeat domain 42
cg21621248	21616	6200059	4390059	LRRTM1	Grn	-1.22203	0.734102	-4.34941	0.000955476	0.0268622	-0.608611	LRRTM1	2	347730	NM_178839	leucine rich repeat transmembrane neuronal 1
cg21905630	21874	130544	4880632	GSH2	Grn	-1.34848	-1.60055	-4.35076	0.000953211	0.0268622	-0.606267	GSX2	4	170825	NM_133267	GS homeobox 2
cg23513690	23473	6130167	3370626	SH3RF2	Grn	-1.14471	-1.93895	-4.34805	0.000957754	0.0268622	-0.610962	SH3RF2	5	153769	NM_152550	SH3 domain containing ring finger 2
cg25662535	25646	6590332	2650487	ART5	Grn	-1.31409	-1.25346	-4.34914	0.000955917	0.0268622	-0.609066	ART5	11	116969	NM_053017	ADP-ribosyltransferase 5
cg16488522	16559	6330228	4850142	KRT25C	Red	-0.579459	2.05402	-4.34698	0.000959556	0.0268803	-0.612818	KRT27	17	342574	NM_181537	keratin 27
cg08497766	8445	6060768	2360255	IL15RA	Red	-0.400506	-3.16297	-4.34309	0.000966138	0.0270094	-0.619569	IL15RA	10	3601	NM_002189	interleukin 15 receptor, alpha
cg15613048	15635	2370739	870246	KIF17	Grn	-1.66886	-0.0230233	-4.3432	0.000965941	0.0270094	-0.619368	KIF17	1	57576	NM_020816	kinesin family member 17
cg18084798	18091	6660717	5670717	RHPN2	Red	-1.50211	-0.441241	-4.33932	0.000972548	0.0271608	-0.626099	RHPN2	19	85415	NM_033103	rhophilin, Rho GTPase binding protein 2
cg23422659	23387	3390129	2680435	WNT9B	Grn	-1.88315	-1.25644	-4.33839	0.000974129	0.0271772	-0.627703	WNT9B	17	7484	NM_003396	wingless-type MMTV integration site family, member 9B
cg08918749	8872	5810348	2850470	LPL	Grn	-0.928282	1.48142	-4.33574	0.00097868	0.0272763	-0.632305	LPL	8	4023	NM_000237	lipoprotein lipase
cg08801329	8756	6420273	1010386	NAT5	Red	-0.586991	-4.02942	-4.33469	0.000980482	0.0272987	-0.634122	NAA20	20	51126	NM_181527	N(alpha)-acetyltransferase 20, NatB catalytic subunit
cg02275989	2312	2510056	2230408	SMPDL3A	Grn	-1.61582	0.0522812	-4.33274	0.000983845	0.027357	-0.637504	SMPDL3A	6	10924	NM_006714	sphingomyelin phosphodiesterase, acid-like 3A
cg19764407	19739	3460678	240347	CDKN2B	Grn	-1.04838	-2.16599	-4.33232	0.000984575	0.027357	-0.638235	CDKN2B	9	1030	NM_004936	cyclin-dependent kinase inhibitor 2B (p15, inhibits CDK4)
cg05860890	5850	360309	4040538	KCNV1	Grn	-0.949363	-0.79913	-4.33062	0.000987517	0.0274109	-0.641182	KCNV1	8	27012	NM_014379	potassium channel, subfamily V, member 1
cg02131853	2153	3930372	3130021	FLJ23235	Red	0.947213	-0.0168801	4.32893	0.000990456	0.027415	-0.644117	TMEM156	4	80008	NM_024943	transmembrane protein 156
cg17468997	17492	1450215	1450113	NCF1	Red	0.615602	-3.83331	4.32823	0.000991678	0.027415	-0.645334	NCF1	7	653361	NM_000265	neutrophil cytosolic factor 1
cg21200703	21163	7100477	2190364	SLC34A2	Grn	-0.764555	2.71107	-4.3284	0.00099138	0.027415	-0.645037	SLC34A2	4	10568	NM_006424	solute carrier family 34 (sodium phosphate), member 2
cg25978208	25958	5860195	130315	SNRPN	Grn	-0.760233	2.92931	-4.32877	0.000990743	0.027415	-0.644402	NA	NA	NA	NT_026446	NA
cg03554552	3575	1500102	3870504	PPP1R13L	Grn	-0.959846	-0.655512	-4.32606	0.000995476	0.0274922	-0.649108	PPP1R13L	19	10848	NM_006663	protein phosphatase 1, regulatory (inhibitor) subunit 13 like
cg00707317	737	6350129	7650082	NMNAT2	Red	-1.93593	-0.804762	-4.32446	0.000998271	0.0275416	-0.651877	NMNAT2	1	23057	NM_015039	nicotinamide nucleotide adenylyltransferase 2
cg03544320	3562	110487	6100066	CRMP1	Red	-1.715	1.25308	-4.31963	0.00100678	0.0277484	-0.660259	CRMP1	4	1400	NM_001313	collapsin response mediator protein 1
cg09628707	9571	1400333	6180333	KCNS1	Grn	-0.753833	-0.148828	-4.31549	0.00101415	0.0279207	-0.667459	KCNS1	20	3787	NM_002251	potassium voltage-gated channel, delayed-rectifier, subfamily S, member 1
cg13140267	13055	1440152	580026	ASCC3L1	Grn	-0.642072	-3.73029	-4.31464	0.00101567	0.0279207	-0.668935	SNRNP200	2	23020	NM_014014	small nuclear ribonucleoprotein 200kDa (U5)
cg13976438	13936	1660561	450113	C12orf50	Grn	0.665809	1.26575	4.3144	0.0010161	0.0279207	-0.669355	C12orf50	12	160419	NM_152589	chromosome 12 open reading frame 50
cg00375964	386	160692	6620348	ABCE1	Grn	-0.474226	-3.50577	-4.3126	0.00101931	0.0279527	-0.672473	ABCE1	4	6059	NM_002940	ATP-binding cassette, sub-family E (OABP), member 1
cg01204271	1219	5490543	7330672	YBX2	Red	-1.43168	-2.08047	-4.31205	0.0010203	0.0279527	-0.673431	YBX2	17	51087	NM_015982	Y box binding protein 2
cg23428445	23394	2810292	1440609	GPR37	Red	-1.51645	1.94987	-4.31204	0.00102033	0.0279527	-0.673457	GPR37	7	2861	NM_005302	G protein-coupled receptor 37 (endothelin receptor type B-like)
cg18839416	18831	3940326	3450131	C1orf158	Grn	0.979037	0.828575	4.31005	0.0010239	0.0280224	-0.676904	C1orf158	1	93190	NM_152290	chromosome 1 open reading frame 158
cg00970325	1008	3120468	4890523	PAQR9	Red	-1.01522	-1.43716	-4.30864	0.00102644	0.0280555	-0.679351	PAQR9	3	344838	NM_198504	progestin and adipoQ receptor family member IX
cg05052633	5095	4920066	5890747	CENTA2	Grn	-1.05892	-0.38733	-4.30739	0.00102871	0.0280555	-0.681531	ADAP2	17	55803	NM_018404	ArfGAP with dual PH domains 2
cg07015629	7001	5340156	940341	ERBB4	Red	-1.77667	1.96408	-4.30711	0.00102921	0.0280555	-0.682015	ERBB4	2	2066	NM_005235	v-erb-a erythroblastic leukemia viral oncogene homolog 4 (avian)
cg26812418	26784	1470687	4280161	CPE	Red	-1.38422	-0.370369	-4.3077	0.00102814	0.0280555	-0.680985	CPE	4	1363	NM_001873	carboxypeptidase E
cg15746719	15776	4070079	6900600	DAPK1	Grn	-1.23861	-1.77601	-4.30368	0.00103545	0.0281694	-0.687983	NA	NA	NA	NT_023935	NA
cg26309951	26299	1470020	1260133	MORF4L2	Red	-0.922923	-3.06258	-4.30392	0.00103501	0.0281694	-0.687559	MORF4L2	X	9643	NM_012286	mortality factor 4 like 2
cg04464446	4502	160286	3800040	GAL	Grn	-0.588242	2.93442	-4.30018	0.00104184	0.0282875	-0.694059	GAL	11	51083	NM_015973	galanin prepropeptide
cg07077459	7075	5270086	830435	PLAGL1	Red	-1.35431	2.09977	-4.29919	0.00104366	0.0282875	-0.695779	NA	NA	NA	NT_025741	NA
cg11897314	11855	7210768	6840739	LOC51334	Red	-1.3159	-0.876494	-4.29873	0.00104451	0.0282875	-0.696581	PRR16	5	51334	NM_016644	proline rich 16
cg14134005	14108	290072	290079	GATA4	Grn	-0.693392	-1.52476	-4.30015	0.0010419	0.0282875	-0.694113	NA	NA	NA	NT_077531	NA
cg14144305	14117	4290524	60215	ALX4	Red	-1.03722	-3.07825	-4.29848	0.00104496	0.0282875	-0.697013	NA	NA	NA	NT_009237	NA
cg02090283	2113	4670632	4200187	CNTNAP3	Grn	-1.37204	-0.643948	-4.29424	0.0010528	0.0284432	-0.704388	CNTNAP3	9	79937	NM_033655	contactin associated protein-like 3
cg24447042	24402	3450228	3830102	SMARCA1	Grn	-0.70579	3.32988	-4.29438	0.00105254	0.0284432	-0.704145	SMARCA1	X	6594	NM_003069	SWI/SNF related, matrix associated, actin dependent regulator of chromatin, subfamily a, member 1
cg21300318	21282	5490196	4220196	C19orf30	Grn	-0.823313	1.31188	-4.29341	0.00105434	0.0284568	-0.705833	NA	NA	NA	NM_174947	NA
cg10685945	10589	5870082	360286	HMFN0839	Grn	-0.545923	-3.17682	-4.28976	0.00106115	0.0286124	-0.712191	AGPAT9	4	84803	NM_032717	1-acylglycerol-3-phosphate O-acyltransferase 9
cg06726207	6719	7650367	5900121	SIX4	Grn	-0.873086	-1.80785	-4.28671	0.00106687	0.0287382	-0.717496	SIX4	14	51804	NM_017420	SIX homeobox 4
cg05846716	5838	3140041	2450037	PCSK2	Red	-1.0529	-0.368744	-4.28577	0.00106863	0.0287574	-0.719128	PCSK2	20	5126	NM_002594	proprotein convertase subtilisin/kexin type 2
cg09508556	9443	6420008	5420008	PSORS1C2	Red	-0.370102	3.72504	-4.283	0.00107386	0.0288358	-0.72394	PSORS1C2	6	170680	NM_014069	psoriasis susceptibility 1 candidate 2
cg12024292	11972	4150440	1940482	ASTN2	Red	-1.2444	-1.22249	-4.28224	0.0010753	0.0288358	-0.725263	ASTN2	9	23245	NM_198188	astrotactin 2
cg25657700	25639	2060292	6560431	SNRPN	Red	-0.613345	4.76349	-4.282	0.00107576	0.0288358	-0.725693	NA	NA	NA	NT_026446	NA
cg26159905	26145	7050296	6130228	ASB10	Grn	0.534126	-2.80688	4.28316	0.00107357	0.0288358	-0.723677	ASB10	7	136371	NM_080871	ankyrin repeat and SOCS box-containing 10
cg11657808	11589	7100309	2190463	RYR2	Red	-1.56983	1.95301	-4.281	0.00107765	0.0288581	-0.727425	RYR2	1	6262	NM_001035	ryanodine receptor 2 (cardiac)
cg09068528	9010	270682	840372	ACADL	Red	-1.61378	1.64194	-4.27966	0.00108021	0.028881	-0.729768	ACADL	2	33	NM_001608	acyl-Coenzyme A dehydrogenase, long chain
cg12572545	12500	3420154	5270546	SC4MOL	Grn	-0.68225	-3.41021	-4.27944	0.00108062	0.028881	-0.730141	SC4MOL	4	6307	NM_006745	sterol-C4-methyl oxidase-like
cg00113020	122	2340201	4610239	LILRB4	Red	0.521968	-0.480326	4.27793	0.00108351	0.0289107	-0.732774	LILRB4	19	11006	NM_006847	leukocyte immunoglobulin-like receptor, subfamily B (with TM and ITIM domains), member 4
cg04498739	4539	6550192	2370360	PDK4	Red	-1.05906	-1.20477	-4.27717	0.00108496	0.0289107	-0.734099	PDK4	7	5166	NM_002612	pyruvate dehydrogenase kinase, isozyme 4
cg09082287	9023	4590670	4590132	DNAJC6	Grn	-0.814853	0.353595	-4.27662	0.00108602	0.0289107	-0.735061	DNAJC6	1	9829	NM_014787	DnaJ (Hsp40) homolog, subfamily C, member 6
cg17177699	17208	380475	5260192	COL5A3	Grn	-0.952824	1.18265	-4.27748	0.00108437	0.0289107	-0.733562	COL5A3	19	50509	NM_015719	collagen, type V, alpha 3
cg18565355	18571	3930370	4590242	RBM35A	Grn	-0.978077	2.19779	-4.2761	0.00108702	0.0289107	-0.735968	ESRP1	8	54845	NM_017697	epithelial splicing regulatory protein 1
cg11822659	11767	5560619	4920181	DOK5	Grn	-1.21185	0.598927	-4.27447	0.00109015	0.0289658	-0.738806	DOK5	20	55816	NM_018431	docking protein 5
cg16042149	16129	990494	6660451	NEFH	Grn	-1.04053	1.31727	-4.27303	0.00109291	0.029011	-0.741304	NEFH	22	4744	NM_021076	neurofilament, heavy polypeptide
cg19779211	19758	4200465	1820465	KCNQ1	Grn	-0.931047	-1.04388	-4.27183	0.00109523	0.0290444	-0.743398	NA	NA	NA	NM_181797	NA
cg03933322	3973	1300209	6900343	CSAD	Grn	-1.05956	-1.56738	-4.26732	0.00110398	0.0291905	-0.75125	CSAD	12	51380	NM_015989	cysteine sulfinic acid decarboxylase
cg15055101	15055	510246	7510246	SH2D3A	Red	-0.645626	0.886165	-4.26821	0.00110226	0.0291905	-0.749711	SH2D3A	19	10045	NM_005490	SH2 domain containing 3A
cg16545105	16623	6860722	3780711	CRHBP	Grn	-1.09033	1.77225	-4.26741	0.00110381	0.0291905	-0.751102	CRHBP	5	1393	NM_001882	corticotropin releasing hormone binding protein
cg20456055	20417	6840411	1510364	ABCB8	Grn	-0.370399	-4.14361	-4.26672	0.00110516	0.0291905	-0.752303	ABCB8	7	11194	NM_007188	ATP-binding cassette, sub-family B (MDR/TAP), member 8
cg24633648	24588	3390070	3850068	MTAC2D1	Red	-1.00949	-0.781003	-4.2657	0.00110715	0.0291905	-0.754081	TC2N	14	123036	NM_152332	tandem C2 domains, nuclear
cg26128092	26103	1410615	670445	WDR8	Grn	-1.73554	-0.667386	-4.26603	0.0011065	0.0291905	-0.753507	WDR8	1	49856	NM_017818	WD repeat domain 8
cg02727285	2733	1850706	1850136	RELB	Red	-0.608003	0.191047	-4.26319	0.00111207	0.0292353	-0.758457	RELB	19	5971	NM_006509	v-rel reticuloendotheliosis viral oncogene homolog B
cg16063112	16145	1690543	4210026	C10orf107	Grn	-1.01669	1.8395	-4.26265	0.00111313	0.0292353	-0.759397	C10orf107	10	219621	NM_173554	chromosome 10 open reading frame 107
cg23114866	23082	6130632	6130187	NKX2-2	Red	-0.65594	-1.64889	-4.26335	0.00111174	0.0292353	-0.758168	NKX2-2	20	4821	NM_002509	NK2 homeobox 2
cg25946758	25927	2120221	3180563	PHYHIPL	Grn	-0.72598	-0.497572	-4.26313	0.00111217	0.0292353	-0.758549	PHYHIPL	10	84457	NM_032439	phytanoyl-CoA 2-hydroxylase interacting protein-like
cg00055233	61	130678	4880370	RLN1	Grn	-0.766496	0.678642	-4.25967	0.00111899	0.0293611	-0.764583	RLN1	9	6013	NM_006911	relaxin 1
cg11051843	10969	5670661	1850653	SEMA3C	Grn	-1.39064	0.651077	-4.25807	0.00112217	0.0294059	-0.767382	SEMA3C	7	10512	NM_006379	sema domain, immunoglobulin domain (Ig), short basic domain, secreted, (semaphorin) 3C
cg24304714	24240	4250682	6180725	LCE1C	Red	1.37231	-1.12091	4.25772	0.00112285	0.0294059	-0.767981	LCE1C	1	353133	NM_178351	late cornified envelope 1C
cg26219051	26202	4640521	5870767	SCUBE1	Grn	-0.55606	-1.2455	-4.25409	0.00113007	0.0295669	-0.774314	SCUBE1	22	80274	NM_173050	signal peptide, CUB domain, EGF-like 1
cg21880328	21856	7650750	1430343	CTTNBP2	Grn	-0.82394	1.1977	-4.25308	0.00113209	0.0295912	-0.776072	CTTNBP2	7	83992	NM_033427	cortactin binding protein 2
cg14396117	14385	5900161	4860711	MYR8	Grn	-0.781972	1.81687	-4.25149	0.00113527	0.0296462	-0.778846	MYO16	13	23026	NM_015011	myosin XVI
cg02064106	2092	3930600	3930291	C6orf118	Grn	-1.24881	2.26774	-4.25019	0.00113788	0.0296575	-0.781108	C6orf118	6	168090	NM_144980	chromosome 6 open reading frame 118
cg22156632	22119	7050600	6130291	WNT6	Grn	-1.44505	0.954778	-4.2505	0.00113727	0.0296575	-0.780578	WNT6	2	7475	NM_006522	wingless-type MMTV integration site family, member 6
cg17063929	17096	4920725	5890372	NOX4	Grn	-1.23001	-1.56733	-4.24955	0.00113918	0.0296631	-0.782234	NOX4	11	50507	NM_016931	NADPH oxidase 4
cg20919133	20877	1820114	6130072	MLL3	Red	-0.991893	-2.68584	-4.24822	0.00114185	0.0297043	-0.784544	NA	NA	NA	NM_021230	NA
cg11400333	11343	6980477	4280152	MGC33486	Grn	-0.771633	-3.07279	-4.24256	0.00115334	0.0299747	-0.794428	TMEM151A	11	256472	NM_153266	transmembrane protein 151A
cg05445326	5459	1980458	1050711	TM4SF19	Grn	1.45987	1.18439	4.23887	0.00116088	0.0301134	-0.800858	TM4SF19	3	116211	NM_138461	transmembrane 4 L six family member 19
cg27352992	27292	2940102	3940070	CNTN1	Grn	-1.02211	-0.715488	-4.23917	0.00116028	0.0301134	-0.800347	CNTN1	12	1272	NM_001843	contactin 1
cg11625946	11543	3460241	5220369	LRIG3	Grn	-1.05912	0.356867	-4.2377	0.0011633	0.0301476	-0.802913	LRIG3	12	121227	NM_153377	leucine-rich repeats and immunoglobulin-like domains 3
cg01947224	1973	2970402	6020424	ZNF416	Red	-0.706935	-3.32315	-4.23557	0.00116768	0.0301754	-0.806627	ZNF416	19	55659	NM_017879	zinc finger protein 416
cg14319409	14302	6480066	7050497	GLRA1	Grn	-0.968818	1.57097	-4.23636	0.00116604	0.0301754	-0.805239	GLRA1	5	2741	NM_000171	glycine receptor, alpha 1
cg19883905	19875	840364	4260364	CIDEA	Grn	-1.53028	-0.420133	-4.23583	0.00116714	0.0301754	-0.806169	CIDEA	18	1149	NM_001279	cell death-inducing DFFA-like effector a
cg00755043	784	1740270	4760270	C9orf121	Grn	-2.27107	-0.420161	-4.23302	0.00117296	0.0301976	-0.811078	NXNL2	9	158046	NM_145283	nucleoredoxin-like 2
cg03611555	3636	6040059	3060719	SLC25A21	Red	-1.88078	0.598765	-4.23338	0.00117221	0.0301976	-0.810445	SLC25A21	14	89874	NM_030631	solute carrier family 25 (mitochondrial oxodicarboxylate carrier), member 21
cg19007731	19005	610601	240167	RUNX1T1	Grn	-0.664068	0.859314	-4.23314	0.00117271	0.0301976	-0.810872	RUNX1T1	8	862	NM_004349	runt-related transcription factor 1; translocated to, 1 (cyclin D-related)
cg26780333	26745	2680528	7550703	ACOT4	Red	-1.0498	-0.608787	-4.23444	0.00117	0.0301976	-0.808588	ACOT4	14	122970	NM_152331	acyl-CoA thioesterase 4
cg21073927	21040	4670474	2810246	GATA4	Grn	-1.31841	-1.74226	-4.23244	0.00117417	0.0302003	-0.812094	GATA4	8	2626	NM_002052	GATA binding protein 4
cg04970352	5016	160301	3800047	ALX4	Red	-0.672249	-3.17304	-4.23073	0.00117771	0.030263	-0.815071	NA	NA	NA	NT_009237	NA
cg19906550	19900	6200382	4390382	SLC22A18	Grn	0.775852	-3.89167	4.22974	0.00117978	0.0302878	-0.816805	SLC22A18	11	5002	NM_183233	solute carrier family 22, member 18
cg05958659	5954	630392	630156	UNQ1912	Grn	-0.642603	-3.24081	-4.2288	0.00118174	0.0303096	-0.818443	FAM174A	5	345757	NM_198507	family with sequence similarity 174, member A
cg00393585	396	2230195	5360670	FLJ31659	Red	-1.26468	2.44562	-4.2218	0.00119649	0.0306589	-0.830679	C4orf39	4	152756	NM_153027	chromosome 4 open reading frame 39
cg03621001	3644	990192	6660475	RAB8A	Grn	-1.22274	4.05877	-4.21761	0.00120538	0.030746	-0.837989	RAB8A	19	4218	NM_005370	RAB8A, member RAS oncogene family
cg03963198	4010	1740487	4760543	IRX4	Grn	-1.37959	1.7467	-4.21336	0.0012145	0.030746	-0.845428	IRX4	5	50805	NM_016358	iroquois homeobox 4
cg04305134	4331	130021	4880047	ANXA7	Grn	-0.428561	-3.94484	-4.21856	0.00120336	0.030746	-0.836332	ANXA7	10	310	NM_001156	annexin A7
cg08602689	8543	1820661	3420523	KDELC1	Red	-0.974128	-1.39124	-4.21636	0.00120806	0.030746	-0.840179	KDELC1	13	79070	NM_024089	KDEL (Lys-Asp-Glu-Leu) containing 1
cg13674559	13619	7040128	870551	WDR44	Grn	-0.61829	-2.98072	-4.21723	0.0012062	0.030746	-0.838658	WDR44	X	54521	NM_019045	WD repeat domain 44
cg14449575	14445	650091	650162	HAPLN4	Grn	-1.00578	1.52754	-4.21667	0.0012074	0.030746	-0.839641	HAPLN4	19	404037	NM_023002	hyaluronan and proteoglycan link protein 4
cg14809191	14808	7100437	2190437	FOXQ1	Grn	-1.38488	0.397083	-4.21885	0.00120274	0.030746	-0.835822	FOXQ1	6	94234	NM_033260	forkhead box Q1
cg15647515	15669	2750441	2750075	WNT2	Grn	-1.35386	1.07334	-4.21614	0.00120853	0.030746	-0.840561	WNT2	7	7472	NM_003391	wingless-type MMTV integration site family member 2
cg17475918	17504	5890136	6400044	HLA-E	Red	-1.21779	-1.37305	-4.21537	0.00121017	0.030746	-0.841903	HLA-E	6	3133	NM_005516	major histocompatibility complex, class I, E
cg20831708	20781	6330451	4540615	SEC31L2	Red	-1.04296	-1.46788	-4.21351	0.00121416	0.030746	-0.845154	SEC31B	10	25956	NM_015490	SEC31 homolog B (S. cerevisiae)
cg22980351	22942	6380139	7330152	WDR40B	Grn	-0.662798	2.48994	-4.21384	0.00121347	0.030746	-0.844589	DCAF12L1	X	139170	NM_178470	DDB1 and CUL4 associated factor 12-like 1
cg24199834	24144	7510367	7040253	POU4F2	Grn	-0.86126	2.93721	-4.21451	0.00121202	0.030746	-0.843413	POU4F2	4	5458	NM_004575	POU class 4 homeobox 2
cg27239157	27179	5960707	1010619	MCF2L2	Grn	-0.807593	-2.2981	-4.21478	0.00121143	0.030746	-0.842934	MCF2L2	3	23101	NM_015078	MCF.2 cell line derived transforming sequence-like 2
cg12341414	12263	4050280	430291	REPS1	Grn	-0.416252	-3.74576	-4.21181	0.00121783	0.0308017	-0.84813	REPS1	6	85021	NM_031922	RALBP1 associated Eps domain containing 1
cg04922833	4971	2000746	3610739	ZNF503	Grn	-0.830309	-1.68866	-4.21069	0.00122024	0.0308342	-0.850083	ZNF503	10	84858	NM_032772	zinc finger protein 503
cg00230685	253	5490411	7330139	SCML1	Red	-0.596168	-1.92809	-4.20994	0.00122187	0.0308469	-0.851399	SCML1	X	6322	NM_006746	sex comb on midleg-like 1 (Drosophila)
cg03552103	3573	4490722	6420196	2010-09-01	Red	-0.934042	0.633708	-4.20753	0.0012271	0.0308831	-0.855613	2010-09-01	2	151011	NM_178584	septin 10
cg07336230	7316	4120465	4120100	KIF6	Grn	-1.95367	0.441062	-4.2082	0.00122565	0.0308831	-0.854444	KIF6	6	221458	NM_145027	kinesin family member 6
cg16041611	16127	2340332	2000370	SRF	Grn	-0.763996	-3.48604	-4.20813	0.0012258	0.0308831	-0.854568	SRF	6	6722	NM_003131	serum response factor (c-fos serum response element-binding transcription factor)
cg19917856	19908	4200671	1820154	LOC342897	Grn	-0.927958	-0.24749	-4.20689	0.00122849	0.0308831	-0.856733	NCCRP1	19	342897	NM_001001414	non-specific cytotoxic cell receptor protein 1 homolog (zebrafish)
cg27472295	27406	2940292	3940598	TPBG	Grn	-1.64137	-0.228076	-4.20668	0.00122895	0.0308831	-0.857102	TPBG	6	7162	NM_006670	trophoblast glycoprotein
cg12629325	12574	2450240	4010095	PCDHAC1	Red	-2.42328	3.03718	-4.20233	0.00123846	0.0309513	-0.864707	PCDHAC1	5	56135	NM_018898	protocadherin alpha subfamily C, 1
cg18743730	18747	5050170	2030474	CA4	Grn	-0.727115	-0.25763	-4.20483	0.00123298	0.0309513	-0.860332	CA4	17	762	NM_000717	carbonic anhydrase IV
cg20406482	20376	2030093	2490672	KCNH4	Grn	-0.94016	-0.684456	-4.20369	0.00123549	0.0309513	-0.862337	KCNH4	17	23415	NM_012285	potassium voltage-gated channel, subfamily H (eag-related), member 4
cg23580000	23529	6400743	6400296	ADCY7	Red	-0.638801	4.69587	-4.20282	0.00123738	0.0309513	-0.863851	ADCY7	16	113	NM_001114	adenylate cyclase 7
cg24019564	23973	7380730	6480358	RUNX3	Red	-0.545496	2.98449	-4.20343	0.00123605	0.0309513	-0.862787	NA	NA	NA	NT_004610	NA
cg26399113	26381	6520091	1170674	OGT	Grn	-0.739058	-1.5024	-4.2032	0.00123656	0.0309513	-0.863192	NA	NA	NA	NM_003605	NA
cg00402366	407	5270240	830209	LRRC44	Grn	-0.518866	-3.3625	-4.19975	0.00124413	0.0310362	-0.869213	NA	NA	NA	NM_145258	NA
cg17550582	17569	1450719	6330504	SLC2A10	Grn	-0.922254	-2.42371	-4.19991	0.00124378	0.0310362	-0.868935	SLC2A10	20	81031	NM_030777	solute carrier family 2 (facilitated glucose transporter), member 10
cg02793099	2795	5390059	2940026	ZIM2	Grn	-0.907894	2.95194	-4.19607	0.00125228	0.0312112	-0.87566	NA	NA	NA	NT_011109	NA
cg03100752	3121	5270187	830528	ASNA1	Grn	-0.511315	3.08894	-4.19533	0.00125393	0.0312237	-0.876958	ASNA1	19	439	NM_004317	arsA arsenite transporter, ATP-binding, homolog 1 (bacterial)
cg14290451	14268	7400397	5080091	RPL10A	Grn	-0.495103	-4.51877	-4.1936	0.00125779	0.0312913	-0.879988	RPL10A	6	4736	NM_007104	ribosomal protein L10a
cg16639185	16700	770068	1190102	LGTN	Grn	-0.839685	1.36476	-4.19185	0.00126169	0.0313599	-0.883049	LGTN	1	1939	NM_006893	ligatin
cg27380758	27317	1400309	6180309	SORBS3	Grn	0.558092	-3.62051	4.1896	0.00126673	0.0314566	-0.886981	SORBS3	8	10174	NM_005775	sorbin and SH3 domain containing 3
cg03605761	3630	2450500	2370315	RNF126	Red	0.434959	-4.03091	4.18841	0.00126941	0.0314605	-0.889069	NA	NA	NA	NM_017876	NA
cg04006554	4059	3060132	2850491	ENPP5	Red	-1.73824	-0.0756365	-4.188	0.00127034	0.0314605	-0.88979	ENPP5	6	59084	NM_021572	ectonucleotide pyrophosphatase/phosphodiesterase 5 (putative function)
cg11248413	11176	6020273	1740594	NEUROG1	Red	-0.894612	-1.08015	-4.18882	0.00126849	0.0314605	-0.888351	NEUROG1	5	4762	NM_006161	neurogenin 1
cg18952560	18941	3060619	2850181	PTPNS1	Red	-0.652797	-0.711394	-4.18513	0.00127681	0.0315921	-0.894802	SIRPA	20	140885	NM_080792	signal-regulatory protein alpha
cg04532952	4578	5560615	4920564	CA4	Red	-1.33193	0.947582	-4.18414	0.00127907	0.0316193	-0.896545	CA4	17	762	NM_000717	carbonic anhydrase IV
cg02058918	2085	6480133	6480681	GABBR2	Grn	-1.13507	-0.799932	-4.18184	0.0012843	0.0317201	-0.900575	GABBR2	9	9568	NM_005458	gamma-aminobutyric acid (GABA) B receptor, 2
cg02265318	2300	3780685	1850392	MOSC1	Grn	-1.10049	-0.962092	-4.17972	0.00128914	0.0318108	-0.904286	MOSC1	1	64757	NM_022746	MOCO sulphurase C-terminal domain containing 1
cg00291877	307	5570673	290717	SNRPA1	Red	-1.21697	-1.08622	-4.17226	0.00130632	0.0321786	-0.91735	SNRPA1	15	6627	NM_003090	small nuclear ribonucleoprotein polypeptide A'
cg02917381	2920	3710446	5810446	MEIS2	Grn	-0.66745	-3.10431	-4.17223	0.0013064	0.0321786	-0.917408	MEIS2	15	4212	NM_002399	Meis homeobox 2
cg21184174	21151	7570176	7150747	NGFB	Grn	-1.49888	1.38849	-4.17134	0.00130847	0.0322006	-0.918971	NGF	1	4803	NM_002506	nerve growth factor (beta polypeptide)
cg16233911	16302	5670477	7400575	THOC3	Red	-0.609536	-4.11705	-4.16747	0.00131749	0.0323935	-0.92575	THOC3	5	84321	NM_032361	THO complex 3
cg02624705	2627	5390601	5390324	DCC	Grn	-1.90435	2.85402	-4.16568	0.00132169	0.0324674	-0.928885	NA	NA	NA	NT_010966	NA
cg06289589	6260	4230326	6380326	ANKRD5	Grn	-1.37155	-0.378161	-4.15855	0.00133855	0.0327405	-0.941393	ANKRD5	20	63926	NM_022096	ankyrin repeat domain 5
cg06900776	6894	6960424	5050592	ARMCX3	Red	-0.469121	-3.82548	-4.15844	0.00133879	0.0327405	-0.941573	ARMCX3	X	51566	NM_016607	armadillo repeat containing, X-linked 3
cg07625840	7592	5720201	3130309	PRSS12	Grn	-1.07918	2.9785	-4.15993	0.00133526	0.0327405	-0.938964	PRSS12	4	8492	NM_003619	protease, serine, 12 (neurotrypsin, motopsin)
cg22500004	22482	2510220	2230114	DIRAS3	Grn	-0.578167	0.756575	-4.15918	0.00133703	0.0327405	-0.940274	NA	NA	NA	NT_032977	NA
cg24549085	24515	5130408	2000019	RTEL1	Grn	-0.528534	-4.51884	-4.15865	0.0013383	0.0327405	-0.941211	RTEL1	20	51750	NM_016434	regulator of telomere elongation helicase 1
cg02388150	2416	3870497	3140747	SFRP1	Grn	-1.33204	1.54418	-4.15606	0.00134448	0.0327916	-0.945754	NA	NA	NA	NT_007995	NA
cg07533148	7506	20706	110056	TRIM58	Grn	-2.23529	-0.320295	-4.15653	0.00134336	0.0327916	-0.944934	TRIM58	1	25893	NM_015431	tripartite motif-containing 58
cg25186143	25185	3310592	540156	FAM57A	Red	-0.845528	2.20687	-4.15626	0.00134399	0.0327916	-0.945395	FAM57A	17	79850	NM_024792	family with sequence similarity 57, member A
cg09614401	9551	1770554	650554	ADRA1D	Grn	-0.544864	4.95779	-4.15324	0.00135124	0.0328423	-0.950705	ADRA1D	20	146	NM_000678	adrenergic, alpha-1D-, receptor
cg11011602	10926	6960377	5050646	RPL7A	Grn	-0.623132	-2.80086	-4.15258	0.00135281	0.0328423	-0.951851	RPL7A	9	6130	NM_000972	ribosomal protein L7a
cg11017269	10932	7210427	6840682	RHOBTB3	Grn	-0.57442	-4.28388	-4.15329	0.00135112	0.0328423	-0.950614	RHOBTB3	5	22836	NM_014899	Rho-related BTB domain containing 3
cg13526007	13465	5310209	6040202	LRFN5	Grn	-1.24087	0.945278	-4.15219	0.00135376	0.0328423	-0.952544	LRFN5	14	145581	NM_152447	leucine rich repeat and fibronectin type III domain containing 5
cg13692433	13634	3940477	3450201	NCAM1	Grn	-1.03695	-1.84049	-4.15249	0.00135303	0.0328423	-0.952013	NCAM1	11	4684	NM_000615	neural cell adhesion molecule 1
cg23047271	23006	5910435	4220435	PRICKLE2	Grn	-0.551906	-2.50882	-4.15324	0.00135124	0.0328423	-0.950704	PRICKLE2	3	166336	NM_198859	prickle homolog 2 (Drosophila)
cg01087382	1101	6330711	6330458	MAP3K7	Grn	-0.865784	-2.45115	-4.15103	0.00135654	0.0328805	-0.954568	MAP3K7	6	6885	NM_003188	mitogen-activated protein kinase kinase kinase 7
cg03909500	3949	2510500	2230315	RLN3R1	Grn	-1.60233	-0.0369272	-4.1497	0.00135977	0.0329296	-0.956912	RXFP3	5	51289	NM_016568	relaxin/insulin-like family peptide receptor 3
cg15543551	15546	3930196	4590719	FGF12	Red	-1.04046	2.41352	-4.14709	0.00136609	0.0330532	-0.961484	FGF12	3	2257	NM_021032	fibroblast growth factor 12
cg01353347	1363	2030465	2490465	IRAK1	Grn	-0.778959	-2.697	-4.14638	0.00136781	0.0330656	-0.962726	IRAK1	X	3654	NM_001569	interleukin-1 receptor-associated kinase 1
cg18114671	18126	2760379	4230392	NOL4	Red	-1.32125	-1.16387	-4.14527	0.00137053	0.0330901	-0.96469	NOL4	18	8715	NM_003787	nucleolar protein 4
cg23058901	23019	360768	4040044	ALX4	Grn	-1.13299	0.228721	-4.14498	0.00137124	0.0330901	-0.9652	NA	NA	NA	NT_009237	NA
cg19747852	19726	4560270	3170020	TRA2A	Red	-0.782825	-3.87266	-4.14431	0.00137287	0.0331001	-0.966369	TRA2A	7	29896	NM_013293	transformer 2 alpha homolog (Drosophila)
cg04856858	4912	1260609	2600671	CENTG2	Red	-0.774742	-2.20508	-4.14375	0.00137423	0.0331039	-0.96735	AGAP1	2	116987	NM_014914	ArfGAP with GTPase domain, ankyrin repeat and PH domain 1
cg09501516	9436	4200731	1820519	RGS4	Red	-0.398225	-3.12095	-4.14302	0.00137601	0.0331175	-0.968625	RGS4	1	5999	NM_005613	regulator of G-protein signaling 4
cg02699167	2701	580403	5310064	FBXL2	Grn	-1.38221	0.620822	-4.1402	0.00138295	0.0332553	-0.97359	FBXL2	3	25827	NM_012157	F-box and leucine-rich repeat protein 2
cg00030047	33	2000097	3610672	C1orf188	Grn	-1.48485	1.35109	-4.13677	0.0013914	0.0333121	-0.979599	NA	NA	NA	NM_173795	NA
cg00911351	943	5960634	5050341	PCDHGB4	Grn	-1.04359	1.2516	-4.13814	0.00138803	0.0333121	-0.977203	PCDHGB4	5	8641	NM_003736	protocadherin gamma subfamily B, 4
cg16679837	16730	780372	5340372	AR	Red	-1.32582	0.797366	-4.13722	0.00139028	0.0333121	-0.978806	AR	X	367	NM_000044	androgen receptor
cg19953406	19938	5130671	5220041	KLK7	Red	-1.24323	-2.04555	-4.13732	0.00139004	0.0333121	-0.97863	KLK7	19	5650	NM_005046	kallikrein-related peptidase 7
cg23696949	23659	4920088	5890703	LAMC2	Red	-1.67398	1.09508	-4.13837	0.00138745	0.0333121	-0.976792	LAMC2	1	3918	NM_005562	laminin, gamma 2
cg16319578	16398	1070201	2320239	HSPA2	Grn	-1.10234	-2.43791	-4.13337	0.00139986	0.0334852	-0.985575	NA	NA	NA	NT_026437	NA
cg13098382	13019	840682	4260427	RNF38	Red	-0.733627	-3.74784	-4.13213	0.00140295	0.0335094	-0.987752	RNF38	9	152006	NM_022781	ring finger protein 38
cg16924616	16965	3370204	1410288	DLX5	Grn	-1.30849	0.809323	-4.13198	0.00140332	0.0335094	-0.988014	DLX5	7	1749	NM_005221	distal-less homeobox 5
cg11195662	11121	4290671	60722	C9orf65	Grn	-0.942291	-2.43011	-4.12738	0.00141486	0.0337553	-0.996088	NA	NA	NA	NM_138818	NA
cg02681442	2689	7200204	2900397	FOXG1B	Grn	-1.61651	1.82476	-4.12386	0.00142376	0.033938	-1.00227	FOXG1	14	2290	NM_005249	forkhead box G1
cg03266453	3282	3520278	3890762	EN1	Red	-1.03513	-0.831	-4.12162	0.00142945	0.0340441	-1.00621	EN1	2	2019	NM_001426	engrailed homeobox 1
cg09238598	9179	3290685	2480392	ANKH	Grn	-0.750456	-3.38787	-4.11994	0.00143373	0.0340726	-1.00916	ANKH	5	56172	NM_054027	ankylosis, progressive homolog (mouse)
cg09259772	9199	3370349	1410445	ARL4	Grn	-0.625996	1.6284	-4.11916	0.00143575	0.0340726	-1.01055	ARL4A	7	10124	NM_005738	ADP-ribosylation factor-like 4A
cg17940740	17966	650543	650259	FLJ35801	Grn	-0.889604	2.40102	-4.11955	0.00143475	0.0340726	-1.00986	NA	NA	NA	NM_153044	NA
cg20887455	20845	6580592	2650156	PHB	Grn	-0.689872	-3.67874	-4.12052	0.00143227	0.0340726	-1.00815	PHB	17	5245	NM_002634	prohibitin
cg24133115	24092	2230563	5360563	PDE10A	Grn	-1.0563	2.39262	-4.11868	0.00143697	0.0340726	-1.01139	PDE10A	6	10846	NM_006661	phosphodiesterase 10A
cg24611092	24563	4850687	1980368	HAT1	Red	-0.444151	3.98366	-4.11774	0.00143937	0.0340726	-1.01303	HAT1	2	8520	NM_003642	histone acetyltransferase 1
cg26164310	26152	6110719	1820270	LPPR4	Red	-1.69488	1.42175	-4.11788	0.00143901	0.0340726	-1.01279	LPPR4	1	9890	NM_014839	lipid phosphate phosphatase-related protein type 4
cg22469841	22444	4780162	4780553	FSTL1	Red	-1.48101	-1.25067	-4.11657	0.00144239	0.0341146	-1.0151	FSTL1	3	11167	NM_007085	follistatin-like 1
cg07737781	7706	5360735	1410187	WBSCR14	Grn	-0.865716	0.950113	-4.11413	0.00144867	0.0342052	-1.01938	MLXIPL	7	51085	NM_032951	MLX interacting protein-like
cg24019851	23974	5550367	510414	SEMA3B	Grn	-1.08185	0.958754	-4.11411	0.00144873	0.0342052	-1.01942	NA	NA	NA	NT_022517	NA
cg09967877	9890	5890341	5890020	SYT12	Red	-2.05531	-1.53682	-4.11273	0.00145229	0.0342598	-1.02185	SYT12	11	91683	NM_177963	synaptotagmin XII
cg08370996	8322	6520725	1170274	NR2F2	Grn	-0.758782	1.31765	-4.11131	0.00145596	0.0343167	-1.02433	NR2F2	15	7026	NM_021005	nuclear receptor subfamily 2, group F, member 2
cg00510787	526	6660328	5670692	C6orf96	Grn	-0.948817	-1.75311	-4.11052	0.00145801	0.0343354	-1.02572	RMND1	6	55005	NM_017909	required for meiotic nuclear division 1 homolog (S. cerevisiae)
cg11298412	11232	4900121	3120017	DKFZP564O0823	Grn	-0.831606	-1.95382	-4.10973	0.00146007	0.0343544	-1.02712	PARM1	4	25849	NM_015393	prostate androgen-regulated mucin-like protein 1
cg03365437	3379	7400703	5080400	ALDH1A2	Grn	-1.50915	1.27344	-4.10688	0.00146751	0.0344986	-1.03213	ALDH1A2	15	8854	NM_003888	aldehyde dehydrogenase 1 family, member A2
cg10545682	10469	6620301	7210402	TUFT1	Grn	-0.958813	-2.81119	-4.10642	0.00146872	0.0344986	-1.03294	TUFT1	1	7286	NM_020127	tuftelin 1
cg25711779	25690	780192	510674	EFEMP1	Grn	-1.23597	0.143924	-4.10549	0.00147115	0.034526	-1.03457	NA	NA	NA	NM_018894	NA
cg05040429	5085	1440093	580053	SAMD12	Red	-0.898686	-1.08934	-4.10338	0.00147671	0.0346266	-1.03829	SAMD12	8	401474	NM_207506	sterile alpha motif domain containing 12
cg03616357	3639	7400669	5080736	FLJ21159	Grn	-1.2938	-1.51229	-4.10257	0.00147885	0.0346472	-1.03972	NA	NA	NA	NM_024826	NA
cg17231524	17259	1030161	1690673	MGC39606	Grn	-1.27814	0.113931	-4.10008	0.00148542	0.0347712	-1.04409	NA	NA	NA	NM_203306	NA
cg03080985	3101	4610450	4610372	SH3BGRL2	Red	-0.96376	-0.315479	-4.09756	0.00149212	0.0348089	-1.04853	SH3BGRL2	6	83699	NM_031469	SH3 domain binding glutamic acid-rich protein like 2
cg12958778	12897	460370	6650370	TBC1D14	Grn	1.0277	-2.68774	4.0979	0.0014912	0.0348089	-1.04792	TBC1D14	4	57533	NM_020773	TBC1 domain family, member 14
cg25076881	25055	130372	4880356	OR10J1	Red	0.932278	-2.30784	4.09839	0.0014899	0.0348089	-1.04706	OR10J1	1	26476	NM_012351	olfactory receptor, family 10, subfamily J, member 1
cg25809905	25782	6900193	2640672	ITGA2B	Grn	-0.511855	3.33799	-4.09841	0.00148986	0.0348089	-1.04703	ITGA2B	17	3674	NM_000419	integrin, alpha 2b (platelet glycoprotein IIb of IIb/IIIa complex, antigen CD41)
cg03958979	4004	2570278	5550278	NR2E1	Grn	-1.33493	1.50748	-4.09682	0.00149409	0.0348097	-1.04983	NR2E1	6	7101	NM_003269	nuclear receptor subfamily 2, group E, member 1
cg04391111	4417	6860544	3780048	TP73	Red	-0.919237	-1.93008	-4.09597	0.00149636	0.0348097	-1.05133	NA	NA	NA	NT_004321	NA
cg04619381	4675	5670202	7400482	LOC222171	Grn	-0.884814	-2.16843	-4.09421	0.00150107	0.0348097	-1.05442	PRR15	7	222171	NM_175887	proline rich 15
cg10774155	10672	3400301	5570273	VKORC1L1	Grn	-0.87169	-4.14778	-4.09554	0.00149751	0.0348097	-1.05208	VKORC1L1	7	154807	NM_173517	vitamin K epoxide reductase complex, subunit 1-like 1
cg16279786	16358	3180554	380075	NRXN1	Grn	0.542362	4.09609	4.09465	0.00149988	0.0348097	-1.05364	NRXN1	2	9378	NM_004801	neurexin 1
cg19363546	19354	4010300	2510270	POU2F3	Grn	-1.2992	-0.910283	-4.09514	0.00149857	0.0348097	-1.05278	POU2F3	11	25833	NM_014352	POU class 2 homeobox 3
cg22609068	22573	510619	7510619	MGC3020	Grn	-0.443992	-3.94073	-4.09494	0.0014991	0.0348097	-1.05313	NA	NA	NA	NM_024048	NA
cg07786760	7750	2470379	10341	DCHS2	Grn	-1.08661	-1.62042	-4.09321	0.00150374	0.0348422	-1.05618	NA	NA	NA	NM_199348	NA
cg07082331	7081	3930494	4590451	BMP8B	Grn	-1.37288	-0.734409	-4.08728	0.00151973	0.0349106	-1.06661	BMP8B	1	656	NM_001720	bone morphogenetic protein 8b
cg08190291	8149	7650491	1260377	ADAMTS5	Grn	-0.95284	0.144217	-4.08804	0.00151769	0.0349106	-1.06528	ADAMTS5	21	11096	NM_007038	ADAM metallopeptidase with thrombospondin type 1 motif, 5
cg11285843	11219	780091	5340397	TMEM41A	Grn	-1.19468	-0.308222	-4.09073	0.00151042	0.0349106	-1.06055	TMEM41A	3	90407	NM_080652	transmembrane protein 41A
cg14289511	14265	1980131	1980653	FLJ45256	Red	-0.929858	-1.43026	-4.08825	0.00151711	0.0349106	-1.06491	NA	NA	NA	NM_207448	NA
cg14494812	14496	4070367	6900414	TOB1	Red	-0.463723	4.06206	-4.09134	0.00150877	0.0349106	-1.05947	TOB1	17	10140	NM_005749	transducer of ERBB2, 1
cg15522957	15520	1660056	450408	ALX4	Grn	-1.05342	-0.255712	-4.08856	0.00151628	0.0349106	-1.06437	NA	NA	NA	NT_009237	NA
cg18628483	18632	6330730	4540010	KIF5A	Red	-0.747356	3.15258	-4.08823	0.00151717	0.0349106	-1.06495	KIF5A	12	3798	NM_004984	kinesin family member 5A
cg18858343	18847	2320730	70110	UNC5B	Red	-0.700975	-2.67606	-4.0894	0.00151401	0.0349106	-1.06289	UNC5B	10	219699	NM_170744	unc-5 homolog B (C. elegans)
cg20774846	20720	5870379	5960020	DPYS	Grn	-0.811333	1.79118	-4.08691	0.00152074	0.0349106	-1.06726	DPYS	8	1807	NM_001385	dihydropyrimidinase
cg21275690	21253	2490132	2070491	WDR58	Grn	0.694789	-1.93246	4.08723	0.00151987	0.0349106	-1.0667	THOC6	16	79228	NM_024339	THO complex 6 homolog (Drosophila)
cg22619018	22580	6420717	5420333	CSMD1	Red	-1.56143	-1.26143	-4.08725	0.00151982	0.0349106	-1.06667	CSMD1	8	64478	NM_033225	CUB and Sushi multiple domains 1
cg03940966	3980	520307	4830437	THEM4	Grn	-0.910078	0.758406	-4.08581	0.00152374	0.0349501	-1.06921	THEM4	1	117145	NM_053055	thioesterase superfamily member 4
cg16425577	16507	2760554	4230441	DENND3	Grn	-0.995829	-3.04041	-4.08371	0.00152947	0.0350523	-1.07291	DENND3	8	22898	NM_014957	DENN/MADD domain containing 3
cg14831838	14832	6060259	2360072	CDK5R2	Grn	-1.10891	-2.45778	-4.08235	0.00153318	0.035107	-1.0753	CDK5R2	2	8941	NM_003936	cyclin-dependent kinase 5, regulatory subunit 2 (p39)
cg18755783	18759	1260348	2600504	SPG20	Red	-1.47255	-1.07264	-4.0819	0.00153443	0.035107	-1.0761	SPG20	13	23111	NM_015087	spastic paraplegia 20 (Troyer syndrome)
cg06905514	6897	1410564	670139	CAMK2B	Grn	-1.53087	-0.452601	-4.07991	0.00153988	0.035152	-1.0796	CAMK2B	7	816	NM_001220	calcium/calmodulin-dependent protein kinase II beta
cg11946503	11901	5390390	6200390	NEUROG1	Grn	-0.992612	-0.684549	-4.07931	0.00154154	0.035152	-1.08066	NA	NA	NA	NT_034772	NA
cg24599739	24553	1190132	1710195	DDT	Grn	-0.641213	-3.80473	-4.07995	0.00153977	0.035152	-1.07953	DDT	22	1652	NM_001355	D-dopachrome tautomerase
cg24611631	24564	2480017	2970121	SLC1A1	Grn	-1.40249	-1.32885	-4.07976	0.00154029	0.035152	-1.07986	SLC1A1	9	6505	NM_004170	solute carrier family 1 (neuronal/epithelial high affinity glutamate transporter, system Xag), member 1
cg05369166	5382	610768	5390196	NFASC	Red	-0.771066	-2.81301	-4.07563	0.0015517	0.0353047	-1.08714	NA	NA	NA	NM_001005387	NA
cg12506971	12429	5080358	7000338	AADAT	Grn	-1.08734	0.070305	-4.07548	0.00155211	0.0353047	-1.0874	AADAT	4	51166	NM_182662	aminoadipate aminotransferase
cg14681767	14682	5050068	2030102	ARHGEF10	Grn	-1.21993	-0.914716	-4.07593	0.00155088	0.0353047	-1.08661	ARHGEF10	8	9639	NM_014629	Rho guanine nucleotide exchange factor (GEF) 10
cg10954182	10859	110202	110482	NFYB	Grn	-0.562764	-2.26617	-4.0735	0.00155761	0.0354004	-1.09089	NFYB	12	4801	NM_006166	nuclear transcription factor Y, beta
cg00661485	691	3140348	2450148	FOXI1	Red	-1.28143	-1.33918	-4.06622	0.00157801	0.0354903	-1.10372	FOXI1	5	2299	NM_012188	forkhead box I1
cg04623955	4682	6650132	2750670	DIO3	Grn	-1.07392	-0.464709	-4.0696	0.00156852	0.0354903	-1.09777	DIO3	14	1735	NM_001362	deiodinase, iodothyronine, type III
cg05468303	5477	3450224	4490224	DGCR6	Grn	-1.08799	-2.17564	-4.06928	0.00156942	0.0354903	-1.09833	DGCR6	22	8214	NM_005675	DiGeorge syndrome critical region gene 6
cg07013734	6998	4640332	5870634	TRPC6	Red	-1.33177	-0.109564	-4.06847	0.00157169	0.0354903	-1.09976	TRPC6	11	7225	NM_004621	transient receptor potential cation channel, subfamily C, member 6
cg07501965	7481	4040112	4070546	CHRFAM7A	Grn	-0.646153	-2.13308	-4.06691	0.00157608	0.0354903	-1.10251	CHRFAM7A	15	89832	NM_139320	CHRNA7 (cholinergic receptor, nicotinic, alpha 7, exons 5-10) and FAM7A (family with sequence similarity 7A, exons A-E) fusion
cg09150117	9091	1440068	1440309	DLX5	Red	-0.793698	-1.65818	-4.06857	0.00157141	0.0354903	-1.09958	DLX5	7	1749	NM_005221	distal-less homeobox 5
cg14310034	14292	6560348	6560504	BMP4	Grn	-0.999426	-2.28768	-4.06607	0.00157844	0.0354903	-1.10399	BMP4	14	652	NM_001202	bone morphogenetic protein 4
cg15146720	15138	3060435	2850689	GALNT11	Grn	-1.12469	1.37973	-4.06769	0.00157387	0.0354903	-1.10113	GALNT11	7	63917	NM_022087	UDP-N-acetyl-alpha-D-galactosamine:polypeptide N-acetylgalactosaminyltransferase 11 (GalNAc-T11)
cg22571530	22534	2510328	2230612	NFASC	Red	-0.596788	0.424233	-4.07064	0.0015656	0.0354903	-1.09593	NA	NA	NA	NM_001005387	NA
cg23187653	23163	3800735	2350497	PCSK1	Red	-1.30147	-1.33285	-4.06868	0.00157108	0.0354903	-1.09938	PCSK1	5	5122	NM_000439	proprotein convertase subtilisin/kexin type 1
cg23889010	23843	7650647	2100707	SLPI	Red	-0.614389	2.53422	-4.06812	0.00157265	0.0354903	-1.10036	SLPI	20	6590	NM_003064	secretory leukocyte peptidase inhibitor
cg25971347	25952	1940035	780632	FOXF1	Grn	-0.932462	-1.90813	-4.06694	0.00157598	0.0354903	-1.10244	FOXF1	16	2294	NM_001451	forkhead box F1
cg26516759	26477	7570470	7570142	BMP7	Grn	-1.24801	0.288688	-4.06973	0.00156815	0.0354903	-1.09754	BMP7	20	655	NM_001719	bone morphogenetic protein 7
cg20484352	20440	1500612	3870577	LOC92689	Grn	-0.423252	2.50346	-4.0651	0.00158119	0.0355228	-1.1057	FAM114A1	4	92689	NM_138389	family with sequence similarity 114, member A1
cg24275354	24220	2230253	5360414	NDUFA10	Grn	-0.428659	-3.84789	-4.06035	0.00159466	0.035796	-1.11406	NDUFA10	2	4705	NM_004544	NADH dehydrogenase (ubiquinone) 1 alpha subcomplex, 10, 42kDa
cg02537023	2538	830400	5910377	NCF1	Red	0.537609	-3.33285	4.05863	0.00159958	0.0358771	-1.1171	NCF1	7	653361	NM_000265	neutrophil cytosolic factor 1
cg13158571	13075	7210152	6840537	CYP4X1	Red	-0.645701	-1.63798	-4.05806	0.00160122	0.0358843	-1.11811	CYP4X1	1	260293	NM_178033	cytochrome P450, family 4, subfamily X, polypeptide 1
cg15774153	15817	3890482	50487	FGF19	Grn	-1.64637	-2.15248	-4.0562	0.00160654	0.0359742	-1.12138	FGF19	11	9965	NM_005117	fibroblast growth factor 19
cg21146268	21115	2690324	1070626	HIST1H2BE	Red	-0.765694	-0.845087	-4.05527	0.00160921	0.0360045	-1.12302	HIST1H2BE	6	8344	NM_003523	histone cluster 1, H2be
cg06572160	6560	4810554	5720441	KCNC3	Red	-0.82597	2.00997	-4.05472	0.00161081	0.0360107	-1.124	KCNC3	19	3748	NM_004977	potassium voltage-gated channel, Shaw-related subfamily, member 3
cg02016419	2047	7570278	7150288	TEKT3	Grn	-0.951684	1.12274	-4.05202	0.0016186	0.0361259	-1.12876	TEKT3	17	64518	NM_031898	tektin 3
cg27590397	27518	3850246	2710246	SSTR1	Grn	-1.22364	-0.248113	-4.05222	0.00161803	0.0361259	-1.12841	SSTR1	14	6751	NM_001049	somatostatin receptor 1
cg04545708	4595	3390259	3850209	C11orf1	Red	-1.19781	-1.2018	-4.04958	0.00162569	0.0362367	-1.13307	C11orf1	11	64776	NM_022761	chromosome 11 open reading frame 1
cg05467458	5475	4120458	6290092	SLC7A9	Grn	-0.515613	1.3546	-4.04894	0.00162755	0.0362367	-1.13419	SLC7A9	19	11136	NM_014270	solute carrier family 7 (cationic amino acid transporter, y+ system), member 9
cg19358442	19351	5910215	4220215	ALX4	Red	-0.77352	-3.36737	-4.04924	0.00162669	0.0362367	-1.13367	NA	NA	NA	NT_009237	NA
cg08158331	8122	3460296	2690521	LOC284948	Grn	-0.42154	-3.68292	-4.04628	0.00163531	0.0363579	-1.13888	SH2D6	2	284948	NM_198482	SH2 domain containing 6
cg18909638	18901	770646	1190437	MIPOL1	Red	-1.54967	-0.516152	-4.04617	0.00163565	0.0363579	-1.13908	MIPOL1	14	145282	NM_138731	mirror-image polydactyly 1
cg14498423	14499	4640390	5870646	CLSTN2	Grn	-0.848406	-0.83185	-4.04567	0.0016371	0.0363607	-1.13996	CLSTN2	3	64084	NM_022131	calsyntenin 2
cg22511262	22492	6020192	1740475	WT1	Grn	-1.01006	-2.24896	-4.04508	0.00163883	0.0363696	-1.141	NA	NA	NA	NT_009237	NA
cg06190053	6144	2650187	4120187	PGM5	Grn	-0.761974	0.665042	-4.04303	0.00164485	0.0363752	-1.14461	PGM5	9	5239	NM_021965	phosphoglucomutase 5
cg08997253	8939	5820673	4150717	GRIN3A	Grn	-0.990023	-1.90655	-4.04273	0.00164574	0.0363752	-1.14515	GRIN3A	9	116443	NM_133445	glutamate receptor, ionotropic, N-methyl-D-aspartate 3A
cg09829319	9743	6420719	5820600	GCM2	Grn	-1.32698	0.581111	-4.04289	0.00164529	0.0363752	-1.14488	GCM2	6	9247	NM_004752	glial cells missing homolog 2 (Drosophila)
cg14011639	13972	4560215	450239	PCDHGB7	Grn	-1.10309	-2.07597	-4.04326	0.00164419	0.0363752	-1.14422	PCDHGB7	5	56099	NM_018927	protocadherin gamma subfamily B, 7
cg26606552	26561	2750239	3710653	CCDC22	Red	-0.823991	-2.3104	-4.04346	0.00164361	0.0363752	-1.14387	CCDC22	X	28952	NM_014008	coiled-coil domain containing 22
cg10236239	10160	1030309	1690102	SULT1C2	Grn	-1.0605	0.160774	-4.04226	0.00164713	0.0363766	-1.14598	SULT1C4	2	27233	NM_006588	sulfotransferase family, cytosolic, 1C, member 4
cg19591206	19589	1010653	6280243	SLCO2A1	Grn	-1.46462	-1.19679	-4.04108	0.0016506	0.0363922	-1.14806	SLCO2A1	3	6578	NM_005630	solute carrier organic anion transporter family, member 2A1
cg23283875	23266	7560709	7560343	FLJ21062	Grn	-1.25315	0.330122	-4.04067	0.00165183	0.0363922	-1.14879	NA	NA	NA	NM_024788	NA
cg24378421	24330	4920243	5890161	MTMR9	Grn	-1.35119	1.79877	-4.04136	0.00164977	0.0363922	-1.14756	MTMR9	8	66036	NM_015458	myotubularin related protein 9
cg23887396	23841	1660441	450349	SARM1	Grn	-1.02238	-2.11176	-4.03998	0.00165385	0.0364074	-1.14999	SARM1	17	23098	NM_015077	sterile alpha and TIR motif containing 1
cg02085507	2110	460762	6650762	TRIP10	Red	-1.0726	2.00966	-4.03866	0.00165777	0.0364643	-1.15233	TRIP10	19	9322	NM_004240	thyroid hormone receptor interactor 10
cg18042806	18050	2650288	4120397	MGC15875	Grn	0.723785	-1.98282	4.03767	0.00166072	0.0364705	-1.15408	NA	NA	NA	NM_032921	NA
cg19055639	19052	110020	110133	ARMCX2	Grn	-0.687767	-2.63241	-4.03803	0.00165964	0.0364705	-1.15344	ARMCX2	X	9823	NM_177949	armadillo repeat containing, X-linked 2
cg23254045	23228	1710133	6960681	TMCO5	Red	1.21528	0.946923	4.03694	0.00166288	0.0364716	-1.15536	TMCO5A	15	145942	NM_152453	transmembrane and coiled-coil domains 5A
cg24273512	24217	6370301	1570184	POPDC3	Grn	-0.932457	-1.07513	-4.03676	0.00166344	0.0364716	-1.15569	POPDC3	6	64208	NM_022361	popeye domain containing 3
cg02827112	2826	4210670	5340328	SMARCAD1	Grn	-0.790048	-2.22392	-4.03613	0.00166531	0.0364834	-1.1568	SMARCAD1	4	56916	NM_020159	SWI/SNF-related, matrix-associated actin-dependent regulator of chromatin, subfamily a, containing DEAD/H box 1
cg26306976	26296	6450128	1400630	ITGB1BP1	Grn	-0.688117	2.17156	-4.03537	0.00166756	0.0365035	-1.15813	ITGB1BP1	2	9270	NM_022334	integrin beta 1 binding protein 1
cg06637774	6630	3460427	3460682	P2RY6	Red	-0.758399	2.09192	-4.03452	0.00167013	0.0365212	-1.15965	P2RY6	11	5031	NM_004154	pyrimidinergic receptor P2Y, G-protein coupled, 6
cg09881855	9804	270187	840082	SNAI2	Grn	-0.811808	-1.91644	-4.03349	0.0016732	0.0365212	-1.16146	SNAI2	8	6591	NM_003068	snail homolog 2 (Drosophila)
cg12648263	12592	6550563	4670372	PIGH	Red	-0.661711	-3.65667	-4.03332	0.00167372	0.0365212	-1.16176	PIGH	14	5283	NM_004569	phosphatidylinositol glycan anchor biosynthesis, class H
cg13274713	13195	3460719	3460398	TBX2	Grn	-0.894299	-3.06097	-4.03335	0.00167362	0.0365212	-1.16171	TBX2	17	6909	NM_005994	T-box 2
cg13085976	13013	520092	4830458	FLJ20245	Grn	0.938501	-0.245801	4.03169	0.00167861	0.0365989	-1.16464	C9orf167	9	54863	NM_017723	chromosome 9 open reading frame 167
cg22131691	22094	2640475	6110598	PDE1C	Grn	-1.49023	-0.381183	-4.03118	0.00168013	0.0366027	-1.16553	PDE1C	7	5137	NM_005020	phosphodiesterase 1C, calmodulin-dependent 70kDa
cg11628487	11549	7150719	7380398	SET	Grn	-0.458412	-1.94872	-4.02994	0.00168388	0.0366552	-1.16773	SET	9	6418	NM_003011	SET nuclear oncogene
cg00564163	586	2970554	6020554	STEAP4	Grn	-1.2866	1.19221	-4.02928	0.00168587	0.0366689	-1.16889	STEAP4	7	79689	NM_024636	STEAP family member 4
cg21870884	21847	7150433	7380468	GPR25	Red	-1.42052	2.20961	-4.02884	0.00168719	0.0366689	-1.16967	GPR25	1	2848	NM_005298	G protein-coupled receptor 25
cg27011193	26962	6900019	2640088	LOC654342	Grn	-0.382513	0.268498	-4.02835	0.00168869	0.0366723	-1.17054	NA	NA	NA	XM_946374	NA
cg24078828	24028	6400301	5390402	WWTR1	Grn	-1.03211	-2.15432	-4.02585	0.00169626	0.0368074	-1.17495	WWTR1	3	25937	NM_015472	WW domain containing transcription regulator 1
cg11674404	11607	3310753	540035	WDR17	Red	-0.819252	0.255826	-4.02332	0.00170397	0.0369454	-1.17942	WDR17	4	116966	NM_181265	WD repeat domain 17
cg11612345	11533	5870647	5960438	SMOC2	Grn	-1.09549	0.338034	-4.02148	0.00170959	0.0370379	-1.18266	SMOC2	6	64094	NM_022138	SPARC related modular calcium binding 2
cg17770886	17790	1980689	1050689	ZNF511	Red	-1.03799	-1.67608	-4.01759	0.00172158	0.0372681	-1.18955	ZNF511	10	118472	NM_145806	zinc finger protein 511
cg11170179	11089	1410682	670450	KLK10	Grn	-0.775818	-1.80912	-4.01412	0.00173231	0.0374707	-1.19567	NA	NA	NA	NT_011109	NA
cg04875162	4922	3780524	1850221	PABPC5	Grn	-0.869084	1.86709	-4.01266	0.00173686	0.0375394	-1.19826	PABPC5	X	140886	NM_080832	poly(A) binding protein, cytoplasmic 5
cg26091142	26064	1710253	6960193	ISLR2	Grn	-0.777405	-2.23611	-4.00998	0.00174522	0.0376904	-1.20299	ISLR2	15	57611	NM_020851	immunoglobulin superfamily containing leucine-rich repeat 2
cg02613386	2614	1690309	520538	FBXO39	Grn	-1.42559	2.34493	-4.00839	0.0017502	0.0377681	-1.2058	FBXO39	17	162517	NM_153230	F-box protein 39
cg16019273	16108	4540093	7320608	EIF2C4	Grn	-0.352545	3.26973	-4.00703	0.00175449	0.037831	-1.20822	EIF2C4	1	192670	NM_017629	eukaryotic translation initiation factor 2C, 4
cg05020203	5064	5720427	2060477	FLJ41327	Grn	0.589059	-2.82361	4.00635	0.00175662	0.0378442	-1.20941	NA	NA	NA	NM_207485	NA
cg07295678	7276	2060068	2060309	DPYSL4	Red	-0.895123	2.16838	-4.00595	0.00175788	0.0378442	-1.21012	DPYSL4	10	10570	NM_006426	dihydropyrimidinase-like 4
cg06379754	6347	5270224	830750	CACNA2D1	Grn	-1.09593	-1.52904	-4.00303	0.00176712	0.0380072	-1.21529	CACNA2D1	7	781	NM_000722	calcium channel, voltage-dependent, alpha 2/delta subunit 1
cg08132931	8098	1770100	1770170	ADD2	Grn	-0.9445	-2.41004	-4.00245	0.00176897	0.0380072	-1.21631	ADD2	2	119	NM_017482	adducin 2 (beta)
cg13809962	13762	1990242	3310021	ZNF6	Grn	-1.03254	-1.98117	-4.00192	0.00177064	0.0380072	-1.21725	ZNF711	X	7552	NM_021998	zinc finger protein 711
cg22637507	22605	3800228	2350608	ALKBH3	Red	-0.708828	-3.32494	-4.0018	0.00177101	0.0380072	-1.21745	ALKBH3	11	221120	NM_139178	alkB, alkylation repair homolog 3 (E. coli)
cg19098268	19081	6860376	3780446	PEG3	Red	-1.31802	2.79835	-4.00055	0.00177501	0.0380334	-1.21967	PEG3	19	5178	NM_006210	paternally expressed 3
cg21935083	21905	4880026	3460347	RAD50	Red	-1.13622	1.10085	-4.00094	0.00177377	0.0380334	-1.21898	RAD50	5	10111	NM_005732	RAD50 homolog (S. cerevisiae)
cg05365670	5373	6520402	5900523	AYTL2	Grn	-0.44319	3.33162	-3.99973	0.00177763	0.038057	-1.22113	LPCAT1	5	79888	NM_024830	lysophosphatidylcholine acyltransferase 1
cg06432655	6404	7200167	2900601	CLIPR-59	Grn	-1.00789	1.34414	-3.99893	0.00178018	0.038057	-1.22254	CLIP3	19	25999	NM_015526	CAP-GLY domain containing linker protein 3
cg08694544	8637	50088	4730181	RTBDN	Grn	-1.03232	-0.0336231	-3.99846	0.00178168	0.038057	-1.22337	RTBDN	19	83546	NM_031429	retbindin
cg20895877	20854	4480470	3360017	PRIMA1	Red	-1.41114	-0.340617	-3.99863	0.00178113	0.038057	-1.22307	PRIMA1	14	145270	NM_178013	proline rich membrane anchor 1
cg02212836	2238	7320041	1240056	LY86	Grn	0.517742	-4.35437	3.99681	0.00178695	0.0380946	-1.22628	LY86	6	9450	NM_004271	lymphocyte antigen 86
cg02216250	2242	6270360	3290167	OCLN	Red	-1.66114	-1.12911	-3.99586	0.00179002	0.0380946	-1.22797	NA	NA	NA	XM_936894	NA
cg13334990	13267	6380369	6380408	ENO2	Grn	-0.525092	0.324428	-3.99702	0.00178629	0.0380946	-1.22591	ENO2	12	2026	NM_001975	enolase 2 (gamma, neuronal)
cg20674577	20631	1030110	1690754	PHACTR3	Grn	-0.649312	0.309664	-3.99634	0.00178846	0.0380946	-1.22711	PHACTR3	20	116154	NM_183244	phosphatase and actin regulator 3
cg26608332	26565	990731	6660519	PCQAP	Grn	-0.383996	3.17604	-3.99574	0.00179041	0.0380946	-1.22819	MED15	22	51586	NM_015889	mediator complex subunit 15
cg14849423	14854	6620767	7210360	PEG3	Grn	-1.18024	2.84426	-3.99523	0.00179202	0.0380993	-1.22907	PEG3	19	5178	NM_006210	paternally expressed 3
cg01862366	1883	6840600	1510291	TMEM20	Grn	-1.15651	-0.11831	-3.99429	0.00179505	0.0381149	-1.23074	TMEM20	10	159371	NM_153226	transmembrane protein 20
cg13108181	13025	2030563	2490593	ZNF141	Grn	-1.02549	-2.76662	-3.99414	0.00179554	0.0381149	-1.23101	ZNF141	4	7700	NM_003441	zinc finger protein 141
cg12539975	12463	3990128	3170470	PRDM12	Red	-1.27038	-1.89235	-3.99314	0.00179877	0.0381536	-1.23277	PRDM12	9	59335	NM_021619	PR domain containing 12
cg12563178	12487	3420156	5130379	PLXDC2	Grn	-1.2448	-3.25658	-3.99198	0.00180253	0.0382039	-1.23484	PLXDC2	10	84898	NM_032812	plexin domain containing 2
cg21418052	21398	160184	4230338	B3GTL	Grn	-0.535472	-0.523668	-3.98992	0.00180919	0.0382654	-1.23847	B3GALTL	13	145173	NM_194318	beta 1,3-galactosyltransferase-like
cg23538854	23496	830376	5910338	IL7	Grn	-0.953688	-0.0351756	-3.99034	0.00180784	0.0382654	-1.23773	IL7	8	3574	NM_000880	interleukin 7
cg24899750	24865	1300008	4810192	SNRPB2	Grn	-0.752758	1.13689	-3.98979	0.00180963	0.0382654	-1.23871	SNRPB2	20	6629	NM_003092	small nuclear ribonucleoprotein polypeptide B''
cg01442799	1457	5270671	830722	YAP1	Grn	-1.19416	-0.327855	-3.98765	0.00181659	0.0382916	-1.24249	YAP1	11	10413	NM_006106	Yes-associated protein 1, 65kDa
cg02422694	2442	5670315	7400195	HOXB4	Grn	-1.25178	-2.04903	-3.9881	0.00181512	0.0382916	-1.24169	HOXB4	17	3214	NM_024015	homeobox B4
cg11012046	10928	6760471	4290438	LOC89944	Red	-1.60656	-1.3673	-3.98858	0.00181356	0.0382916	-1.24085	GLB1L2	11	89944	NM_138342	galactosidase, beta 1-like 2
cg16377880	16455	2690634	2690427	CYP4F3	Red	-0.486593	2.54143	-3.98756	0.00181688	0.0382916	-1.24265	CYP4F3	19	4051	NM_000896	cytochrome P450, family 4, subfamily F, polypeptide 3
cg25811575	25783	1980706	1050121	EGR3	Grn	-0.481924	-3.60393	-3.98726	0.00181787	0.0382916	-1.24319	EGR3	8	1960	NM_004430	early growth response 3
cg03168582	3206	2810349	1440349	DMRT1	Red	-1.54622	-0.710195	-3.98335	0.00183067	0.0385315	-1.2501	DMRT1	9	1761	NM_021951	doublesex and mab-3 related transcription factor 1
cg21755709	21755	4560202	1470202	C21orf124	Red	-0.724515	0.950745	-3.98227	0.00183424	0.0385769	-1.25202	NA	NA	NA	NM_032920	NA
cg02498063	2496	1990537	3310564	CCDC60	Red	-0.481858	2.83215	-3.98169	0.00183615	0.0385873	-1.25304	CCDC60	12	160777	NM_178499	coiled-coil domain containing 60
cg02556718	2562	4850170	1980291	SEZ6L2	Grn	-1.14187	-1.99308	-3.98005	0.00184156	0.0386417	-1.25594	SEZ6L2	16	26470	NM_201575	seizure related 6 homolog (mouse)-like 2
cg21432954	21415	5360367	5130195	TRPC4	Red	-1.76402	0.40857	-3.98034	0.00184061	0.0386417	-1.25543	TRPC4	13	7223	NM_016179	transient receptor potential cation channel, subfamily C, member 4
cg02678356	2687	6580463	2650068	ZXDA	Red	-0.434388	-3.22645	-3.97899	0.00184508	0.0386839	-1.25782	ZXDA	X	7789	NM_007156	zinc finger, X-linked, duplicated A
cg02976617	2986	5050274	2030440	NUDT12	Grn	-0.840733	-1.92912	-3.97816	0.00184782	0.0386839	-1.25928	NUDT12	5	83594	NM_031438	nudix (nucleoside diphosphate linked moiety X)-type motif 12
cg03755123	3779	7550465	1230079	UTF1	Grn	-1.05249	-0.561482	-3.97839	0.00184708	0.0386839	-1.25889	UTF1	10	8433	NM_003577	undifferentiated embryonic cell transcription factor 1
cg23040064	22999	510719	7510719	JPH3	Grn	-1.26954	-2.22888	-3.9766	0.00185303	0.0387633	-1.26206	JPH3	16	57338	NM_020655	junctophilin 3
cg21321735	21303	6840672	1510386	KIF1A	Grn	-2.48678	-0.397818	-3.97608	0.00185475	0.0387697	-1.26297	KIF1A	2	547	NM_004321	kinesin family member 1A
cg07748540	7718	6370528	1570424	PDGFD	Grn	-0.914729	-0.543548	-3.97282	0.00186565	0.0388109	-1.26875	PDGFD	11	80310	NM_025208	platelet derived growth factor D
cg11611600	11530	3400021	1340463	ADAMTSL3	Red	-1.3791	2.30985	-3.97379	0.0018624	0.0388109	-1.26703	ADAMTSL3	15	57188	NM_207517	ADAMTS-like 3
cg15352829	15351	7320092	7320059	PLD4	Grn	0.346228	-3.86979	3.97269	0.00186608	0.0388109	-1.26897	PLD4	14	122618	NM_138790	phospholipase D family, member 4
cg15983005	16064	5810332	2260682	KRTHA3A	Red	0.839393	2.50868	3.97286	0.00186551	0.0388109	-1.26867	KRT33A	17	3883	NM_004138	keratin 33A
cg19548738	19540	4280754	3520376	KIAA0738	Red	-0.334731	-4.04841	-3.9721	0.00186808	0.0388109	-1.27003	FAM115A	7	9747	NM_014719	family with sequence similarity 115, member A
cg20537629	20484	4780487	6760392	MAGI2	Grn	-0.915935	0.599826	-3.97294	0.00186526	0.0388109	-1.26854	MAGI2	7	9863	NM_012301	membrane associated guanylate kinase, WW and PDZ domain containing 2
cg23967169	23919	2370195	6550670	FAM19A4	Grn	-1.26581	0.11782	-3.97488	0.00185876	0.0388109	-1.2651	FAM19A4	3	151647	NM_182522	family with sequence similarity 19 (chemokine (C-C motif)-like), member A4
cg25549413	25551	2760750	50754	ZNF688	Red	-0.909557	-2.50746	-3.97224	0.00186759	0.0388109	-1.26977	ZNF688	16	146542	NM_145271	zinc finger protein 688
cg20784775	20733	6350747	7650328	ARG99	Red	-0.447851	-0.220327	-3.97047	0.00187355	0.0388827	-1.27291	NA	NA	NA	NM_031920	NA
cg27371741	27306	6350445	7650615	TDGF1	Red	-0.557677	1.82465	-3.97022	0.00187438	0.0388827	-1.27334	TDGF1	3	6997	NM_003212	teratocarcinoma-derived growth factor 1
cg27583030	27510	1110142	4010017	SLC25A4	Red	-0.568727	-1.55018	-3.96902	0.00187843	0.0389373	-1.27547	SLC25A4	4	291	NM_001151	solute carrier family 25 (mitochondrial carrier; adenine nucleotide translocator), member 4
cg11802692	11742	270601	840192	FKBP14	Grn	-0.787389	-2.19188	-3.96768	0.00188297	0.0390018	-1.27785	FKBP14	7	55033	NM_017946	FK506 binding protein 14, 22 kDa
cg02569613	2571	380546	5260546	C10orf72	Red	-0.678118	-1.09811	-3.96625	0.00188783	0.0390728	-1.28039	C10orf72	10	196740	NM_144984	chromosome 10 open reading frame 72
cg02982690	2991	2070192	2070475	BHLHB5	Red	-1.17386	-1.71302	-3.96507	0.00189182	0.0390962	-1.28247	BHLHE22	8	27319	NM_152414	basic helix-loop-helix family, member e22
cg21917349	21885	4560452	1470452	APBA2	Grn	-0.69045	1.35181	-3.96537	0.00189082	0.0390962	-1.28194	APBA2	15	321	NM_005503	amyloid beta (A4) precursor protein-binding, family A, member 2
cg07509155	7488	5260441	6860075	IL28RA	Grn	-1.19456	-0.0775175	-3.96389	0.00189584	0.0391497	-1.28456	IL28RA	1	163702	NM_170743	interleukin 28 receptor, alpha (interferon, lambda receptor)
cg02194878	2218	1770292	650475	EPHA8	Grn	-1.0633	-0.940005	-3.96279	0.0018996	0.0391797	-1.28651	EPHA8	1	2046	NM_001006943	EPH receptor A8
cg04431133	4458	6400008	6400192	RPL36AL	Grn	-0.612766	1.98007	-3.96263	0.00190016	0.0391797	-1.2868	RPL36AL	14	6166	NM_001001	ribosomal protein L36a-like
cg01775414	1796	4010102	2510504	PHF21B	Grn	-1.15945	1.14278	-3.96086	0.0019062	0.0392747	-1.28993	PHF21B	22	112885	NM_138415	PHD finger protein 21B
cg07426848	7396	990349	6660022	S100A3	Red	0.868542	-2.59235	3.95888	0.00191302	0.0393855	-1.29344	S100A3	1	6274	NM_002960	S100 calcium binding protein A3
cg02962602	2969	7570309	7570538	CCDC57	Red	-0.640947	2.83991	-3.9565	0.00192123	0.0394652	-1.29766	CCDC57	17	284001	NM_198082	coiled-coil domain containing 57
cg10839997	10734	1340044	990136	B3GNT6	Red	-0.71062	-2.41523	-3.9569	0.00191983	0.0394652	-1.29694	B3GNT1	11	11041	NM_006876	UDP-GlcNAc:betaGal beta-1,3-N-acetylglucosaminyltransferase 1
cg25454755	25442	2750687	3710152	NR4A3	Red	-0.510017	-4.16963	-3.95676	0.00192033	0.0394652	-1.2972	NR4A3	9	8013	NM_006981	nuclear receptor subfamily 4, group A, member 3
cg13857440	13813	4860671	6270722	TRSPAP1	Red	-0.364597	-2.832	-3.95573	0.00192387	0.03949	-1.29902	TRNAU1AP	1	54952	NM_017846	tRNA selenocysteine 1 associated protein 1
cg02364642	2400	1440246	580500	GEFT	Grn	-0.615824	-1.72783	-3.95042	0.00194237	0.0398397	-1.30844	NA	NA	NA	NM_133483	NA
cg18602919	18608	4730541	3830463	NDN	Red	-1.09211	3.95362	-3.9482	0.00195012	0.0399473	-1.31236	NA	NA	NA	NT_026446	NA
cg25412453	25391	1850554	5270554	DCST2	Grn	-0.29138	2.40243	-3.94808	0.00195054	0.0399473	-1.31257	DCST2	1	127579	NM_144622	DC-STAMP domain containing 2
cg01354473	1365	6350154	2030446	HOXA9	Red	-1.16002	-0.190645	-3.9474	0.00195294	0.0399666	-1.31379	HOXA9	7	3205	NM_152739	homeobox A9
cg04622802	4679	7400435	5080689	LOC387758	Grn	-1.56808	1.98967	-3.94465	0.00196265	0.0400753	-1.31867	FIBIN	11	387758	NM_203371	fin bud initiation factor homolog (zebrafish)
cg11898695	11856	150470	6450142	PTCRA	Red	-0.82997	-1.1345	-3.94475	0.00196229	0.0400753	-1.31849	PTCRA	6	171558	NM_138296	pre T-cell antigen receptor alpha
cg17004162	17037	6130463	3370168	MFGE8	Grn	-0.537883	-2.51594	-3.94473	0.00196235	0.0400753	-1.31852	MFGE8	15	4240	NM_005928	milk fat globule-EGF factor 8 protein
cg12973651	12917	630273	2630273	CNFN	Red	-0.637992	0.251413	-3.9434	0.00196706	0.0401055	-1.32088	CNFN	19	84518	NM_032488	cornifelin
cg20523861	20472	5870626	5960324	KLHL1	Grn	-1.3445	2.31511	-3.94363	0.00196626	0.0401055	-1.32048	KLHL1	13	57626	NM_020866	kelch-like 1 (Drosophila)
cg02413850	2434	5720301	7550400	SLC35C2	Grn	-0.534735	-4.38665	-3.94225	0.00197112	0.0401583	-1.32291	SLC35C2	20	51006	NM_173073	solute carrier family 35, member C2
cg16778903	16828	840253	6900220	BRUNOL6	Red	-1.13063	-1.54521	-3.94077	0.00197641	0.040236	-1.32555	CELF6	15	60677	NM_052840	CUGBP, Elav-like family member 6
cg12424817	12340	3120133	4890681	LAPTM4B	Grn	-1.17301	-2.20928	-3.93991	0.00197946	0.0402682	-1.32707	LAPTM4B	8	55353	NM_018407	lysosomal protein transmembrane 4 beta
cg19576304	19574	7040192	6620601	RAX	Grn	-0.885388	-0.556005	-3.93826	0.00198537	0.0403583	-1.33	RAX	18	30062	NM_013435	retina and anterior neural fold homeobox
cg02806777	2810	3780364	1850477	PGLYRP1	Grn	-0.955552	1.46411	-3.9376	0.00198772	0.040376	-1.33117	PGLYRP1	19	8993	NM_005091	peptidoglycan recognition protein 1
cg10844844	10738	5860053	5860068	KCNK5	Grn	-0.780473	-0.180197	-3.93682	0.00199049	0.0403974	-1.33254	KCNK5	6	8645	NM_003740	potassium channel, subfamily K, member 5
cg14322224	14306	5810110	2260376	DDAH1	Red	-1.02147	1.87659	-3.93648	0.00199172	0.0403974	-1.33315	DDAH1	1	23576	NM_012137	dimethylarginine dimethylaminohydrolase 1
cg06856528	6856	3440372	5090255	TMEFF2	Grn	-1.04864	0.0654966	-3.93521	0.00199628	0.0404302	-1.3354	TMEFF2	2	23671	NM_016192	transmembrane protein with EGF-like and two follistatin-like domains 2
cg07629017	7594	5090703	7560484	NPBWR1	Red	-0.588747	-1.84542	-3.93521	0.0019963	0.0404302	-1.33541	NPBWR1	8	2831	NM_005285	neuropeptides B/W receptor 1
cg24739326	24706	840025	4260025	CHST8	Red	-0.892645	-1.37204	-3.93318	0.00200361	0.0405482	-1.33901	CHST8	19	64377	NM_022467	carbohydrate (N-acetylgalactosamine 4-0) sulfotransferase 8
cg19721889	19699	6270402	3290424	HAND1	Grn	-1.45428	0.86384	-3.93235	0.00200659	0.0405786	-1.34048	HAND1	5	9421	NM_004821	heart and neural crest derivatives expressed 1
cg21309147	21297	4260091	7610162	STAC2	Red	-1.37498	0.152821	-3.93123	0.00201065	0.0406306	-1.34247	STAC2	17	342667	NM_198993	SH3 and cysteine rich domain 2
cg03866607	3905	1710497	6960747	TBX4	Grn	-0.937225	-1.03845	-3.92925	0.00201785	0.0407159	-1.34599	TBX4	17	9496	NM_018488	T-box 4
cg11647681	11566	4890296	6980360	PCDHGA12	Grn	-1.08848	-1.89165	-3.92954	0.0020168	0.0407159	-1.34548	PCDHGA12	5	26025	NM_003735	protocadherin gamma subfamily A, 12
cg11904887	11864	2650075	4120433	C1orf166	Grn	-1.40794	-1.468	-3.92492	0.00203365	0.0409883	-1.35367	MUL1	1	79594	NM_024544	mitochondrial E3 ubiquitin ligase 1
cg20893022	20852	70463	4070209	C19orf30	Red	-0.854778	0.709258	-3.92473	0.00203435	0.0409883	-1.35401	NA	NA	NA	NM_174947	NA
cg24346637	24296	4590482	4230674	UBL4B	Red	-0.360144	2.69189	-3.92246	0.0020427	0.0411263	-1.35804	UBL4B	1	164153	NM_203412	ubiquitin-like 4B
cg00638514	663	3420402	5130424	OTOP3	Grn	-0.714177	-1.55088	-3.92189	0.00204478	0.0411378	-1.35904	OTOP3	17	347741	NM_178233	otopetrin 3
cg12537796	12462	6860360	3780167		Grn	-1.31369	1.25026	-3.92054	0.00204975	0.0411773	-1.36143	NA	NA	NA	NA	NA
cg14841098	14847	1780408	6350615	SLC9A7	Grn	-0.442722	-2.76288	-3.92072	0.00204912	0.0411773	-1.36113	SLC9A7	X	84679	NM_032591	solute carrier family 9 (sodium/hydrogen exchanger), member 7
cg03718539	3738	3940630	3450017	ETNK2	Red	-1.32121	-1.32712	-3.91937	0.0020541	0.0411853	-1.36352	ETNK2	1	55224	NM_018208	ethanolamine kinase 2
cg08315770	8267	1110463	4010053	KCNK17	Grn	-0.899471	-2.23724	-3.9189	0.00205584	0.0411853	-1.36435	KCNK17	6	89822	NM_031460	potassium channel, subfamily K, member 17
cg12589433	12527	430707	160014	AR	Grn	-0.779206	-1.487	-3.91838	0.00205778	0.0411853	-1.36528	NA	NA	NA	NT_011669	NA
cg16584573	16650	130632	130187	FGF8	Grn	-0.995983	-1.54562	-3.91788	0.00205963	0.0411853	-1.36617	FGF8	10	2253	NM_033163	fibroblast growth factor 8 (androgen-induced)
cg24715245	24686	4250253	5270687	UCHL1	Red	-1.29156	1.85166	-3.91759	0.00206069	0.0411853	-1.36668	UCHL1	4	7345	NM_004181	ubiquitin carboxyl-terminal esterase L1 (ubiquitin thiolesterase)
cg26896762	26864	7200753	2900519	ISL1	Grn	-1.23322	1.22581	-3.91794	0.00205941	0.0411853	-1.36606	ISL1	5	3670	NM_002202	ISL LIM homeobox 1
cg27329371	27271	4040326	4070239	ALDH3A1	Grn	-0.402199	3.28248	-3.91999	0.00205182	0.0411853	-1.36243	ALDH3A1	17	218	NM_000691	aldehyde dehydrogenase 3 family, memberA1
cg06948294	6937	5570437	290669	STXBP6	Grn	-1.08966	0.536469	-3.91653	0.00206464	0.0412341	-1.36856	STXBP6	14	29091	NM_014178	syntaxin binding protein 6 (amisyn)
cg00739120	770	4150414	1940253	NIFIE14	Grn	-1.89641	0.754064	-3.91602	0.00206655	0.041242	-1.36947	TMEM147	19	10430	NM_032635	transmembrane protein 147
cg07154408	7152	3990255	3170332	PDE5A	Red	-0.957082	-0.944328	-3.91489	0.00207077	0.0412732	-1.37148	PDE5A	4	8654	NM_033430	phosphodiesterase 5A, cGMP-specific
cg07651242	7613	510102	2320270	ADCY1	Grn	-1.17662	0.350969	-3.91358	0.00207566	0.0412732	-1.3738	ADCY1	7	107	NM_021116	adenylate cyclase 1 (brain)
cg12880658	12831	6550474	6220072	CDO1	Grn	-0.99598	-1.92013	-3.91455	0.00207202	0.0412732	-1.37207	CDO1	5	1036	NM_001801	cysteine dioxygenase, type I
cg22679120	22643	5860372	5860274	SNX8	Grn	0.34173	-3.0855	3.91386	0.0020746	0.0412732	-1.3733	SNX8	7	29886	NM_013321	sorting nexin 8
cg27183007	27124	7550161	1230333	ZPBP	Grn	-0.489893	2.41622	-3.91427	0.00207306	0.0412732	-1.37257	ZPBP	7	11055	NM_007009	zona pellucida binding protein
cg23137807	23107	5310136	6040044	MEIS2	Grn	-0.962412	-1.16225	-3.91316	0.00207721	0.041274	-1.37454	MEIS2	15	4212	NM_002399	Meis homeobox 2
cg09563216	9511	5570332	290634	C1orf51	Grn	-0.860895	1.84064	-3.91027	0.0020881	0.0414603	-1.37968	C1orf51	1	148523	NM_144697	chromosome 1 open reading frame 51
cg07871503	7828	1780553	610553	RASGEF1A	Grn	-0.5735	3.61311	-3.90923	0.00209201	0.0414872	-1.38152	RASGEF1A	10	221002	NM_145313	RasGEF domain family, member 1A
cg16178491	16246	5820181	4150703	SLC5A8	Grn	-1.96709	-0.761869	-3.9087	0.00209401	0.0414872	-1.38247	SLC5A8	12	160728	NM_145913	solute carrier family 5 (iodide transporter), member 8
cg25982743	25960	6330133	4540035	TIMP4	Grn	-0.930035	-0.682491	-3.90884	0.00209349	0.0414872	-1.38222	TIMP4	3	7079	NM_003256	TIMP metallopeptidase inhibitor 4
cg01081263	1096	2760095	2760500	SCUBE2	Grn	-1.04386	-1.31917	-3.9071	0.00210007	0.0415772	-1.38531	SCUBE2	11	57758	NM_020974	signal peptide, CUB domain, EGF-like 2
cg01211097	1224	3520193	3890097	USP10	Red	-0.549459	0.87387	-3.90581	0.00210495	0.0416436	-1.3876	USP10	16	9100	NM_005153	ubiquitin specific peptidase 10
cg20743744	20691	940762	4850278	CTBP1	Grn	-0.958522	2.31678	-3.9039	0.00211221	0.0417571	-1.39099	CTBP1	4	1487	NM_001328	C-terminal binding protein 1
cg18443378	18457	630731	2630731	WDR17	Grn	-1.09332	-0.563646	-3.90347	0.00211388	0.0417598	-1.39176	WDR17	4	116966	NM_181265	WD repeat domain 17
cg16585682	16653	3370201	1410653	SCGB3A1	Red	-1.11767	-2.99875	-3.90212	0.00211902	0.0418159	-1.39415	SCGB3A1	5	92304	NM_052863	secretoglobin, family 3A, member 1
cg21926612	21895	1300332	4810634	PARK2	Grn	-1.15441	-0.143564	-3.90192	0.00211978	0.0418159	-1.39451	PARK2	6	5071	NM_004562	Parkinson disease (autosomal recessive, juvenile) 2, parkin
cg25602457	25600	6980064	4280639	DCC	Grn	-1.37821	-0.451046	-3.9006	0.00212482	0.0418644	-1.39685	NA	NA	NA	NT_010966	NA
cg26916607	26883	4760019	630484	CETP	Red	-0.313717	3.46878	-3.90048	0.0021253	0.0418644	-1.39707	CETP	16	1071	NM_000078	cholesteryl ester transfer protein, plasma
cg11902458	11859	5090368	7560220	KCNN3	Grn	-1.08238	-2.14303	-3.89995	0.00212734	0.0418745	-1.39801	KCNN3	1	3782	NM_002249	potassium intermediate/small conductance calcium-activated channel, subfamily N, member 3
cg03098721	3115	6380392	6060156	TTLL7	Grn	-0.562971	3.46405	-3.89709	0.00213836	0.0418993	-1.4031	TTLL7	1	79739	NM_024686	tubulin tyrosine ligase-like family, member 7
cg04600618	4659	6450706	1400180	C6orf206	Grn	-1.58717	0.452513	-3.89716	0.00213807	0.0418993	-1.40297	RSPH9	6	221421	NM_152732	radial spoke head 9 homolog (Chlamydomonas)
cg11176095	11100	1500017	3870706	GPR126	Grn	-1.07106	-0.705534	-3.89899	0.00213104	0.0418993	-1.39972	GPR126	6	57211	NM_198569	G protein-coupled receptor 126
cg23495733	23453	4540747	7320689	CPNE8	Grn	-1.08413	-2.81217	-3.89726	0.00213771	0.0418993	-1.4028	CPNE8	12	144402	NM_153634	copine VIII
cg23529954	23489	4040168	4070053	HERC1	Grn	-0.423737	-2.69144	-3.89818	0.00213414	0.0418993	-1.40115	HERC1	15	8925	NM_003922	hect (homologous to the E6-AP (UBE3A) carboxyl terminus) domain and RCC1 (CHC1)-like domain (RLD) 1
cg23828595	23776	270341	840681	PRKG1	Grn	-1.19959	-1.6329	-3.8986	0.00213251	0.0418993	-1.4004	PRKG1	10	5592	NM_006258	protein kinase, cGMP-dependent, type I
cg23841186	23792	4670102	4200348	SOAT2	Red	1.22767	-0.877858	3.89684	0.00213933	0.0418993	-1.40355	SOAT2	12	8435	NM_003578	sterol O-acyltransferase 2
cg11260422	11192	380647	5260471	FOXA1	Grn	-0.871468	0.142125	-3.89549	0.00214455	0.0419714	-1.40594	FOXA1	14	3169	NM_004496	forkhead box A1
cg00273068	292	2030142	2490142	EMILIN3	Grn	-1.53744	-0.189104	-3.89428	0.0021492	0.0420017	-1.40808	EMILIN3	20	90187	NM_052846	elastin microfibril interfacer 3
cg25944100	25920	5570605	290735	MS4A3	Red	-0.841823	1.69608	-3.8939	0.0021507	0.0420017	-1.40877	MS4A3	11	932	NM_006138	membrane-spanning 4-domains, subfamily A, member 3 (hematopoietic cell-specific)
cg27144395	27090	830592	4260431	FOXN4	Red	-0.709207	-2.98953	-3.89392	0.00215061	0.0420017	-1.40872	FOXN4	12	121643	NM_213596	forkhead box N4
cg06958829	6955	7150328	7380692	CHAD	Grn	-0.808588	-0.134021	-3.89349	0.0021523	0.042003	-1.4095	CHAD	17	1101	NM_001267	chondroadherin
cg20366906	20333	1510131	3400653	PCDH8	Grn	-1.06501	1.67527	-3.89251	0.0021561	0.042047	-1.41123	PCDH8	13	5100	NM_032949	protocadherin 8
cg07054641	7047	540497	540747	WDR52	Red	-1.13314	0.862985	-3.89104	0.00216185	0.0421291	-1.41385	WDR52	3	55779	NM_018338	WD repeat domain 52
cg14008883	13969	7570327	7570095	SLC18A3	Grn	-1.13312	1.92375	-3.89056	0.0021637	0.0421352	-1.4147	SLC18A3	10	6572	NM_003055	solute carrier family 18 (vesicular acetylcholine), member 3
cg09156233	9099	5050551	2030528	BMPR1B	Grn	-1.22261	-1.50426	-3.88985	0.00216648	0.0421593	-1.41596	BMPR1B	4	658	NM_001203	bone morphogenetic protein receptor, type IB
cg06836736	6837	2690561	1070561	ME1	Grn	-1.27737	1.09733	-3.88781	0.00217449	0.042285	-1.41959	ME1	6	4199	NM_002395	malic enzyme 1, NADP(+)-dependent, cytosolic
cg09542111	9481	130154	4880528	GRIK1	Grn	-1.10452	0.170522	-3.88597	0.00218172	0.0423401	-1.42286	GRIK1	21	2897	NM_000830	glutamate receptor, ionotropic, kainate 1
cg13877915	13829	1230372	3190450	ZNF132	Grn	-1.40034	-0.379005	-3.88664	0.00217909	0.0423401	-1.42167	ZNF132	19	7691	NM_003433	zinc finger protein 132
cg17409393	17438	6400491	5390204	ATP9A	Red	-1.0982	-2.50375	-3.88551	0.00218352	0.0423401	-1.42367	ATP9A	20	10079	NM_006045	ATPase, class II, type 9A
cg26918645	26888	6550070	6220102	ZNF285	Red	-0.803473	-1.72462	-3.88573	0.00218265	0.0423401	-1.42328	ZNF285A	19	26974	NM_152354	zinc finger protein 285A
cg11189837	11114	7560221	7560563	ADAMTS1	Grn	-1.4724	0.0962562	-3.88021	0.00220456	0.0426875	-1.43311	ADAMTS1	21	9510	NM_006988	ADAM metallopeptidase with thrombospondin type 1 motif, 1
cg14939652	14947	6650324	2750324	NPAS3	Grn	-0.949508	-1.61619	-3.88046	0.00220354	0.0426875	-1.43265	NPAS3	14	64067	NM_022123	neuronal PAS domain protein 3
cg00565688	588	990246	6660095	TP73	Grn	-1.41309	2.21836	-3.87888	0.00220984	0.042699	-1.43546	TP73	1	7161	NM_005427	tumor protein p73
cg16299616	16380	5560014	4920619	NOMO2	Red	-0.376069	-3.60443	-3.87905	0.00220915	0.042699	-1.43516	NOMO2	16	283820	NM_001004060	NODAL modulator 2
cg20253551	20213	1940048	780114	ESR1	Red	-1.383	-0.605488	-3.87889	0.00220979	0.042699	-1.43544	NA	NA	NA	NT_025741	NA
cg26141626	26121	770603	1190241	GPR37	Grn	-0.871357	0.351421	-3.8783	0.00221217	0.0427139	-1.4365	GPR37	7	2861	NM_005302	G protein-coupled receptor 37 (endothelin receptor type B-like)
cg00542846	562	2600056	150369	APP	Grn	-0.576381	-2.75538	-3.87748	0.00221544	0.0427469	-1.43795	APP	21	351	NM_000484	amyloid beta (A4) precursor protein
cg16510657	16582	6940639	7200064	TMEM35	Grn	-0.493512	-1.27692	-3.87683	0.00221805	0.042767	-1.43911	TMEM35	X	59353	NM_021637	transmembrane protein 35
cg03569637	3597	5220291	6370246	FAM113B	Red	-0.88431	1.52889	-3.87507	0.0022251	0.0428727	-1.44223	FAM113B	12	91523	NM_138371	family with sequence similarity 113, member B
cg05656180	5645	7330196	4780373	KCNQ1DN	Grn	-0.864651	-0.538817	-3.87325	0.00223245	0.0429841	-1.44548	NA	NA	NA	NT_009237	NA
cg07080358	7078	3870373	3140356	C2orf32	Grn	-0.908992	-0.691274	-3.87199	0.00223754	0.0430215	-1.44772	CNRIP1	2	25927	NM_015463	cannabinoid receptor interacting protein 1
cg19369556	19359	1980327	1050246	CDH13	Grn	-1.06031	-0.578737	-3.8721	0.00223708	0.0430215	-1.44752	NA	NA	NA	NT_010498	NA
cg10056627	9971	5870674	5960300	GNMT	Grn	-0.884513	-1.83201	-3.86943	0.00224789	0.0431902	-1.45227	GNMT	6	27232	NM_018960	glycine N-methyltransferase
cg11935638	11893	610546	240546	EHHADH	Grn	-0.752256	0.991428	-3.86865	0.00225108	0.0432211	-1.45366	EHHADH	3	1962	NM_001966	enoyl-Coenzyme A, hydratase/3-hydroxyacyl Coenzyme A dehydrogenase
cg16883533	16921	4560243	1470243	EMG1	Grn	-0.375864	-3.89166	-3.86767	0.00225506	0.0432589	-1.4554	EMG1	12	10436	NM_006331	EMG1 nucleolar protein homolog (S. cerevisiae)
cg21453677	21434	6760161	4290161	HIST1H1C	Grn	-0.488696	-3.67132	-3.86739	0.00225621	0.0432589	-1.4559	HIST1H1C	6	3006	NM_005319	histone cluster 1, H1c
cg08935301	8889	730414	5820253	LMCD1	Grn	-0.623042	0.959175	-3.86671	0.00225899	0.0432817	-1.45711	LMCD1	3	29995	NM_014583	LIM and cysteine-rich domains 1
cg01946574	1972	2850164	6760301	PTPRM	Grn	-1.01849	-1.63581	-3.86481	0.00226677	0.0433498	-1.4605	PTPRM	18	5797	NM_002845	protein tyrosine phosphatase, receptor type, M
cg04618607	4674	2490670	2070132	SQLE	Grn	-0.59425	-4.01696	-3.86314	0.00227364	0.0433498	-1.46347	SQLE	8	6713	NM_003129	squalene epoxidase
cg06148175	6106	5720592	2060689	ACY3	Grn	0.350674	-2.89786	3.86489	0.00226643	0.0433498	-1.46035	ACY3	11	91703	NM_080658	aspartoacylase (aminocyclase) 3
cg12757143	12700	1410446	670376	C9orf112	Grn	-0.634996	2.71677	-3.8636	0.00227173	0.0433498	-1.46265	WDR85	9	92715	NM_138778	WD repeat domain 85
cg21547708	21532	110463	2900497	SSTR2	Grn	-1.21067	-0.736597	-3.86326	0.00227312	0.0433498	-1.46325	SSTR2	17	6752	NM_001050	somatostatin receptor 2
cg25418748	25399	6110398	4560286	RUFY1	Red	-0.552729	-2.90911	-3.86399	0.00227013	0.0433498	-1.46195	RUFY1	5	80230	NM_025158	RUN and FYVE domain containing 1
cg26270746	26265	4570497	3990747	GSH1	Grn	-1.14511	-2.01475	-3.86394	0.00227033	0.0433498	-1.46204	GSX1	13	219409	NM_145657	GS homeobox 1
cg25221625	25218	4040048	4070114	CRYBB3	Grn	0.549402	-1.48484	3.86186	0.00227888	0.0434193	-1.46574	CRYBB3	22	1417	NM_004076	crystallin, beta B3
cg24046110	23999	2810070	2810102	LYNX1	Red	-1.33472	-0.66931	-3.85963	0.00228809	0.0435645	-1.46971	LYNX1	8	66004	NM_177458	Ly6/neurotoxin 1
cg00877887	897	1470372	1260274	LOC405753	Red	-0.453055	-3.35775	-3.85922	0.00228982	0.0435671	-1.47045	DUOXA2	15	405753	NM_207581	dual oxidase maturation factor 2
cg21716693	21721	7200288	2900091	CPNE5	Red	-1.30325	-1.06815	-3.85841	0.00229317	0.0436006	-1.47189	CPNE5	6	57699	NM_020939	copine V
cg05119831	5157	60274	4570440	PTPRN2	Red	-0.857102	-2.22982	-3.85238	0.00231832	0.0439637	-1.48262	PTPRN2	7	5799	NM_002847	protein tyrosine phosphatase, receptor type, N polypeptide 2
cg22188495	22159	5080274	7000482	PRICKLE1	Red	-1.0475	-2.5688	-3.85229	0.0023187	0.0439637	-1.48279	PRICKLE1	12	144165	NM_153026	prickle homolog 1 (Drosophila)
cg26111030	26084	2810465	1440100	ERBB2	Red	-0.646457	-2.60451	-3.85256	0.00231757	0.0439637	-1.4823	NA	NA	NA	NT_010755	NA
cg26780404	26746	2000041	3610056	COL12A1	Grn	-1.44393	-2.28993	-3.85246	0.00231798	0.0439637	-1.48248	COL12A1	6	1303	NM_080645	collagen, type XII, alpha 1
cg08603768	8544	7160152	4670537	WNT8A	Grn	-0.432041	1.28636	-3.84919	0.00233172	0.0441492	-1.48829	NA	NA	NA	NM_031933	NA
cg20795913	20751	6280561	2470289	MLX	Grn	-0.3624	2.02164	-3.8492	0.0023317	0.0441492	-1.48828	MLX	17	6945	NM_170607	MAX-like protein X
cg01718602	1741	2640326	6110201	DACH2	Grn	-0.881642	-0.507735	-3.84765	0.00233823	0.0441807	-1.49103	DACH2	X	117154	NM_053281	dachshund homolog 2 (Drosophila)
cg12936747	12875	2350273	4210653	RBP4	Grn	-1.27126	0.298546	-3.848	0.00233676	0.0441807	-1.49042	RBP4	10	5950	NM_006744	retinol binding protein 4, plasma
cg26436315	26416	2260504	1030348	KLF15	Red	-1.48602	-1.77839	-3.84789	0.00233722	0.0441807	-1.49061	KLF15	3	28999	NM_014079	Kruppel-like factor 15
cg25720804	25701	4890593	6980221	TLX3	Grn	-1.05349	3.51584	-3.84634	0.00234379	0.0442552	-1.49337	TLX3	5	30012	NM_021025	T-cell leukemia homeobox 3
cg24713080	24682	3450300	2570543	NDUFS8	Grn	-0.508677	-3.05188	-3.84591	0.00234563	0.0442594	-1.49414	NDUFS8	11	4728	NM_002496	NADH dehydrogenase (ubiquinone) Fe-S protein 8, 23kDa (NADH-coenzyme Q reductase)
cg06295856	6269	4050196	430598	CALCA	Red	-1.17833	0.15006	-3.84431	0.00235243	0.0442961	-1.49699	CALCA	11	796	NM_001741	calcitonin-related polypeptide alpha
cg10515956	10429	460685	6650685	MCOLN3	Red	-0.797696	-1.28208	-3.84393	0.00235405	0.0442961	-1.49767	MCOLN3	1	55283	NM_018298	mucolipin 3
cg16678925	16729	2360241	7550523	OR1A2	Grn	0.814815	0.296991	3.8444	0.00235202	0.0442961	-1.49682	OR1A2	17	26189	NM_012352	olfactory receptor, family 1, subfamily A, member 2
cg17747005	17765	2570424	5550424	DEPDC2	Grn	-1.05714	0.256206	-3.84429	0.00235249	0.0442961	-1.49702	PREX2	8	80243	NM_024870	phosphatidylinositol-3,4,5-trisphosphate-dependent Rac exchange factor 2
cg07805833	7764	5270128	5270470	POLR1C	Red	0.67927	2.82118	3.84333	0.00235662	0.0443139	-1.49874	POLR1C	6	9533	NM_203290	polymerase (RNA) I polypeptide C, 30kDa
cg05380982	5393	160600	3800291	KCNJ6	Grn	-0.965282	0.263456	-3.83835	0.00237797	0.0446845	-1.50761	KCNJ6	21	3763	NM_002240	potassium inwardly-rectifying channel, subfamily J, member 6
cg18592174	18598	2760180	4230136	CHAT	Grn	-1.51872	0.119892	-3.83674	0.00238488	0.0447837	-1.51047	CHAT	10	1103	NM_020986	choline acetyltransferase
cg08418111	8365	3800152	2350368	LDHC	Grn	-0.595802	0.713973	-3.83403	0.00239661	0.0449731	-1.5153	LDHC	11	3948	NM_017448	lactate dehydrogenase C
cg00795812	819	4670619	4590463	PDCD1	Grn	0.977379	-1.52005	3.83345	0.00239916	0.0449747	-1.51634	PDCD1	2	5133	NM_005018	programmed cell death 1
cg13162810	13079	270739	840438	PREI3	Red	-0.685701	-3.57034	-3.83326	0.00239999	0.0449747	-1.51668	MOBKL3	2	25843	NM_015387	MOB1, Mps One Binder kinase activator-like 3 (yeast)
cg27443050	27375	2000689	3610356	DLG7	Grn	-0.890575	-1.20525	-3.83148	0.00240772	0.0450888	-1.51985	DLGAP5	14	9787	NM_014750	discs, large (Drosophila) homolog-associated protein 5
cg06201642	6161	7160528	4670129	ST6GALNAC5	Grn	-0.890541	-2.35858	-3.83092	0.00241018	0.0451039	-1.52085	ST6GALNAC5	1	81849	NM_030965	ST6 (alpha-N-acetyl-neuraminyl-2,3-beta-galactosyl-1,3)-N-acetylgalactosaminide alpha-2,6-sialyltransferase 5
cg11612291	11532	2480458	2970711	ZNF35	Red	-1.14367	0.297799	-3.82956	0.00241613	0.0451843	-1.52328	ZNF35	3	7584	NM_003420	zinc finger protein 35
cg13828758	13778	7210131	6840653	NDN	Red	-0.810621	1.92894	-3.82783	0.00242371	0.045295	-1.52635	NDN	15	4692	NM_002487	necdin homolog (mouse)
cg20950011	20903	4480440	3360240	CIDEA	Grn	-1.21709	-0.332865	-3.8274	0.00242561	0.0452995	-1.52713	CIDEA	18	1149	NM_001279	cell death-inducing DFFA-like effector a
cg12177743	12116	2060445	6290743	TTC12	Grn	-1.59639	-0.572688	-3.82592	0.00243208	0.0453585	-1.52975	TTC12	11	54970	NM_017868	tetratricopeptide repeat domain 12
cg24777950	24741	5910494	4220022	CTSG	Grn	-0.454461	2.60173	-3.82601	0.00243168	0.0453585	-1.52959	CTSG	14	1511	NM_001911	cathepsin G
cg07251857	7232	2370414	6550414	ALPK3	Grn	-0.349597	3.62074	-3.82511	0.00243567	0.0453944	-1.5312	ALPK3	15	57538	NM_020778	alpha-kinase 3
cg24125648	24084	3450437	4490132	HYPK	Red	-0.659517	-0.739383	-3.82182	0.00245026	0.0456352	-1.53707	C15orf63	15	25764	NM_016400	chromosome 15 open reading frame 63
cg02590345	2587	1820242	3420138	PRG-3	Grn	-1.11264	0.720961	-3.82143	0.00245198	0.0456363	-1.53776	RP11-35N6.1	9	54886	NM_017753	lipid phosphate phosphatase-related protein type 1
cg00902195	933	2690463	1070463	SYT10	Red	-1.57307	0.661121	-3.81903	0.00246267	0.0458039	-1.54204	SYT10	12	341359	NM_198992	synaptotagmin X
cg20576597	20520	290367	6590253	C21orf29	Grn	-0.576893	-3.13042	-3.81645	0.00247422	0.0459875	-1.54664	C21orf29	21	54084	NM_144991	chromosome 21 open reading frame 29
cg11005826	10918	1510056	3400369	IGF2AS	Red	-1.14685	-1.35052	-3.81518	0.00247992	0.0460621	-1.5489	NA	NA	NA	NT_009237	NA
cg26599006	26556	50192	4730598	GSCL	Grn	-1.8883	0.0265705	-3.81346	0.00248766	0.0461746	-1.55197	GSC2	22	2928	NM_005315	goosecoid homeobox 2
cg27584469	27513	4050022	4050451	SLITRK2	Grn	-1.6622	0.214116	-3.81257	0.00249166	0.0462174	-1.55355	SLITRK2	X	84631	NM_032539	SLIT and NTRK-like family, member 2
cg02860342	2858	1740408	4760408	HCN4	Grn	-0.925431	0.34288	-3.81182	0.00249508	0.0462495	-1.5549	HCN4	15	10021	NM_005477	hyperpolarization activated cyclic nucleotide-gated potassium channel 4
cg17710021	17720	4920152	5890452	G0S2	Grn	-1.24458	-0.271991	-3.81039	0.00250153	0.0463376	-1.55744	G0S2	1	50486	NM_015714	G0/G1switch 2
cg00400028	404	940768	4850746	ACPL2	Grn	-0.659092	-2.70151	-3.80716	0.00251625	0.0465788	-1.56321	ACPL2	3	92370	NM_152282	acid phosphatase-like 2
cg21098323	21070	2940332	3940255	OSCAR	Grn	-0.420586	1.96454	-3.80673	0.00251818	0.046583	-1.56396	OSCAR	19	126014	NM_130771	osteoclast associated, immunoglobulin-like receptor
cg24432916	24383	6330386	6330608	SOX3	Red	-0.617236	-0.84988	-3.80553	0.00252369	0.0466533	-1.56611	SOX3	X	6658	NM_005634	SRY (sex determining region Y)-box 3
cg03549127	3569	3990164	3170632	GCA	Red	-0.570008	-3.17335	-3.80433	0.00252919	0.0467235	-1.56825	GCA	2	25801	NM_012198	grancalcin, EF-hand calcium binding protein
cg09626984	9568	3890398	50040	GATA4	Red	-0.548048	0.154681	-3.80364	0.00253233	0.0467406	-1.56947	NA	NA	NA	NT_077531	NA
cg19646028	19636	1710546	4220403	C19orf30	Red	-0.769151	0.332107	-3.80338	0.00253354	0.0467406	-1.56994	NA	NA	NA	NM_174947	NA
cg06320982	6291	4070309	6900538	FLJ10815	Red	-0.935768	-2.59197	-3.7997	0.00255053	0.0470223	-1.57651	SLC38A7	16	55238	NM_018231	solute carrier family 38, member 7
cg26578617	26544	2060554	6560768	SNCA	Red	-0.674137	-2.94853	-3.7989	0.00255424	0.047059	-1.57794	SNCA	4	6622	NM_000345	synuclein, alpha (non A4 component of amyloid precursor)
cg15364618	15361	6840110	1510010	CIDEB	Grn	0.653559	-3.03664	3.79834	0.0025568	0.0470745	-1.57893	CIDEB	14	27141	NM_014430	cell death-inducing DFFA-like effector b
cg27546237	27473	2680162	6940674	COL4A1	Grn	-1.14651	-1.00218	-3.79782	0.00255921	0.0470871	-1.57986	COL4A1	13	1282	NM_001845	collagen, type IV, alpha 1
cg17178336	17210	580397	460064	IHH	Grn	-1.03436	-0.203634	-3.79559	0.0025696	0.0472464	-1.58384	IHH	2	3549	NM_002181	Indian hedgehog homolog (Drosophila)
cg17371081	17396	6520095	1170195	NELL1	Grn	-1.15251	-0.163194	-3.79182	0.00258726	0.0474884	-1.59057	NELL1	11	4745	NM_006157	NEL-like 1 (chicken)
cg17641252	17649	70048	6580220	PLEK2	Grn	-1.47153	3.09263	-3.79167	0.00258797	0.0474884	-1.59084	PLEK2	14	26499	NM_016445	pleckstrin 2
cg20526800	20476	6760187	6760082	C20orf128	Grn	-0.341319	2.50187	-3.79199	0.00258645	0.0474884	-1.59026	FAM83C	20	128876	NM_178468	family with sequence similarity 83, member C
cg09930410	9857	1510377	3400390	GALE	Red	-0.600088	-4.12077	-3.79034	0.00259423	0.0475569	-1.59322	GALE	1	2582	NM_001008216	UDP-galactose-4-epimerase
cg22867063	22833	5390228	5390154	ZNF214	Grn	-1.00444	0.231173	-3.79013	0.00259518	0.0475569	-1.59358	ZNF214	11	7761	NM_013249	zinc finger protein 214
cg11021744	10934	460259	6650259	SLC6A1	Grn	-0.923742	1.86217	-3.78804	0.00260505	0.0477057	-1.59731	SLC6A1	3	6529	NM_003042	solute carrier family 6 (neurotransmitter transporter, GABA), member 1
cg08570521	8512	2850008	6760008	TLL1	Grn	-0.862316	0.072252	-3.78707	0.00260966	0.047706	-1.59905	TLL1	4	7092	NM_012464	tolloid-like 1
cg12422450	12337	5130541	2000463	CHGA	Red	-0.806489	1.25366	-3.78742	0.002608	0.047706	-1.59842	CHGA	14	1113	NM_001275	chromogranin A (parathyroid secretory protein 1)
cg17357865	17387	5270113	830278	UBLCP1	Grn	-0.420291	-3.62222	-3.78694	0.0026103	0.047706	-1.59929	UBLCP1	5	134510	NM_145049	ubiquitin-like domain containing CTD phosphatase 1
cg12300353	12226	830100	5910170	KCTD8	Red	-1.47488	1.2191	-3.78518	0.00261862	0.0477305	-1.60242	KCTD8	4	386617	NM_198353	potassium channel tetramerisation domain containing 8
cg14501253	14502	3180670	5870215	FLJ36980	Red	-1.23478	-1.02934	-3.78599	0.0026148	0.0477305	-1.60098	NA	NA	NA	NM_182598	NA
cg15464148	15465	3060446	2850639	GPR92	Red	0.707971	-2.17559	3.78526	0.00261826	0.0477305	-1.60228	LPAR5	12	57121	NM_020400	lysophosphatidic acid receptor 5
cg24092914	24046	4890632	6980082	VHL	Grn	-0.559426	2.23858	-3.78537	0.00261772	0.0477305	-1.60208	NA	NA	NA	NT_022517	NA
cg23878206	23832	5900524	1430477	ATF5	Grn	-0.412167	3.34402	-3.78366	0.00262587	0.0478308	-1.60514	ATF5	19	22809	NM_012068	activating transcription factor 5
cg00756058	786	1710327	6960095	DZIP1	Grn	-1.77438	-0.809829	-3.78283	0.00262984	0.0478711	-1.60662	DZIP1	13	22873	NM_198968	DAZ interacting protein 1
cg02641676	2652	1400601	6180601	SLC20A2	Red	-0.9387	1.42355	-3.78199	0.00263384	0.047912	-1.60811	SLC20A2	8	6575	NM_006749	solute carrier family 20 (phosphate transporter), member 2
cg01283289	1291	1190367	1710348	FLJ21963	Grn	-1.5587	-0.0944546	-3.78057	0.00264065	0.0479725	-1.61065	ACSS3	12	79611	NM_024560	acyl-CoA synthetase short-chain family member 3
cg02613803	2615	7150609	7380671	TMPRSS2	Grn	-0.971714	-2.23493	-3.78044	0.00264128	0.0479725	-1.61089	TMPRSS2	21	7113	NM_005656	transmembrane protease, serine 2
cg23097006	23064	2060240	2060209	VSX1	Red	-1.66889	-0.805875	-3.7802	0.00264243	0.0479725	-1.61131	VSX1	20	30813	NM_014588	visual system homeobox 1
cg04941721	4982	5490475	7330278	EREG	Red	-0.79112	-1.52986	-3.77907	0.00264785	0.0479754	-1.61333	EREG	4	2069	NM_001432	epiregulin
cg07479491	7458	4060278	7380189	BMP6	Grn	-0.721774	-2.00583	-3.7797	0.0026448	0.0479754	-1.6122	BMP6	6	654	NM_001718	bone morphogenetic protein 6
cg16357921	16436	1690201	520239	CCRK	Grn	-1.37661	0.353525	-3.77916	0.00264744	0.0479754	-1.61318	CDK20	9	23552	NM_012119	cyclin-dependent kinase 20
cg19005368	19002	4050360	4050167	PRRG4	Grn	-0.776482	-1.10053	-3.77868	0.00264973	0.0479776	-1.61403	PRRG4	11	79056	NM_024081	proline rich Gla (G-carboxyglutamic acid) 4 (transmembrane)
cg27347104	27284	2260102	1030070	VWF	Grn	-0.379247	2.76686	-3.77754	0.00265522	0.0480452	-1.61606	VWF	12	7450	NM_000552	von Willebrand factor
cg02222362	2248	7000368	4860152	PTPN20B	Red	-0.863327	2.84642	-3.77693	0.00265816	0.0480666	-1.61715	PTPN20B	10	26095	NM_015605	protein tyrosine phosphatase, non-receptor type 20B
cg12770741	12709	6960259	5050100	NXN	Grn	-0.597562	1.98667	-3.77578	0.00266371	0.0481033	-1.6192	NXN	17	64359	NM_022463	nucleoredoxin
cg15915418	15992	7610600	3390491	TLE1	Grn	-0.648023	-1.04108	-3.77593	0.00266299	0.0481033	-1.61893	TLE1	9	7088	NM_005077	transducin-like enhancer of split 1 (E(sp1) homolog, Drosophila)
cg13496736	13432	460372	6650286	OVOL1	Grn	-0.677757	-4.11852	-3.77514	0.00266684	0.0481281	-1.62035	OVOL1	11	5017	NM_004561	ovo-like 1(Drosophila)
cg12724357	12664	6280594	2470673	SYT12	Red	-1.30315	-1.15747	-3.77466	0.00266915	0.048138	-1.6212	SYT12	11	91683	NM_177963	synaptotagmin XII
cg04719491	4766	6290333	7100010	HAS2	Grn	-1.24982	-1.67585	-3.77347	0.00267492	0.0481816	-1.62333	HAS2	8	3037	NM_005328	hyaluronan synthase 2
cg26588422	26549	7050092	6130059	DHX33	Grn	-0.330125	1.355	-3.77344	0.00267509	0.0481816	-1.62339	DHX33	17	56919	NM_020162	DEAH (Asp-Glu-Ala-His) box polypeptide 33
cg02029926	2060	6100373	2000553	CXCL1	Grn	-1.46643	0.781478	-3.77305	0.00267695	0.0481833	-1.62407	CXCL1	4	2919	NM_001511	chemokine (C-X-C motif) ligand 1 (melanoma growth stimulating activity, alpha)
cg02920216	2925	5390274	6200274	CHODL	Grn	-0.853749	1.08861	-3.77139	0.00268507	0.048266	-1.62705	CHODL	21	140578	NM_024944	chondrolectin
cg05113908	5153	1010411	3120520	GYG2	Red	-0.986156	0.923939	-3.77159	0.00268407	0.048266	-1.62669	GYG2	X	8908	NM_003918	glycogenin 2
cg10242476	10169	1570356	3840435	TDGF1	Grn	-0.418072	1.66694	-3.76998	0.00269192	0.0482938	-1.62955	TDGF1	3	6997	NM_003212	teratocarcinoma-derived growth factor 1
cg24130043	24089	6280402	2470424	ZNF197	Grn	-0.785263	-3.59153	-3.77007	0.0026915	0.0482938	-1.6294	ZNF197	3	10168	NM_006991	zinc finger protein 197
cg27661264	27575	7210519	6840035	GNAS	Grn	-0.506677	-0.390424	-3.77034	0.0026902	0.0482938	-1.62893	NA	NA	NA	NT_011362	NA
cg17028039	17056	4880056	3460369	FGFR2	Red	-0.995235	-0.393748	-3.769	0.00269672	0.0483227	-1.6313	FGFR2	10	2263	NM_000141	fibroblast growth factor receptor 2
cg17163751	17187	4390343	4390220	H2AFY2	Grn	-0.934828	-2.74326	-3.76857	0.00269883	0.0483227	-1.63207	H2AFY2	10	55506	NM_018649	H2A histone family, member Y2
cg21521452	21509	6900133	2640086	AGA	Grn	-0.736856	-3.82317	-3.7689	0.00269723	0.0483227	-1.63149	AGA	4	175	NM_000027	aspartylglucosaminidase
cg26774312	26735	5340347	5340411	CAV2	Red	-0.950224	-1.76123	-3.76526	0.00271514	0.0485829	-1.638	CAV2	7	858	NM_001233	caveolin 2
cg09214254	9152	3310110	540376	SMOC2	Grn	-0.865249	0.850528	-3.7638	0.00272234	0.0486798	-1.6406	SMOC2	6	64094	NM_022138	SPARC related modular calcium binding 2
cg21134096	21102	840707	7160746	RHEB	Grn	-0.987009	-1.14266	-3.76134	0.00273455	0.0488435	-1.645	RHEB	7	6009	NM_005614	Ras homolog enriched in brain
cg24697031	24666	830097	5910386	EVPL	Grn	-0.405252	-1.43436	-3.76124	0.00273506	0.0488435	-1.64518	EVPL	17	2125	NM_001988	envoplakin
cg00881370	900	1400079	6180072	LOC55908	Red	-0.495926	4.07238	-3.76064	0.00273802	0.0488484	-1.64624	LOC55908	19	55908	NM_018687	hepatocellular carcinoma-associated gene TD26
cg07363637	7345	1990373	3310435	SLC44A4	Grn	-0.73121	2.36563	-3.7601	0.0027407	0.0488484	-1.6472	SLC44A4	6	80736	NM_025257	solute carrier family 44, member 4
cg26647453	26610	670408	4050504	C4orf17	Red	1.06085	-1.51566	3.76033	0.00273955	0.0488484	-1.64679	C4orf17	4	84103	NM_032149	chromosome 4 open reading frame 17
cg25748736	25727	6400735	5390066	LANCL3	Grn	-1.1571	0.462536	-3.75915	0.00274547	0.0489016	-1.64891	LANCL3	X	347404	NM_198511	LanC lantibiotic synthetase component C-like 3 (bacterial)
cg11692477	11625	5810180	2260739	SLC40A1	Grn	-0.898735	-0.64968	-3.75863	0.00274805	0.0489157	-1.64984	SLC40A1	2	30061	NM_014585	solute carrier family 40 (iron-regulated transporter), member 1
cg02508567	2513	7100148	2190070	TCF7L1	Grn	-0.835629	-3.67331	-3.75673	0.00275755	0.0489766	-1.65323	TCF7L1	2	83439	NM_031283	transcription factor 7-like 1 (T-cell specific, HMG-box)
cg18667426	18668	20121	110300	C1orf85	Red	-0.670427	-3.08181	-3.75717	0.00275534	0.0489766	-1.65244	C1orf85	1	112770	NM_144580	chromosome 1 open reading frame 85
cg24975842	24945	5820414	4150253	GNAS	Red	-1.67831	1.47321	-3.75719	0.00275526	0.0489766	-1.65241	NA	NA	NA	NT_011362	NA
cg26316946	26305	50315	4730670	GRIK2	Grn	-1.34587	0.750234	-3.75651	0.00275864	0.0489766	-1.65361	GRIK2	6	2898	NM_021956	glutamate receptor, ionotropic, kainate 2
cg11494699	11433	1110593	4010563	RAG1	Grn	0.479003	-2.40651	3.756	0.00276122	0.0489906	-1.65453	RAG1	11	5896	NM_000448	recombination activating gene 1
cg13686115	13630	6860678	3780242	PHYHIPL	Grn	-0.645453	0.591052	-3.75367	0.00277295	0.0490935	-1.6587	PHYHIPL	10	84457	NM_032439	phytanoyl-CoA 2-hydroxylase interacting protein-like
cg19355190	19344	6370280	1570575	EGR2	Grn	-0.945129	-0.759968	-3.75309	0.00277589	0.0490935	-1.65974	EGR2	10	1959	NM_000399	early growth response 2
cg21037570	20994	730440	5820274	IMMT	Red	-0.399698	-4.0738	-3.7531	0.0027758	0.0490935	-1.65971	IMMT	2	10989	NM_006839	inner membrane protein, mitochondrial (mitofilin)
cg24868271	24833	580528	580129	PLCD1	Grn	-0.986089	1.3974	-3.75331	0.00277475	0.0490935	-1.65934	PLCD1	3	5333	NM_006225	phospholipase C, delta 1
cg24909975	24879	5080176	7000100	WTAP	Grn	-0.42163	-4.67779	-3.75306	0.002776	0.0490935	-1.65978	WTAP	6	9589	NM_004906	Wilms tumor 1 associated protein
cg01424107	1435	6560762	6560484	CDX2	Red	-0.910869	-2.01299	-3.75268	0.00277792	0.0490957	-1.66046	CDX2	13	1045	NM_001265	caudal type homeobox 2
cg01321151	1332	6770291	5560291	AP2A2	Grn	-0.755336	1.65751	-3.75096	0.00278666	0.0491865	-1.66355	AP2A2	11	161	NM_012305	adaptor-related protein complex 2, alpha 2 subunit
cg03294619	3317	6350703	6350400	NKX2-5	Red	-1.2271	-1.73147	-3.75129	0.00278497	0.0491865	-1.66295	NKX2-5	5	1482	NM_004387	NK2 transcription factor related, locus 5 (Drosophila)
cg19343464	19333	5810356	2260750	GRIA4	Grn	-1.23715	1.63446	-3.74934	0.00279484	0.0492992	-1.66643	GRIA4	11	2893	NM_000829	glutamate receptor, ionotrophic, AMPA 4
cg08555772	8499	3290048	2480296	ARMC4	Grn	-1.14995	-1.38583	-3.74802	0.00280156	0.0493223	-1.66879	ARMC4	10	55130	NM_018076	armadillo repeat containing 4
cg12535715	12460	3800553	2350382	HTRA4	Grn	-0.92017	0.403928	-3.74821	0.00280063	0.0493223	-1.66846	HTRA4	8	203100	NM_153692	HtrA serine peptidase 4
cg17788832	17811	4200458	1820196	PSKH2	Red	-0.76074	-0.0802257	-3.74826	0.00280034	0.0493223	-1.66836	PSKH2	8	85481	NM_033126	protein serine kinase H2
cg05019001	5061	650632	2760301	AR	Red	-0.951243	-0.306738	-3.7469	0.00280729	0.0493913	-1.67079	NA	NA	NA	NT_011669	NA
cg25500444	25502	6110014	4560707	FLJ23514	Red	-1.42024	-0.0755223	-3.7462	0.0028109	0.0494231	-1.67206	CCDC81	11	60494	NM_021827	coiled-coil domain containing 81
cg16154416	16220	1030364	1690477	RASGRF1	Grn	-1.33611	1.71739	-3.74579	0.00281299	0.049428	-1.67279	RASGRF1	15	5923	NM_002891	Ras protein-specific guanine nucleotide-releasing factor 1
cg15452204	15452	4890187	6980301	CDX1	Grn	-0.576365	2.34147	-3.74437	0.00282026	0.0494922	-1.67532	CDX1	5	1044	NM_001804	caudal type homeobox 1
cg21208104	21171	1980669	1050669	PRSS12	Red	-1.29615	2.07968	-3.74454	0.00281936	0.0494922	-1.67501	PRSS12	4	8492	NM_003619	protease, serine, 12 (neurotrypsin, motopsin)
cg14541950	14545	2850736	6760736	HIST3H2BB	Grn	-1.63348	-0.720528	-3.7435	0.00282471	0.0495384	-1.67687	HIST3H2BB	1	128312	NM_175055	histone cluster 3, H2bb
cg22130834	22092	6580307	2650139	TTC22	Grn	-1.20063	-2.42284	-3.74307	0.00282692	0.0495453	-1.67764	TTC22	1	55001	NM_017904	tetratricopeptide repeat domain 22
cg08343834	8290	1190133	4810242	PMP22	Grn	0.939375	0.33493	3.74084	0.00283842	0.0497021	-1.68163	PMP22	17	5376	NM_000304	peripheral myelin protein 22
cg08668790	8615	840600	4260079	ZNF154	Grn	-1.11798	-2.38025	-3.74063	0.0028395	0.0497021	-1.682	NA	NA	NA	NM_003444	NA
cg26523005	26485	4540523	7320523	ZNF662	Grn	-0.567013	2.48323	-3.73993	0.00284313	0.0497339	-1.68326	ZNF662	3	389114	NM_207404	zinc finger protein 662
cg09163442	9106	7160687	4670564	SEC61G	Red	-0.900444	-2.11048	-3.73823	0.00285194	0.049856	-1.6863	SEC61G	7	23480	NM_014302	Sec61 gamma subunit
