# Supplementary material for: Stability of gene expression and epigenetic profiles highlights the utility of patient-derived paediatric acute lymphoblastic leukaemia xenografts for investigating molecular mechanisms of drug resistance
Source: BMC Genomics. 2014 Jun 1;15(1):416. doi: 10.1186/1471-2164-15-416 (PMC4057609; doi:10.1186/1471-2164-15-416)
Supplement: Supplementary file 4 — Additional file 4: Table S3: Differentially expressed probes between primary and xenograft tumours. (XLSX 1015 KB) [file 12864_2013_6106_MOESM4_ESM.xlsx]

## Sheet: IlluminaExp-DEGenes.txt
Supplementary Table S3. Differentially expressed genes between primary and xenograft tumours.
Array_Address_Id	Probe_id	Search_key	Genomic_location	Cytoband	RefSeq_transcripts	GenBank_transcripts	Ensembl_transcripts	Proteins	Gene_symbol	Gene_synonyms	Ensembl_gene_id	Unigene_219_id	Entrez	Gene_description	TargetID	logFC	AveExpr	t	P.Value	adj.P.Val	B
3440739	ILMN_2100437	ILMN_28875	chr11:5203384:5203433:-	11p15.4	NM_000518	V00500 V00497 M25113 M11428 BC007075 AY509193 AF349114 AF181989 AF181832 AF117710 AI133026* BM811415	ENST00000335295	NP_000509.1	HBB	M25113	ENSG00000221842	Hs.523443	3043	Hemoglobin, beta	HBB	-8.94442	9.92608	-23.6579	4.39e-12	8.84e-08	15.268
2350274	ILMN_1696512	ILMN_10251	chr16:31447545:31447594:+	16p11.2	NM_016633	BC035842 AF364517 AF147435 AF112995 AF208865 BI834180	ENST00000302312	NP_057717.1	ERAF		ENSG00000169877	Hs.274309	51327	Erythroid associated factor	AHSP	-4.95975	8.04379	-13.9283	3.37e-09	3.39e-05	10.8638
1500047	ILMN_1660858	ILMN_26916	chr11:65856299:65856348:-	11q13.1	NM_004292	L36463 BC014417 AB209445	ENST00000311320	NP_004283.2	RIN1		ENSG00000174791	Hs.1030	9610	Ras and Rab interactor 1	RIN1	1.92495	6.25788	13.4535	5.14e-09	3.45e-05	10.5289
1450358	ILMN_1815527	ILMN_9543	chr11:5210751:5210800:-	11p15.4	NM_000519	BC070282 BC069307 AY034468	ENST00000380299	NP_000510.1	HBD		ENSG00000188170	Hs.699280	3045	Hemoglobin, delta	HBD	-5.17036	8.03659	-12.3899	1.4e-08	4.69e-05	9.71775
2640286	ILMN_2127842	ILMN_10268	chr16:163658:163705:+	16p13.3	NM_000517	V00493 BC008572 AF147332 T53180* BU741869*	ENST00000397806 ENST00000251595	NP_000508.1	HBA2		ENSG00000188536	Hs.654744	3040	Hemoglobin, alpha 2	HBA2	-7.07524	9.19629	-12.5928	1.15e-08	4.69e-05	9.87931
3400220	ILMN_1847202	ILMN_75784	chr20:60486541:60486590:-	20q13.33		AW173314			AW173314			Hs.121635	100129828		HS.121635	1.57786	5.65183	12.5639	1.18e-08	4.69e-05	9.85652
6060468	ILMN_1729801	ILMN_13072	chr1:151629238:151629287:-	1q21.3	NM_002964	DQ896367 DQ893495 X06234 CR407674 BT007378 BC005928 AK291328 CQ968034 BG739729	ENST00000368733 ENST00000368732	NP_002955.2	S100A8	DQ896367 DQ893495	ENSG00000143546	Hs.416073	6279	S100 calcium binding protein A8	S100A8	-4.59675	7.24808	-11.5517	3.24e-08	9.33e-05	9.01363
2190139	ILMN_1652431	ILMN_24125	chr8:86428081:86428130:-	8q21.2	NM_001738	DQ894091 DQ890930 X05014 BC027890 BI763911 M33987	ENST00000256119	NP_001729.1	DQ894091	DQ890930 CA1	ENSG00000133742	Hs.23118	759		CA1	-3.95521	6.88274	-9.85031	2.11e-07	0.000532295	7.38005
4180768	ILMN_2367126	ILMN_13644	chrX:55052275:55052324:-	Xp11.21	NM_001037969 NM_001037968 NM_001037967 NM_000032	X60364 X56352 AK291589 AK290565 AF130113 BC030230	ENST00000396198 ENST00000335854 ENST00000396195 ENST00000330807	NP_001033057.1 NP_001033056.1 NP_000023.2	ALAS2		ENSG00000158578	Hs.522666	212	Aminolevulinate, delta-, synthase 2	ALAS2	-4.11871	6.92571	-9.70159	2.52e-07	0.000564143	7.22277
5390220	ILMN_1750974	ILMN_25646	chr1:151599776:151599825:+	1q21.3	NM_002965	X06233 M26311 CR542224 CR542207 BC047681 AF086362 CQ968035 AK311882 BQ927179	ENST00000368738	NP_002956.1	S100A9		ENSG00000163220	Hs.112405	6280	S100 calcium binding protein A9	S100A9	-3.87762	7.57844	-9.37666	3.73e-07	0.000706148	6.87026
5870008	ILMN_1844464	ILMN_102288	chr7:142200977:142201027:+	7q34		X63456 X02515 X00437 E00685			IL23A			Hs.621281	100129828	Interleukin 23, alpha subunit p19	HS.534427	-2.68353	6.41524	-9.34924	3.86e-07	0.000706148	6.83996
3390477	ILMN_1752947	ILMN_18873	chr17:27203237:27203286:-	17q11.2	NM_018405	BC012386 AK024772 AJ272196 BC035483	ENST00000302362 ENST00000378634	NP_060875.2	C17orf79		ENSG00000172301	Hs.462729	55352	Chromosome 17 open reading frame 79	C17ORF79	1.3475	8.43298	8.87732	6.95e-07	0.00102034	6.30398
6200019	ILMN_2079655	ILMN_25774	chr12:9642376:9642425:-	12p13.31	NM_002258	U11276 BC114516 BC113997 AK292022 BC027885	ENST00000229402	NP_002249.1	KLRB1		ENSG00000111796	Hs.169824	3820	Killer cell lectin-like receptor subfamily B, member 1	KLRB1	-2.94829	6.33456	-8.86805	7.03e-07	0.00102034	6.29318
6380706	ILMN_1729639	ILMN_13576	chr6:155639133:155639182:+	6q25.3	NM_001001346	BC020838	ENST00000367165	NP_001001346.1	CLDN20		ENSG00000171217	Hs.567491	49861	Claudin 20	CLDN20	1.40493	6.05879	8.86138	7.09e-07	0.00102034	6.2854
1580411	ILMN_2325837	ILMN_179574	chr11:117715071:117715120:-	11q23.3	NM_001040651 NM_000732	BC070321 BC039035	ENST00000392884 ENST00000300692	NP_001035741.1 NP_000723.1	CD3D		ENSG00000167286	Hs.504048	915	CD3d molecule, delta (CD3-TCR complex)	CD3D	-2.51189	6.09023	-8.75587	8.11e-07	0.00102186	6.16157
2000482	ILMN_1660817	ILMN_425	chr11:47216953:47217002:+	11p11.2	NM_000107	U18300 BC000093 AK091640 AX747106 BC050455 BC001160	ENST00000378600 ENST00000378603 ENST00000378601 ENST00000256996	NP_000098.1	DDB2	AK091640 BC050455	ENSG00000134574	Hs.700338	1643	Damage-specific DNA binding protein 2, 48kDa	DDB2	1.76903	6.5951	8.78016	7.87e-07	0.00102186	6.1902
240707	ILMN_1715467	ILMN_37052											100129828		LOC652281	1.09959	5.73654	8.63288	9.51e-07	0.00106474	6.01546
3170128	ILMN_2353732	ILMN_26107	chr2:86865489:86865538:-	2p11.2	NM_001768 NM_171827	M12824 BC025715 AK097942 AK124156	ENST00000409313 ENST00000409511 ENST00000283635 ENST00000352580	NP_001759.3 NP_741969.1	CD8A		ENSG00000153563	Hs.85258	925	CD8a molecule	CD8A	-2.31097	6.2931	-8.64562	9.36e-07	0.00106474	6.03068
1240192	ILMN_1706521	ILMN_17274	chr19:1932255:1932304:+	19p13.3	NM_001319	BC020972 AY007134		NP_001310.3	CSNK1G2			Hs.651905	1455	Casein kinase 1, gamma 2	CSNK1G2	1.96916	12.1759	8.52554	1.09e-06	0.00116032	5.88633
670369	ILMN_1768482	ILMN_2358	chr2:86865509:86865558:-	2p11.2	NM_001768 NM_171827	M12824 BC025715 AK097942 AK124156	ENST00000409313 ENST00000409511 ENST00000283635 ENST00000352580	NP_001759.3 NP_741969.1	CD8A		ENSG00000153563	Hs.85258	925	CD8a molecule	CD8A	-2.07343	6.13387	-8.47322	1.17e-06	0.00118071	5.82285
1230142	ILMN_1707173	ILMN_24741	chr1:226679266:226679315:-	1q42.13	NM_003493	CR542013 BC101839 BC101837 BC069079 AK312217 DB026731	ENST00000366696	NP_003484.1	HIST3H3		ENSG00000168148	Hs.248171	8290	Histone cluster 3, H3	HIST3H3	1.87406	6.1643	8.26587	1.54e-06	0.00130516	5.5677
1260482	ILMN_1710734	ILMN_10868	chr5:54365361:54365410:+	5q11.2	NM_002104	EU176203 DQ894093 U35237 U26174 BC035802 AK312074 BM918927	ENST00000231009	NP_002095.1	GZMK	EU176203 DQ894093	ENSG00000113088	Hs.277937	3003	Granzyme K (granzyme 3; tryptase II)	GZMK	-2.27419	6.47067	-8.27101	1.53e-06	0.00130516	5.57409
1850754	ILMN_1812250	ILMN_43268	chr1:142987263:142987312:-	1q21.1	NM_020552* NM_012468* NM_020550* NM_014418*	AK090660 AX746564	ENST00000332130* ENST00000393030* ENST00000352367* ENST00000393024* ENST00000324808 ENST00000392346		AX746564		ENSG00000176155	Hs.710717	57234	Homo sapiens mRNA, chromosome 1 specific transcript KIAA0493.	LOC644642	1.44708	8.94881	8.34632	1.39e-06	0.00130516	5.66737
3310538	ILMN_1796094	ILMN_22014	chr7:80140638:80140661:+,chr7:80141235:80141260:+	7q21.11	NM_001001548 NM_000072 NM_001001547	DQ896314 DQ893062 S67532 M98399 M98398 M24795 L06850 BC008406 AK129899 AK096858 AK312920	ENST00000394788 ENST00000394791 ENST00000309881	NP_001001548.1 NP_000063.2 NP_001001547.1	CD36	DQ896314 DQ893062	ENSG00000135218	Hs.120949	948	CD36 molecule (thrombospondin receptor)	CD36	-2.40501	6.0922	-8.26049	1.55e-06	0.00130516	5.561
6840270	ILMN_1718034	ILMN_42214	chr2:232285445:232285470:+,chr2:232285758:232285758:+	2q37.1	XM_499153 NM_001099285 NM_002823 XM_928075 XM_001127088 XM_001126659 XM_945078 XM_001722899 XM_001723401	DQ896210 DQ892963 M26708 M14630 M14483 BC098420 BC071879 BC071732* BC071647 BC070480 BC066905 BC051265 BC034921 BC022433 BC015622 BC003510 AY169282 AK223605 AF452640 AF348514 BC005228 BC001624 AK314106 BX647606 AI832021* BU860509 AL704255* BU567079 BM470466	ENST00000358839 ENST00000410064 ENST00000341369 ENST00000409683 ENST00000409405 ENST00000409115 ENST00000409321 ENST00000354355 ENST00000358818 ENST00000397729 ENST00000409620	XP_499153.3 NP_001092755.1 NP_002814.3 XP_933168.1 XP_001127088.1 XP_001126659.1 XP_950171.1 XP_001722951.1 XP_001723453.1	PTMA	DQ896210 DQ892963	ENSG00000187514	Hs.459927	5757	Prothymosin, alpha	LOC441454	1.98777	6.79263	8.20994	1.66e-06	0.00134098	5.49789
5360692	ILMN_1731928	ILMN_22187	chr1:159064319:159064368:+	1q23.3	NM_002348	L42621 BC121049 BC062589 BC027920 AY007142 AK292048 AF244129	ENST00000368035 ENST00000368036 ENST00000368037 ENST00000263287 ENST00000263285 ENST00000368040 ENST00000341032 ENST00000392203 ENST00000368041	NP_002339.2	LY9		ENSG00000122224	Hs.403857	4063	Lymphocyte antigen 9	LY9	-1.14703	7.49226	-8.10279	1.92e-06	0.00149043	5.36297
1170671	ILMN_2261416	ILMN_2372	chr11:117715702:117715751:-	11q23.3	NM_000732	BC070321 BC039035 AK311971	ENST00000300692	NP_000723.1	CD3D		ENSG00000167286	Hs.504048	915	CD3d molecule, delta (CD3-TCR complex)	CD3D	-2.65035	6.3446	-7.76471	3.06e-06	0.0019053	4.92691
2900328	ILMN_1690114	ILMN_6355	chr9:20994008:20994053:-	9p21.3	NM_032826	BX648779	ENST00000378509	NP_116215.1	SLC35B4		ENSG00000205060	Hs.490181	84912	Solute carrier family 35, member B4	PTPLAD2	1.36338	11.1939	7.83663	2.77e-06	0.0019053	5.021
4210619	ILMN_1695025	ILMN_6738	chr1:117113051:117113100:+	1p13.1	NM_001767	M16445 M16336 M14362 BC033583 AK223393 AX680070	ENST00000369478	NP_001758.2	CD2		ENSG00000116824	Hs.523500	914	CD2 molecule	CD2	-2.18016	5.85992	-7.77014	3.04e-06	0.0019053	4.93405
4390484	ILMN_1724407	ILMN_1770	chr4:1716348:1716357:+,chr4:1716473:1716512:+	4p16.3	NM_006342	BC111771 AJ243997 AF479620 AF093543 BC106071	ENST00000313288 ENST00000343760	NP_006333.1	TACC3		ENSG00000013810	Hs.104019	10460	Transforming, acidic coiled-coil containing protein 3	TACC3	1.46502	9.45666	7.78402	2.98e-06	0.0019053	4.95225
4810736	ILMN_1670972	ILMN_137745	chr1:32157873:32157922:-	1p35.2					PTP4A2				100129828	Protein tyrosine phosphatase type IVA, member 2	PTP4A2	-1.12251	6.31033	-7.833	2.79e-06	0.0019053	5.01628
5050333	ILMN_1811410	ILMN_11284	chr6:49681397:49681446:-	6p12.3	NM_000324	X64594 BC012605 AF031549	ENST00000229810 ENST00000371175	NP_000315.2	RHAG		ENSG00000112077	Hs.120950	6005	Rh-associated glycoprotein	RHAG	-2.35643	6.01682	-7.88829	2.58e-06	0.0019053	5.08815
5720288	ILMN_2118663	ILMN_16354	chr7:64089139:64089188:-	7q11.21	NM_001007253	AK074464		NP_001007254.2	ERV3			Hs.713235	2086	Endogenous retroviral sequence 3 (includes zinc finger protein H-plk/HPF9)	ERV3	-1.11516	9.03863	-7.75183	3.12e-06	0.0019053	4.90998
1050100	ILMN_1846517	ILMN_87278	chr19:49097029:49097072:-	19q13.31		BC041923			ZNF404			Hs.76561	100129828	Zinc finger protein 404	HS.354359	-1.58274	8.5583	-7.66719	3.51e-06	0.0019096	4.79816
2760201	ILMN_1783060	ILMN_138041	chr17:25748767:25748802:+	17q11.2	NM_198580*	AK125019	ENST00000402138 ENST00000252595*		WRB		ENSG00000219854	Hs.198308	7485	Tryptophan rich basic protein	SLC25A20	1.20319	8.14372	7.65169	3.59e-06	0.0019096	4.77757
4040170	ILMN_1696183	ILMN_24244	chr16:171067:171116:+	16p13.3	NM_005331	BC056686 BM479599	ENST00000199708	NP_005322.1	HBQ1		ENSG00000086506	Hs.247921	3049	Hemoglobin, theta 1	HBQ1	-2.10763	5.92032	-7.65536	3.57e-06	0.0019096	4.78245
4540435	ILMN_2384591	ILMN_3023	chr17:70643563:70643612:-	17q25.1	NM_016185 NM_001002032 NM_001002033	AY322170 AY322169 AK223321 AF266846 AF086910 AF060925 AK308253 BI523237* BC039343	ENST00000405458 ENST00000409135 ENST00000409753 ENST00000356033	NP_057269.1 NP_001002032.1 NP_001002033.1	HN1	ARM2	ENSG00000218884	Hs.532803	51155	Hematological and neurological expressed 1	HN1	1.1375	9.24861	7.6499	3.6e-06	0.0019096	4.77518
6560300	ILMN_1758938	ILMN_18931	chr9:114965849:114965898:+	9q32	NM_001860	U83461 BC026252 AK131546 AK057903 AX810714 AK131071	ENST00000394724 ENST00000374220 ENST00000259392	NP_001851.1	SLC31A2	AX810714	ENSG00000136867	Hs.24030	1318	Solute carrier family 31 (copper transporters), member 2	SLC31A2	-1.43257	6.87417	-7.70623	3.33e-06	0.0019096	4.84987
5560253	ILMN_1701077	ILMN_137181	chr21:29170616:29170665:-	21q21.3	XR_017554 NM_013240 NM_182749 XR_018198 XR_039681	BC011554 AK225515 AF139682 AK314100 XR_018198 CR612892	ENST00000393260 ENST00000303775 ENST00000351429	NP_037372.2 NP_877426.2	N6AMT1		ENSG00000213278	Hs.163846	29104	N-6 adenine-specific DNA methyltransferase 1 (putative)	LOC642897	-1.20951	6.68527	-7.59868	3.87e-06	0.00200057	4.70688
6520209	ILMN_1710458	ILMN_34333	chr13:40009190:40009239:-	13q14.11		BC014346			BC014346			Hs.348525	100129828		LOC646990	1.6674	6.52848	7.57596	4e-06	0.0020145	4.67647
60475	ILMN_1879135	ILMN_112221	chr4:171187153:171187202:-	4q33		BM673749			BM673749			Hs.555208	100129828		HS.555208	1.34549	6.35545	7.43713	4.88e-06	0.00201522	4.489
160092	ILMN_1806165	ILMN_5976	chr1:159762993:159763042:+	1q23.3	NM_002155	X51758 BC035665 BC004279 AK223362 AK093925 BX357704* CR623806	ENST00000309758	NP_002146.2	HSPA6		ENSG00000173110	Hs.654614	3310	Heat shock 70kDa protein 6 (HSP70B)	HSPA6	-2.96119	6.90316	-7.5331	4.25e-06	0.00201522	4.61889
460386	ILMN_1759954	ILMN_7102	chr2:232286266:232286315:+	2q37.1	NM_001099285 NM_002823	M14630 BC098420 BC071879 BC071732* BC071647 BC066905 BC034921 BC022433 BC003510 AK223605 BC013859 BC005228 BC001624 BX647606 BG111757 AV737145	ENST00000341369 ENST00000409115	NP_001092755.1 NP_002814.3	PTMA	BX647606	ENSG00000187514	Hs.459927	5757	Prothymosin, alpha	PTMA	1.21194	11.5181	7.31112	5.85e-06	0.00201522	4.31643
540161	ILMN_1767809	ILMN_29106	chr9:113433823:113433844:+,chr9:113468916:113468943:+	9q31.3	NM_004125	DQ894701 DQ891510 BT007068 BC015391	ENST00000374294	NP_004116.2	GNG10	DQ894701 DQ891510 BT007068 BC015391	ENSG00000059769	Hs.534196	2790	Guanine nucleotide binding protein (G protein), gamma 10	DNAJC25-GNG10	-1.12449	6.14185	-7.41582	5.03e-06	0.00201522	4.45998
1510017	ILMN_1749834	ILMN_31663	chr1:3682274:3682323:+	1p36.32	XR_039846 XR_039848 XR_039847	BC042129 BC035379 BG766623			LOC388588			Hs.22047	388588	Hypothetical LOC388588	LOC388588	-2.4738	6.57836	-7.19799	6.91e-06	0.00201522	4.1595
1820181	ILMN_1796126	ILMN_14408	chr17:72192765:72192814:-	17q25.1	NM_198530 NM_001008528 NM_001008529	BC094776 BC053983 AY426672 AK128460 BG420559	ENST00000331934 ENST00000392488 ENST00000375036 ENST00000355797	NP_940932.2 NP_001008528.1 NP_001008529.1	MXRA7	AY426672	ENSG00000182534	Hs.250723	439921	Matrix-remodelling associated 7	MXRA7	1.31067	5.76264	7.18673	7.02e-06	0.00201522	4.14378
1850523	ILMN_2109489	ILMN_23555	chr14:24170065:24170114:-	14q12	NM_004131	M17016 J04071 J03189 AY372494 AY232654	ENST00000382542 ENST00000382539 ENST00000382540 ENST00000216341	NP_004122.2	M17016	GZMB	ENSG00000100453	Hs.1051	3002		GZMB	-2.39802	6.0007	-7.17901	7.1e-06	0.00201522	4.133
1940041	ILMN_1785005	ILMN_7892	chr22:35603819:35603868:+	22q12.3	NM_013416 NM_000631	X77094 CR456528 BC002798 AK290924 AK223324	ENST00000248899 ENST00000397147	NP_038202.2 NP_000622.2	NCF4		ENSG00000100365	Hs.474781	4689	Neutrophil cytosolic factor 4, 40kDa	NCF4	1.19471	9.79449	7.20177	6.87e-06	0.00201522	4.16477
1940402	ILMN_2209993	ILMN_28899	chr19:4473791:4473840:-	19p13.3	NM_001013706		ENST00000381848	NP_001013728.2	LSDP5		ENSG00000214456	Hs.131034	440503	Lipid storage droplet protein 5	PLIN5	1.2713	8.03038	7.19131	6.97e-06	0.00201522	4.15018
1990152	ILMN_1660806	ILMN_3862	chr12:75778195:75778205:-,chr12:75777513:75777551:-	12q21.2	NM_001321	DQ894149 DQ890975 U57646 U46006 BT019913 BC000992 AB209321	ENST00000311083	NP_001312.1	CSRP2	DQ894149 DQ890975	ENSG00000175183	Hs.530904	1466	Cysteine and glycine-rich protein 2	CSRP2	1.11064	9.58137	7.27674	6.15e-06	0.00201522	4.26893
2360136	ILMN_2402936	ILMN_19720	chr1:224325956:224326005:+	1q42.12	XR_042136 XR_042137 XR_042155 NM_002107 XM_001128558 XM_930111 XM_001720145 NR_002315	M11354 M11353 BC081561 BC081560 BC067757 BC066901 BC038989 BC029405 AK291102 BC013857 CR609641 BQ884330 CR621187	ENST00000366813 ENST00000366815 ENST00000375183	NP_002098.1 XP_001128558.1 XP_935204.1 XP_001720197.1	H3F3A	H3F3B M11353	ENSG00000163041	Hs.546259	3020	H3 histone, family 3A	LOC440926	1.21044	10.0071	7.47125	4.64e-06	0.00201522	4.53534
2810037	ILMN_2149952	ILMN_21238	chr16:24580262:24580311:-	16p12.1	NM_020651*	AK127191	ENST00000394397*		AK127191	FLJ45256		Hs.592028	400511	Homo sapiens cDNA FLJ45256 fis, clone BRHIP2016125.	FLJ45256	1.31787	7.51961	7.54535	4.18e-06	0.00201522	4.63538
2970082	ILMN_1773236	ILMN_34820											100129828		LOC163233	1.77245	7.50847	7.21424	6.74e-06	0.00201522	4.18216
3140309	ILMN_1671585	ILMN_44121	chrX:119118026:119118075:+	Xq24		AK123490 AK093551 AB209866*			AK093551	BRCA1		Hs.194143	100129828	Homo sapiens cDNA FLJ36232 fis, clone THYMU2001270.	LOC645241	-1.1469	6.31241	-7.45933	4.72e-06	0.00201522	4.51917
3180364	ILMN_1718311	ILMN_137898	chr7:66381856:66381905:+	7q11.22	NR_003655*	AK024602	ENST00000376620 ENST00000317656*		LOC441258		ENSG00000177553	Hs.711232	441258	Williams Beuren syndrome chromosome region 19 pseudogene	WBSCR19	1.46212	6.53202	7.29235	6.02e-06	0.00201522	4.29052
3420519	ILMN_1656393	ILMN_1648	chr3:137348860:137348909:+	3q22.2	NM_181897 NM_002718	AL389975	ENST00000334546 ENST00000264977	NP_871626.1 NP_002709.2	PPP2R3A		ENSG00000073711	Hs.518155	5523	Protein phosphatase 2 (formerly 2A), regulatory subunit B, alpha	PPP2R3A	1.11262	7.99422	7.26109	6.3e-06	0.00201522	4.24727
3840368	ILMN_1704858	ILMN_42179	chr8:7411474:7411522:-	8p23.1	XM_496957 XM_496956 XM_001129368 XM_001129363 XM_496953 XM_496952 XM_496955 XM_928665 XM_496948 XM_001128051 XM_496947 XM_001720518 XM_496946 XM_372013 XM_001726945	CX762572 AL832996	ENST00000402919	XP_496957.2 XP_496956.1 XP_001129368.1 XP_001129363.1 XP_496953.1 XP_496952.1 XP_496955.1 XP_933758.1 XP_001128051.1 XP_496947.1 XP_001720570.1 XP_496946.1 XP_372013.2 XP_001726997.1	AL832996		ENSG00000220293	Hs.694406	441328		LOC645535	1.00174	6.07401	7.23797	6.51e-06	0.00201522	4.21518
3840554	ILMN_1656287	ILMN_25950	chr10:73488889:73488938:-	10q22.1	NM_014767	D87465	ENST00000373109 ENST00000317376	NP_055582.1	SPOCK2		ENSG00000107742	Hs.523009	9806	Sparc/osteonectin, cwcv and kazal-like domains proteoglycan (testican) 2	SPOCK2	-2.6885	8.52753	-7.45341	4.76e-06	0.00201522	4.51114
3840754	ILMN_1678457	ILMN_1733	chr19:57959337:57959386:-	19q13.41	NM_152699*	BX640933	ENST00000338230		ZNF600		ENSG00000189190	Hs.696848	162966	Zinc finger protein 600	ZNF600	1.47771	8.13116	7.32409	5.74e-06	0.00201522	4.33429
3850440	ILMN_2123743	ILMN_26951	chr1:159455128:159455137:+,chr1:159455295:159455334:+	1q23.3	NM_004106	EU176502 DQ890782 M33195 BC033872 AK307102 BI909222	ENST00000289902	NP_004097.1	FCER1G	EU176502	ENSG00000158869	Hs.433300	2207	Fc fragment of IgE, high affinity I, receptor for; gamma polypeptide	FCER1G	-2.93742	6.61067	-7.41193	5.06e-06	0.00201522	4.45468
4200670	ILMN_1746919	ILMN_38817	chr12:8382616:8382665:+	12p13.31	XR_039349 XR_039220	BC111366 BC041840 BC020543 BC005136 AK057040 AK055609 AL832420 BC011455 BC041817 BM503308* AF163573 CR749816	ENST00000225519		SHPK		ENSG00000197417	Hs.579217	23729	Sedoheptulokinase	LOC643882	1.25536	8.72602	7.25265	6.37e-06	0.00201522	4.23556
4480730	ILMN_2091454	ILMN_2819	chr16:156440:156471:+,chr16:156579:156596:+	16p13.3	NM_001003938	BC035682 AY698022 BC067870 BM920011	ENST00000356815	NP_001003938.1	HBM		ENSG00000206177	Hs.647389	3042	Hemoglobin, mu	HBM	-3.48359	6.65801	-7.4494	4.79e-06	0.00201522	4.50569
4730403	ILMN_1694476	ILMN_15879	chr11:118463939:118463988:+	11q23.3	NM_001024382	BX647328	ENST00000392841	NP_001019553.1	HMBS	BX647328	ENSG00000149397	Hs.82609	3145	Hydroxymethylbilane synthase	HMBS	-2.04986	6.18743	-7.31229	5.84e-06	0.00201522	4.31805
5490575	ILMN_1853505	ILMN_85046	chr3:107071531:107071580:+	3q13.11		BX117351			BX117351			Hs.292031	100129828		HS.292031	-1.04031	5.43339	-7.32455	5.74e-06	0.00201522	4.33493
5570070	ILMN_2233050	ILMN_163941	chr1:20311101:20311150:-	1p36.12	NM_012400	BC025706	ENST00000375105	NP_036532.1	PLA2G2D		ENSG00000117215	Hs.189507	26279	Phospholipase A2, group IID	PLA2G2D	1.08785	9.67262	7.26958	6.22e-06	0.00201522	4.25902
6060112	ILMN_1882708	ILMN_131251	chr17:58863104:58863153:-	17q23.3		DA481142			DA481142			Hs.579070	100129828		HS.579070	1.23925	6.11815	7.48214	4.57e-06	0.00201522	4.55009
6110487	ILMN_1682957	ILMN_1643	chr11:47155818:47155867:-	11p11.2	NM_016223	BC011889 BC007914 AF242530 AF149825 AF130979	ENST00000298838	NP_057307.2	PACSIN3		ENSG00000165912	Hs.334639	29763	Protein kinase C and casein kinase substrate in neurons 3	PACSIN3	1.44065	7.60182	7.28016	6.12e-06	0.00201522	4.27366
6380731	ILMN_2388070	ILMN_165329	chr3:195789733:195789782:-	3q29	NM_001011655 NM_138399	BX647418 BC034353 BC014883 BC007772 AK126914 BC111485	ENST00000381975 ENST00000347147 ENST00000273580 ENST00000392432	NP_001011655.1 NP_612408.2	TMEM44		ENSG00000145014	Hs.478729	93109	Transmembrane protein 44	TMEM44	1.12859	7.87548	7.19796	6.91e-06	0.00201522	4.15947
6450437	ILMN_1895915	ILMN_115686	chr15:28430057:28430106:-	15q13.2		BF445990			BF445990			Hs.652787	100129828		HS.562624	1.25718	6.11658	7.22634	6.62e-06	0.00201522	4.19901
7160692	ILMN_1654320	ILMN_30796	chr13:47980581:47980630:-	13q14.2	NM_014783*	AK125170	ENST00000366414 ENST00000361627*		LOC100131993		ENSG00000215072	Hs.709358	100131993	Similar to hCG2020760	LOC644250	1.24101	11.2251	7.3456	5.57e-06	0.00201522	4.36387
7200433	ILMN_1889215	ILMN_73255	chr12:6744801:6744850:+	12p13.31		BF434110			BF434110			Hs.658924	100129828		HS.61208	1.97243	6.31375	7.18401	7.05e-06	0.00201522	4.13998
1500066	ILMN_1656372	ILMN_12832	chr22:29302644:29302693:-	22q12.2	NM_014303	U78310 BC032489 AK127185 AK125778 BC018848 AK096320	ENST00000335214 ENST00000405677 ENST00000402281 ENST00000354694	NP_055118.1	PES1	BC018848	ENSG00000100029	Hs.517543	23481	Pescadillo homolog 1, containing BRCT domain (zebrafish)	PES1	1.17638	6.86258	7.15883	7.32e-06	0.00201915	4.10474
6180047	ILMN_1673950	ILMN_10426	chr4:77450935:77450984:+	4q21.1	NM_003943	BC022301 AK092277 AK090914 AK002155 AF062534	ENST00000237642	NP_003934.1	STBD1	FAM47D	ENSG00000118804	Hs.109590	8987	Starch binding domain 1	STBD1	0.994605	6.00976	7.16769	7.22e-06	0.00201915	4.11715
1170192	ILMN_2147863	ILMN_167598	chr11:32932209:32932258:+	11p13	NM_001076786	BC112935 AL834141 AK126023 AK125902 AK123858	ENST00000399302 ENST00000078652	NP_001070254.1	QSER1		ENSG00000060749	Hs.369368	79832	Glutamine and serine rich 1	QSER1	1.66043	6.18039	7.14705	7.44e-06	0.00202678	4.08823
3170152	ILMN_1684349	ILMN_19931	chr22:35852139:35852188:-	22q12.3	NM_000878	M26062 BC025691 A28489 A07801 A07799 A07795	ENST00000216223 ENST00000406505	NP_000869.1	IL2RB		ENSG00000100385	Hs.474787	3560	Interleukin 2 receptor, beta	IL2RB	-2.26066	6.29255	-7.10182	7.96e-06	0.00208254	4.02462
5490408	ILMN_1782050	ILMN_6563	chr8:48812283:48812332:-	8q11.21	NM_005195	BC094715 BC023510		NP_005186.2	CEBPD			Hs.440829	1052	CCAAT/enhancer binding protein (C/EBP), delta	CEBPD	-2.01886	6.48685	-7.10689	7.9e-06	0.00208254	4.03176
6280082	ILMN_1733221	ILMN_20594	chr9:91166610:91166659:-	9q22.2	NM_182635	AK128342 AK097056 AK090804 AJ420442 AX747086 AK091601	ENST00000339861		C9orf164	SEMA4D AK097056	ENSG00000188091	Hs.494406	10507	Putative uncharacterized protein C9orf164.	C9ORF164	-1.3722	6.64974	-7.10848	7.88e-06	0.00208254	4.034
630095	ILMN_1664398	ILMN_45641	chr10:38687351:38687400:+	10p11.21	NR_003086 NM_016371 XR_042142	BT007075 BC065246 BC007068 AY829267 AY358962 AK290741 AJ249179 AF165517 AF165514 AF145023 AF098786 AK307174 BC071987 AK022929	ENST00000367913 ENST00000356314 ENST00000367917 ENST00000367915 ENST00000254521 ENST00000374560 ENST00000265891 ENST00000277668 ENST00000319742	NP_057455.1	HSD17B7P2	AY829267	ENSG00000132196	Hs.492925	51478	Hydroxysteroid (17-beta) dehydrogenase 7 pseudogene 2	LOC651621	-1.04254	7.72365	-7.05586	8.52e-06	0.00208585	3.95966
1230575	ILMN_2413251	ILMN_7393	chr22:28025774:28025823:+	22q12.2	NM_013986 NM_005243	CU013375 CU013087 X66899 CR456490 BC072442 BC011048 BC004817 AK225102 AK225096 AK127624 AK096787 AK056681 AK056309 AK026270 AL833489 BX648769	ENST00000332035 ENST00000405024 ENST00000331029 ENST00000406548 ENST00000332050 ENST00000397938	NP_053733.1 NP_005234.1	EWSR1	CU013375	ENSG00000182944	Hs.374477	2130	Ewing sarcoma breakpoint region 1	EWSR1	1.55436	7.47078	7.05857	8.49e-06	0.00208585	3.9635
1440438	ILMN_1658821	ILMN_12112	chr19:14060231:14060280:-	19p13.12	NM_138352	BC080588 BC065477 BC030129 BC007384 AY453840	ENST00000397471 ENST00000269724	NP_612361.1	SAMD1		ENSG00000141858	Hs.140309	90378	Sterile alpha motif domain containing 1	SAMD1	0.888891	8.01851	7.0554	8.53e-06	0.00208585	3.95901
1510390	ILMN_1815874	ILMN_13777	chr9:99883014:99883063:+	9q22.33	NM_018946	DQ895361 DQ892167 BC019315 BC000008 AK001659 AF257466 AK316608 AK126144* AK091184	ENST00000210444	NP_061819.2	NANS	DQ895361 DQ892167 AK091184	ENSG00000095380	Hs.522310	54187	N-acetylneuraminic acid synthase	NANS	1.0659	8.0715	7.04931	8.6e-06	0.00208585	3.95039
3420020	ILMN_2093389	ILMN_177713	chr14:61332701:61332750:+	14q23.2	NM_003082	BC019038 BC014984	ENST00000216294	NP_003073.1	SNAPC1		ENSG00000023608	Hs.179312	6617	Small nuclear RNA activating complex, polypeptide 1, 43kDa	SNAPC1	1.37262	9.80635	7.03838	8.75e-06	0.00208585	3.93489
3870671	ILMN_2072875	ILMN_8235	chr2:27727669:27727718:-	2p23.2	NM_014860	AI761816 AB018307	ENST00000337768	NP_055675.1	SUPT7L		ENSG00000119760	Hs.6232	9913	Suppressor of Ty 7 (S. cerevisiae)-like	SUPT7L	-1.00896	6.24233	-7.03424	8.8e-06	0.00208585	3.929
4010040	ILMN_2084825	ILMN_28292	chr11:5231115:5231164:-	11p15.4	NM_000184	DQ895909 DQ892665 M15386 BC130459 BC130457 BC029387 BC010914 AK290492 AF110493 AF116676 AF116717	ENST00000399563* ENST00000336906 ENST00000380252 ENST00000380259	NP_000175.1	HBG2	HBG1 AF116676 AF116717	ENSG00000196565	Hs.302145	3048	Hemoglobin, gamma G	HBG2	-4.52079	7.13336	-7.04904	8.61e-06	0.00208585	3.95
5260762	ILMN_1748802	ILMN_15246	chr6_qbl_hap2:311895:311944:-	6_qbl_hap2	NM_001005226		ENST00000377173 ENST00000383653	NP_001005226.1	OR2B3		ENSG00000204703	Hs.553835	442184	Olfactory receptor, family 2, subfamily B, member 3	OR2B3P	1.41999	5.81423	7.03996	8.72e-06	0.00208585	3.93712
580452	ILMN_1883997	ILMN_81822	chr6:31558910:31558959:+	6p21.33		BX105747			BX105747			Hs.203201	100129828		HS.203201	-1.59334	6.63421	-6.97624	9.6e-06	0.00219423	3.8464
1660309	ILMN_2364062	ILMN_15597	chr17_random:2408900:2408949:-	17_random	NM_005782	BC052302	ENST00000331204	NP_005773.3	THOC4		ENSG00000183684	Hs.534385	10189	THO complex 4	THOC4	1.43004	9.95516	6.95938	9.84e-06	0.00219423	3.8223
2260131	ILMN_1740160	ILMN_3773	chr20:39237557:39237606:+	20q12	NM_002660 NM_182811	AF147391 BM726050 DB370641* AB210028	ENST00000373272 ENST00000373271 ENST00000244007	NP_002651.2 NP_877963.1	PLCG1		ENSG00000124181	Hs.268177	5335	Phospholipase C, gamma 1	PLCG1	1.23152	9.7281	6.97578	9.6e-06	0.00219423	3.84574
3520615	ILMN_1828687	ILMN_134321	chr5:164258819:164258868:-	5q34		BE671137			BE671137			Hs.582140	100129828		HS.582140	1.46321	5.95752	6.95165	9.96e-06	0.00219423	3.81123
6180647	ILMN_2328874	ILMN_24052	chr17:59348543:59348592:-	17q23.3	NM_000515 NM_022562 NM_022561 NM_022560 NM_022559	V00519 BC090045 BC075013 BC075012 BC062475 AY613432 AY613431 AF185611 E01441 E01424 E01123 E00974 E00009 A00501 A00469	ENST00000408987 ENST00000351388 ENST00000323322 ENST00000342364	NP_000506.2 NP_072056.1 NP_072055.1 NP_072054.1 NP_072053.1	GH1		ENSG00000189162	Hs.655229	2688	Growth hormone 1	GH1	-1.70995	7.03441	-6.94748	1e-05	0.00219423	3.80525
6400014	ILMN_1794068	ILMN_22979	chr12:105651039:105651088:+	12q23.3	NM_002920	AB044245	ENST00000367182*	NP_002911.2	RFX4			Hs.388827	5992	Regulatory factor X, 4 (influences HLA class II expression)	RFX4	1.75158	7.20076	6.9767	9.59e-06	0.00219423	3.84706
6940086	ILMN_1695187	ILMN_21264	chr4:145016058:145016107:-	4q31.22	NM_002102	M29610	ENST00000283126 ENST00000283128	NP_002093.2	GYPE		ENSG00000153143	Hs.709199	2996	Glycophorin E	GYPE	-2.2934	6.2559	-6.94759	1e-05	0.00219423	3.8054
7050068	ILMN_1772241	ILMN_521	chr8:126092980:126093029:+	8q24.13	NM_003129	DQ894657 D78129 BC017033 AK225085 AF098865 AK313384 BX647605	ENST00000265896	NP_003120.2	SQLE	DQ894657	ENSG00000104549	Hs.71465	6713	Squalene epoxidase	SQLE	-1.01191	7.34506	-6.91723	1.05e-05	0.00227166	3.76184
3990474	ILMN_1748150	ILMN_22758	chr3:171139357:171139406:+	3q26.2	NM_182610	BX648989 BX648534 BX537903 BX648991	ENST00000335556	NP_872416.1	SAMD7		ENSG00000187033	Hs.439922	344658	Sterile alpha motif domain containing 7	SAMD7	1.29807	5.63583	6.88876	1.09e-05	0.00233324	3.72086
4880528	ILMN_1730818	ILMN_19579	chr19:4723208:4723257:+	19p13.3	XR_040340 XR_040342 XR_040341	BC117296 BC117294 BC090884 AB058893 AB058892	ENST00000317292		PGSF1	C19orf30	ENSG00000176840	Hs.326728	284424	Homo sapiens PGSF1 mRNA for pituitary gland specific factor 1a, complete cds.	C19ORF30	1.13968	7.2887	6.88538	1.1e-05	0.00233324	3.71598
1450326	ILMN_2387742	ILMN_178876	chr13:52115506:52115555:+	13q14.3	NM_001011725 NM_001011724	BC121133 BC108266 BC082242 AK123159 AK094423 AK091082 AK126454	ENST00000357495 ENST00000398039 ENST00000342657	NP_001011725.1 NP_001011724.1	HNRNPA1L2		ENSG00000139675	Hs.447506	144983	Heterogeneous nuclear ribonucleoprotein A1-like 2	HNRNPA1L2	1.15507	7.16589	6.86852	1.13e-05	0.00233448	3.69164
2370519	ILMN_1851949	ILMN_104695	chr13:48445185:48445234:+	13q14.2		DB351335			DB351335			Hs.636591	100129828		HS.539714	1.04165	5.97648	6.85775	1.15e-05	0.00233448	3.67607
2450369	ILMN_1891311	ILMN_104779	chr14:105268623:105268672:+	14q32.33		AA744242			AA744242			Hs.649177	100129828		HS.539841	1.5156	6.00063	6.86183	1.14e-05	0.00233448	3.68197
7150711	ILMN_1815578	ILMN_9587	chr19:49263889:49263938:+	19q13.31	NM_013361	BC022466	ENST00000398366	NP_037493.3	ZNF222		ENSG00000214459	Hs.279840	7673	Zinc finger protein 222	ZNF223	1.14717	10.6183	6.86338	1.14e-05	0.00233448	3.68421
3930754	ILMN_2392674	ILMN_174257	chr6_qbl_hap2:1778218:1778267:+	6_qbl_hap2	NM_001077497 NM_025263	U63336 AK131382 AK074531	ENST00000376557 ENST00000376560 ENST00000383593 ENST00000383592 ENST00000383444 ENST00000383443	NP_001070965.1 NP_079539.2	PRR3		ENSG00000204576	Hs.118354	80742	Proline rich 3	PRR3	1.27541	6.87963	6.84598	1.17e-05	0.0023527	3.65903
870300	ILMN_1820550	ILMN_85939	chr5:179220123:179220172:+	5q35.3		BC040901			BC040901			Hs.314414	100129828	Homo sapiens, clone IMAGE:5743779, mRNA.	HS.314414	-1.11666	6.09032	-6.83462	1.19e-05	0.00236985	3.64258
4890047	ILMN_2269002	ILMN_2799	chr3:168935144:168935146:-,chr3:168934786:168934832:-	3q26.1	NM_007217	BC002506	ENST00000392750	NP_009148.2	PDCD10		ENSG00000114209	Hs.478150	11235	Programmed cell death 10	PDCD10	1.48519	5.902	6.828	1.2e-05	0.00237032	3.63297
4890348	ILMN_2171183	ILMN_22929	chr21:32562496:32562545:-	21q22.11	NM_018944	AK075281 AI392881*	ENST00000290130	NP_061817.1	C21orf45		ENSG00000159055	Hs.190518	54069	Chromosome 21 open reading frame 45	C21ORF45	1.11367	5.98632	6.8215	1.21e-05	0.00237059	3.62353
4570279	ILMN_2123415	ILMN_3865	chr1:39996520:39996569:-	1p34.2	NM_001720	BC080618 AB075489 BC023526 AY303955	ENST00000372827	NP_001711.2	BMP8B		ENSG00000116985	Hs.664022	656	Bone morphogenetic protein 8b	BMP8B	1.54928	7.7661	6.81072	1.23e-05	0.00238657	3.60787
2360754	ILMN_1777725	ILMN_24819	chr20:60138737:60138747:+,chr20:60138981:60139019:+	20q13.33	NM_144703	BC035702 AK058202	ENST00000370906 ENST00000400318 ENST00000361670 ENST00000253001 ENST00000279068	NP_653304.2	LSM14B		ENSG00000149657	Hs.105379	149986	LSM14B, SCD6 homolog B (S. cerevisiae)	LSM14B	1.35549	6.93356	6.80246	1.25e-05	0.00238902	3.59587
6020228	ILMN_1773645	ILMN_3929	chr3:49734067:49734116:-	3p21.31	NM_021971 NM_013334	BC008033 BC001141 AK291700 AK026582 AK024319 AF135421 AB058754 BC006261*	ENST00000308388 ENST00000320431	NP_068806.1 NP_037466.2	GMPPB		ENSG00000173540	Hs.567488	29925	GDP-mannose pyrophosphorylase B	GMPPB	0.945968	7.66019	6.79751	1.26e-05	0.00238902	3.58867
2350746	ILMN_2222786	ILMN_172908	chr6:28232922:28232971:+	6p22.1	NM_006298		ENST00000330236	NP_006289.2	ZNF192		ENSG00000198315	Hs.57679	7745	Zinc finger protein 192	ZNF192	1.13755	5.82093	6.77976	1.29e-05	0.00243154	3.56281
2480475	ILMN_1664168	ILMN_27046	chr17:4781430:4781479:-	17p13.2	NM_003562	BC017170 BC016294 BC006519 BC006508 AK290376 AF070548 BC016473 BQ653406*	ENST00000225665	NP_003553.2	SLC25A11		ENSG00000108528	Hs.706792	8402	Solute carrier family 25 (mitochondrial carrier; oxoglutarate carrier), member 11	SLC25A11	1.09767	8.25613	6.75259	1.35e-05	0.00246017	3.52313
4050376	ILMN_1815908	ILMN_21361	chr4:145011981:145012030:-	4q31.22	NM_198682	BC017864 BC064396	ENST00000358615	NP_941391.2	GYPB	GYPE	ENSG00000197465	Hs.654368	2994	Glycophorin B (MNS blood group)	GYPE	-0.915723	6.45698	-6.74218	1.37e-05	0.00246017	3.50789
5090010	ILMN_1692100	ILMN_15315	chr3:44677091:44677140:+	3p21.32	NM_003420	BC015892 BC013597 CN478949	ENST00000396056 ENST00000296092	NP_003411.3	ZNF35		ENSG00000169981	Hs.288658	7584	Zinc finger protein 35	ZNF35	-1.10658	6.1153	-6.74611	1.36e-05	0.00246017	3.51364
5260575	ILMN_2168952	ILMN_181187	chr12:121821694:121821743:+	12q24.31	NM_003677		ENST00000280557	NP_003668.2	DENR		ENSG00000139726	Hs.22393	8562	Density-regulated protein	DENR	1.04636	9.83806	6.7485	1.35e-05	0.00246017	3.51715
6060136	ILMN_1896737	ILMN_107377	chr5:147622741:147622790:-	5q33.1		AW297072			AW297072			Hs.543863	100129828		HS.543863	1.31457	6.11711	6.75561	1.34e-05	0.00246017	3.52754
3310184	ILMN_1873793	ILMN_87520	chr5:43097516:43097565:+	5p12		AK057759			AK057759			Hs.650028	100129828		HS.362932	-1.18174	6.19308	-6.72667	1.4e-05	0.00247504	3.48517
3840367	ILMN_1655821	ILMN_2712	chr2:85478654:85478667:-,chr2:85476225:85476260:-	2p11.2	NM_001747	DQ895357 DQ892163 M94345 BC014549 BC000728 AK225378 AK225374 AK313898 AK309290 AK130130	ENST00000409724 ENST00000409670 ENST00000409921 ENST00000263867	NP_001738.2	CAPG	DQ895357 DQ892163	ENSG00000042493	Hs.516155	822	Capping protein (actin filament), gelsolin-like	CAPG	1.29404	7.56122	6.73002	1.39e-05	0.00247504	3.49009
6660398	ILMN_1668063	ILMN_11290	chr9:136941287:136941336:-	9q34.3	NM_002003	D83920 BC020635 CR749452	ENST00000308299 ENST00000371806 ENST00000371807	NP_001994.2	FCN1		ENSG00000085265	Hs.440898	2219	Ficolin (collagen/fibrinogen domain containing) 1	FCN1	-3.52829	6.93548	-6.69802	1.46e-05	0.0025637	3.44309
6510441	ILMN_1877455	ILMN_105992	chr2:97626957:97627006:+	2q11.2		AW337309			AW337309			Hs.541892	100129828		HS.541892	1.32416	5.77741	6.69178	1.48e-05	0.00256604	3.43392
1980291	ILMN_1658027	ILMN_1278	chr1:46516548:46516597:+	1p33	NM_003579	X97795 BC121060 BC121059 AK292611	ENST00000371975	NP_003570.2	RAD54L		ENSG00000085999	Hs.642042	8438	RAD54-like (S. cerevisiae)	RAD54L	1.34119	8.26212	6.68487	1.49e-05	0.00257126	3.42375
130386	ILMN_1739573	ILMN_21940	chr16:24695999:24696048:+	16p12.1	NM_014494	U80739 U23860* AJ492221	ENST00000352205 ENST00000395801 ENST00000338120 ENST00000395799 ENST00000315183	NP_055309.2	TNRC6A	U80739	ENSG00000090905	Hs.655057	27327	Trinucleotide repeat containing 6A	TNRC6A	0.980839	6.50827	6.61294	1.67e-05	0.00258891	3.31742
380392	ILMN_1669303	ILMN_19509	chr12:40890446:40890495:-	12q12									100129828		YAF2	1.19971	7.86709	6.56518	1.8e-05	0.00258891	3.24637
630725	ILMN_2207291	ILMN_11782	chr12:66835004:66835053:-	12q15	NM_000619	X13274 V00543 E01111 E00234 E00228 E00180 E00118 E00095 AI862844*	ENST00000229135	NP_000610.2	IFNG		ENSG00000111537	Hs.856	3458	Interferon, gamma	IFNG	-1.1775	5.47994	-6.62716	1.63e-05	0.00258891	3.3385
840309	ILMN_2207505	ILMN_10827	chr7:127684750:127684799:+	7q32.1	NM_000230	U43653 BC060830	ENST00000308868	NP_000221.1	LEP		ENSG00000174697	Hs.194236	3952	Leptin	LEP	1.7582	9.6647	6.67213	1.52e-05	0.00258891	3.40497
1740220	ILMN_2294762	ILMN_176350	chr1:104040206:104040255:-	1p21.1	NM_004038 NM_001008219 NM_001008218	BC132997 BC132995 BC132987 BC132985 BC092444 BC070302 BC063129 AK313275	ENST00000332554 ENST00000330330 ENST00000305865 ENST00000370083	NP_004029.2 NP_001008220.1 NP_001008219.1	AMY1A		ENSG00000187733	Hs.655232	276	Amylase, alpha 1A (salivary)	AMY1A	1.27713	10.4764	6.55631	1.82e-05	0.00258891	3.23315
2060746	ILMN_2133784	ILMN_6118	chr11:125151370:125151419:-	11q24.2	NM_212555	AY358105	ENST00000358524	NP_997720.1	PATE2		ENSG00000196844	Hs.369185	399967	Prostate and testis expressed 2	PATE2	1.10608	8.09587	6.56783	1.79e-05	0.00258891	3.25033
2230327	ILMN_1865639	ILMN_109801	chr1:147484946:147484995:+	1q21.1		AI630987			AI630987			Hs.548213	100129828		HS.548213	1.54728	6.39819	6.60039	1.7e-05	0.00258891	3.29878
2320594	ILMN_1849794	ILMN_123404	chr7:138759275:138759324:+	7q34		AW452708*							100129828		HS.571223	1.03669	6.66169	6.60312	1.69e-05	0.00258891	3.30283
2350279	ILMN_1688848	ILMN_9152	chr3:195789732:195789781:-	3q29	NM_001011655 NM_138399	BX647418 BC034353 BC014883 BC007772 AK126914 BC111485	ENST00000381975 ENST00000347147 ENST00000273580 ENST00000392432	NP_001011655.1 NP_612408.2	TMEM44		ENSG00000145014	Hs.478729	93109	Transmembrane protein 44	TMEM44	0.878315	9.05022	6.5778	1.76e-05	0.00258891	3.26519
2360561	ILMN_2373010	ILMN_172853	chr8:75057112:75057161:+	8q21.11	NM_017866 NM_001040613	BC002748	ENST00000312184	NP_060336.3 NP_001035703.1	TMEM70		ENSG00000175606	Hs.106650	54968	Transmembrane protein 70	TMEM70	1.51681	8.36492	6.57849	1.76e-05	0.00258891	3.26621
2970575	ILMN_1716276	ILMN_4819	chr17:31563350:31563399:+	17q12	NM_001001435 NM_207007 NM_002984 XM_001133190	BC148784 BC146445 X53683 X16166 M25316 M23502 J04130 CR542119 BC130458 BC130456 BC107433 BC104227 BC104226 BC092445 BC070310 AY766458 AY766455 AY766454 AY766453 AY766452 AY766451 AY766450 AY766447 AY766446 BC027961 BC071718 CB958249 CD521853	ENST00000394463 ENST00000394465 ENST00000378342 ENST00000358756 ENST00000378351 ENST00000378350 ENST00000389070 ENST00000250151 ENST00000361022 ENST00000389069 ENST00000400702	NP_001001435.1 NP_996890.1 NP_002975.1 XP_001133190.1	CCL4L1		ENSG00000197262	Hs.661942	9560	Chemokine (C-C motif) ligand 4-like 1	CCL4L2	-1.25444	6.14478	-6.64417	1.59e-05	0.00258891	3.36368
3370068	ILMN_1859007	ILMN_105873	chr2:165540375:165540423:+	2q24.3		AI873192			AI873192			Hs.541685	100129828		HS.541685	1.46953	7.46514	6.61198	1.67e-05	0.00258891	3.31599
3390343	ILMN_1663035	ILMN_21143	chr17:17656318:17656367:-	17p11.2	NM_001005291 NM_004176	U00968 BC063281 BC057388 BC026962 BC023621 AK128320 AK095325 AK091131 AB209609	ENST00000395757 ENST00000395756 ENST00000395751 ENST00000261646 ENST00000355815	NP_001005291.1 NP_004167.3	SREBF1	SREBP-1a (delta)	ENSG00000072310	Hs.592123	6720	Sterol regulatory element binding transcription factor 1	SREBF1	1.08222	8.87298	6.59425	1.72e-05	0.00258891	3.28965
3610730	ILMN_1709937	ILMN_11994	chr19:48962910:48962959:-	19q13.31	NM_002250	BC015337 AF022797	ENST00000407385 ENST00000262888	NP_002241.1	KCNN4		ENSG00000104783	Hs.10082	3783	Potassium intermediate/small conductance calcium-activated channel, subfamily N, member 4	KCNN4	1.2941	7.68289	6.56016	1.81e-05	0.00258891	3.23889
3710504	ILMN_1815205	ILMN_4879	chr12:68032310:68032345:+,chr12:68033200:68033213:+	12q15	NM_000239	DQ895472 DQ892271 M21119 M19045 J03801 BC004147 E02193 E01888 A10156 AK311779 AK310930 AK130149	ENST00000261267	NP_000230.1	LYZ	DQ895472 DQ892271	ENSG00000090382	Hs.524579	4069	Lysozyme (renal amyloidosis)	LYZ	-3.82826	8.58291	-6.55063	1.84e-05	0.00258891	3.22466
3930484	ILMN_1679083	ILMN_25082	chr2:95177140:95177165:-	2q11.1	XM_001721895* NM_003842* XM_001726440* NR_002791* XM_001726202* NM_001008528* XM_001721087* NM_032788 NM_147187* NM_022787* XR_038680* NM_175883*	BC058821 BC020837	ENST00000377205* ENST00000295208 ENST00000366376* ENST00000347739* ENST00000276431* ENST00000403187* ENST00000372136* ENST00000355797* ENST00000284116 ENST00000344248* ENST00000339485 ENST00000394548*	NP_116177.1	ZNF514		ENSG00000144026	Hs.655109	84874	Zinc finger protein 514	ZNF93	1.55263	8.81836	6.66003	1.55e-05	0.00258891	3.38712
3940133	ILMN_1740466	ILMN_12554	chr6:82516138:82516187:-	6q14.1	NM_017633	BC007351 BC000683 AY740520 AK292109 AK056057 AK000044 AJ420592 AF350451	ENST00000320172 ENST00000369754 ENST00000369756	NP_060103.2	FAM46A		ENSG00000112773	Hs.10784	55603	Family with sequence similarity 46, member A	FAM46A	-1.93465	6.23964	-6.57473	1.77e-05	0.00258891	3.2606
4010446	ILMN_1769207	ILMN_2045	chr7:65743050:65743099:+	7q11.21	NM_153033	AK056631 DA163865 AK055201	ENST00000275532	NP_694578.1	KCTD7		ENSG00000218609	Hs.546627	154881	Potassium channel tetramerisation domain containing 7	KCTD7	1.2136	7.19487	6.62599	1.63e-05	0.00258891	3.33677
4540176	ILMN_1746314	ILMN_17996	chr1:92747663:92747712:-	1p22.1	NM_005665	AF008915	ENST00000370331	NP_005656.4	EVI5		ENSG00000067208	Hs.594434	7813	Ecotropic viral integration site 5	EVI5	1.00675	9.91352	6.63539	1.61e-05	0.00258891	3.35069
4860196	ILMN_2230162	ILMN_44450	chr7:852624:852673:+	7p22.3	NM_022842*	AK129665 AK126112	ENST00000296129* ENST00000402334		FLJ44124		ENSG00000128309	Hs.655030	641737	Hypothetical LOC641737	FLJ44124	1.21854	12.4756	6.64213	1.59e-05	0.00258891	3.36066
5260075	ILMN_1738678	ILMN_30981	chr9:97671646:97671695:-	9q22.32	NM_052966* NM_022112	BX538313* BC036597	ENST00000392012* ENST00000367511* ENST00000366320* ENST00000263583 ENST00000310686	NP_071395.1	TP53AIP1		ENSG00000120471	Hs.160953	63970	Tumor protein p53 regulated apoptosis inducing protein 1	C9ORF130	1.12576	9.3787	6.62939	1.63e-05	0.00258891	3.3418
5570161	ILMN_1706207	ILMN_12142	chr19:53656687:53656736:+	19q13.32	NM_170720	BC035918	ENST00000391884	NP_733838.1	KCNJ14		ENSG00000182324	Hs.590945	3770	Potassium inwardly-rectifying channel, subfamily J, member 14	KCNJ14	1.26228	6.31821	6.55117	1.84e-05	0.00258891	3.22547
6590689	ILMN_1911059	ILMN_77085	chr19:59641771:59641820:-	19q13.42		AV691356			AV691356			Hs.131041	100129828		HS.131041	-1.4617	6.79028	-6.66414	1.54e-05	0.00258891	3.39319
7320477	ILMN_1691340	ILMN_16795	chr1:173247728:173247777:+	1q25.1	NM_014412 NM_001007214		ENST00000367679 ENST00000367681	NP_055227.1 NP_001007215.1	CACYBP		ENSG00000116161	Hs.508524	27101	Calcyclin binding protein	CACYBP	1.28166	5.86439	6.60334	1.69e-05	0.00258891	3.30317
7380593	ILMN_1866337	ILMN_86051	chr7:27208776:27208825:+	7p15.2		AK093987			AK093987			Hs.634354	100129828	Homo sapiens cDNA FLJ36668 fis, clone UTERU2003926.	HS.320051	1.09041	6.1785	6.57761	1.76e-05	0.00258891	3.26489
7510181	ILMN_1804775	ILMN_44097	chrX:148423315:148423364:-	Xq28	XM_001714058	AK124040 AK310957			AK124040	AK310957		Hs.496916	NA	Homo sapiens clone 148022 iduronate-2-sulfatase (IDS2) pseudogene, mRNA sequence.	LOC648500	-0.858193	5.63676	-6.60829	1.68e-05	0.00258891	3.31051
4610414	ILMN_2089175	ILMN_8037	chrX:16689153:16689202:+	Xp22.2	NM_032796	AF168955	ENST00000380155	NP_116185.2	SYAP1		ENSG00000169895	Hs.605178	94056	Synapse associated protein 1, SAP47 homolog (Drosophila)	SYAP1	1.22808	9.35458	6.53777	1.87e-05	0.00262289	3.20544
240609	ILMN_1871154	ILMN_120893	chr1:191697323:191697363:+	1q31.2		DA188950			DA188950			Hs.568712	100129828		HS.568712	1.57398	5.77382	6.51866	1.93e-05	0.00263744	3.17685
2450176	ILMN_1840573	ILMN_116872	chr10:3297077:3297126:-	10p15.2		DB069686			DB069686			Hs.564159	100129828		HS.564159	1.33358	5.68038	6.521	1.92e-05	0.00263744	3.18036
2710348	ILMN_1781045	ILMN_2478	chr11:117196002:117196051:-	11q23.3	NM_001680 NM_021603	X86400* AF241236	ENST00000292079 ENST00000260287	NP_001671.2 NP_067614.1	FXYD2		ENSG00000137731	Hs.413137	486	FXYD domain containing ion transport regulator 2	FXYD2	1.23847	5.92636	6.52733	1.91e-05	0.00263744	3.18983
4220068	ILMN_1760247	ILMN_19983	chr19:6537076:6537125:-	19p13.3	NM_001252	S69339 L08096 BT007211 BC000725 CS075584	ENST00000245903	NP_001243.1	CD70		ENSG00000125726	Hs.501497	970	CD70 molecule	CD70	2.27106	8.85729	6.51663	1.94e-05	0.00263744	3.17381
1230270	ILMN_1801223	ILMN_40905	chr19:39683802:39683851:+	19q13.11	NM_001080436	AK130059 BC033654 BC030216	ENST00000270288	NP_001073905.1	WTIP		ENSG00000142279	Hs.585010	126374	Wilms tumor 1 interacting protein	WTIP	1.14091	6.12537	6.50991	1.96e-05	0.00264736	3.16372
510274	ILMN_2137499	ILMN_16998	chr2:131916778:131916823:-	2q21.1	NR_002826	BC060851	ENST00000327044 ENST00000407594		LOC401010		ENSG00000188976	Hs.452369	401010	Nucleolar complex associated 2 homolog (S. cerevisiae) pseudogene	LOC401010	1.26615	6.44029	6.48706	2.03e-05	0.0026597	3.12942
830356	ILMN_2273224	ILMN_9219	chr2:74297266:74297315:-	2p13.1	NM_133478	AF293337 AB209752	ENST00000346834 ENST00000357822 ENST00000359484 ENST00000394019	NP_597812.1	SLC4A5	AB209752	ENSG00000188687	Hs.594099	57835	Solute carrier family 4, sodium bicarbonate cotransporter, member 5	SLC4A5	0.983569	11.1209	6.4581	2.12e-05	0.0026597	3.08583
870703	ILMN_1846768	ILMN_83871	chr6:127631884:127631933:+	6q22.33		AL833054			AL833054			Hs.672510	100129828		HS.267120	-1.05725	6.08102	-6.45261	2.14e-05	0.0026597	3.07755
1070390	ILMN_1820605	ILMN_91733	chr17:10556468:10556517:+	17p13.1		CN357243			CN357243			Hs.633695	100129828		HS.436572	-1.09512	6.84862	-6.45735	2.13e-05	0.0026597	3.08471
1470609	ILMN_1653263	ILMN_15887	chr5:175955598:175955647:-	5q35.2	NM_052899	AB067480 BC052950	ENST00000303991	NP_443131.2	GPRIN1		ENSG00000169258	Hs.150549	114787	G protein regulated inducer of neurite outgrowth 1	GPRIN1	1.02661	7.58641	6.46584	2.1e-05	0.0026597	3.09749
1990402	ILMN_2189870	ILMN_3510	chr14:74272648:74272697:+	14q24.3	NM_015962	BX647810	ENST00000341162	NP_057046.1	FCF1		ENSG00000119616	Hs.579828	51077	FCF1 small subunit (SSU) processome component homolog (S. cerevisiae)	FCF1	0.895601	7.36945	6.43837	2.19e-05	0.0026597	3.05606
2320184	ILMN_1768994	ILMN_10365	chr21:10120595:10120635:-,chr21:10119510:10119518:-	21p11.1	NM_001187	U19180 BC107038 AF527553 AF527551 BC017024 AF527552 AF527554 AF527550		NP_001178.1	BAGE			Hs.545789	574	B melanoma antigen	BAGE	1.2791	5.96232	6.43984	2.18e-05	0.0026597	3.05828
2600240	ILMN_1790317	ILMN_22043	chr16:2143907:2143956:+	16p13.3	NM_014353	BC066913 AY646153 AB027137 BC007681 AK308560	ENST00000210187	NP_055168.2	RAB26		ENSG00000167964	Hs.3797	25837	RAB26, member RAS oncogene family	RAB26	0.906483	5.71783	6.48093	2.05e-05	0.0026597	3.12021
2710274	ILMN_1706262	ILMN_15715	chr16:717328:717377:+	16p13.3	NM_032304	BC004353 AB209331 AK098340	ENST00000389703	NP_115680.1	HAGHL		ENSG00000103253	Hs.124015	84264	Hydroxyacylglutathione hydrolase-like	HAGHL	1.57718	5.9928	6.46086	2.11e-05	0.0026597	3.08999
2850577	ILMN_1721921	ILMN_3011	chr17:25599423:25599472:-	17q11.2	NM_000386	BC003616 AK057600 BC004486 DB356329*	ENST00000394819 ENST00000261714	NP_000377.1	BLMH		ENSG00000108578	Hs.371914	642	Bleomycin hydrolase	BLMH	0.899949	9.60738	6.48317	2.04e-05	0.0026597	3.12358
3990202	ILMN_2211800	ILMN_22757	chr20:55497057:55497106:-	20q13.31	NM_001008735	X12597 D63874 CR456863 BX647267 BT020159 BT006940 BC067732 BC066889 BC030981 BC003378 AY377859 AK291494 AK057120 AF283771* AB208998 AX795278 BC021212 CR749614 CR616734 BF684365 AA730118* BG615792 AV741806 AK122825	ENST00000243919	NP_001008735.1	HMGB1L1		ENSG00000124097	Hs.568249	10357	High-mobility group box 1-like 1	HMGB1L1	1.35432	9.88043	6.4877	2.03e-05	0.0026597	3.13039
4060537	ILMN_1915777	ILMN_81770	chr6:71329732:71329781:-	6q13		BQ189294			BQ189294			Hs.202313	100129828		HS.202313	1.97682	6.15062	6.45764	2.12e-05	0.0026597	3.08514
4850615	ILMN_1779341	ILMN_139287	chrX:47802746:47802795:-	Xp11.23	NM_001037735	AK000580	ENST00000276054 ENST00000409324	NP_001032824.2	ZNF630		ENSG00000221994	Hs.650883	57232	Zinc finger protein 630	ZNF630	-1.28299	6.55311	-6.49212	2.01e-05	0.0026597	3.13703
6520315	ILMN_1897890	ILMN_123216	chr6:163392028:163392077:-	6q26		BC033504			BC033504			Hs.571035	100129828		HS.571035	1.44249	5.81902	6.43847	2.19e-05	0.0026597	3.05621
6960333	ILMN_1681757	ILMN_19439	chr12:8821619:8821665:+,chr12:8824438:8824440:+	12p13.31		BC033793			RIMKLB				100129828	Ribosomal modification protein rimK-like family member B	FAM80B	-0.84898	8.96684	-6.43535	2.2e-05	0.0026597	3.05149
7210156	ILMN_2047885	ILMN_23442	chr5:140550933:140550982:+	5q31.3	NM_019119	AF217749	ENST00000361605* ENST00000378200* ENST00000400917* ENST00000341865 ENST00000375232* ENST00000216658* ENST00000340738* ENST00000381166* ENST00000313957	NP_061992.2	PCDHB9		ENSG00000188112	Hs.662726	56127	Protocadherin beta 9	PCDHB9	1.02153	9.30124	6.45454	2.13e-05	0.0026597	3.08046
7320022	ILMN_1857510	ILMN_88596	chr4:146722253:146722302:-	4q31.22		AL832228			AL832228			Hs.377021	100129828		HS.377021	1.66933	6.142	6.50193	1.98e-05	0.0026597	3.15176
7510332	ILMN_2276811	ILMN_15490	chr14:20534713:20534762:+	14q11.2	NM_001029991	AF321002	ENST00000382985	NP_001025162.1	METT11D1		ENSG00000165792	Hs.512693	64745	Methyltransferase 11 domain containing 1	METT11D1	0.923999	8.03845	6.43409	2.2e-05	0.0026597	3.04959
6840477	ILMN_1819384	ILMN_107396	chr5:140085938:140085987:+	5q31.3		CD640673			CD640673			Hs.543887	100129828		HS.543887	-1.60381	6.43866	-6.41705	2.26e-05	0.00271561	3.02382
1090075	ILMN_1670008	ILMN_26114	chr17:17056933:17056982:-	17p11.2	NM_144997	BC015725 AF517523	ENST00000285071	NP_659434.2	FLCN		ENSG00000154803	Hs.513975	201163	Folliculin	FLCN	-1.02272	6.51601	-6.39436	2.35e-05	0.00273826	2.98943
2370017	ILMN_1798581	ILMN_11171	chr20:5923495:5923544:+	20p12.3	NM_182802 NM_032485	AK160378	ENST00000378883 ENST00000399350 ENST00000378896 ENST00000265187 ENST00000378886	NP_877954.1 NP_115874.3	MCM8	FLJ00323	ENSG00000125885	Hs.631506	84515	Minichromosome maintenance complex component 8	MCM8	1.00076	12.9894	6.403	2.31e-05	0.00273826	3.00254
2850379	ILMN_1817816	ILMN_114168	chr14:87694722:87694771:-	14q31.3		BC032017			BC032017			Hs.560319	100129828		HS.560319	1.31014	5.66287	6.39315	2.35e-05	0.00273826	2.9876
5860148	ILMN_2407168	ILMN_1543	chr1:151857971:151858020:-	1q21.3	NM_001024210 NM_001024212 NM_001024213 NM_005979 NM_001024211	X99920 BC114379* BC070291 BC068064 BC000632 AK097132	ENST00000392622 ENST00000392623 ENST00000392624 ENST00000368699 ENST00000339556	NP_001019381.1 NP_001019383.1 NP_001019384.1 NP_005970.1 NP_001019382.1	S100A13	AK097132	ENSG00000189171	Hs.516505	6284	S100 calcium binding protein A13	S100A13	1.25392	9.35257	6.40016	2.33e-05	0.00273826	2.99823
6060577	ILMN_2161286	ILMN_18452	chr7:128915153:128915202:+	7q32.1	NM_020704	AB032996	ENST00000249344	NP_065755.1	FAM40B		ENSG00000128578	Hs.489988	57464	Family with sequence similarity 40, member B	FAM40B	1.07982	9.8511	6.39373	2.35e-05	0.00273826	2.98847
2570400	ILMN_1737574	ILMN_46736	chrX:154428025:154428074:-	Xq28	XM_001719765 NM_018196	AM393196 CR457265 BC025269 AK291694 AF373407 BC009673 AK001589	ENST00000369439 ENST00000334398	XP_001719817.1 NP_060666.1	TMLHE	AM393196	ENSG00000185973	Hs.133321	55217	Trimethyllysine hydroxylase, epsilon	LOC648605	-1.10611	8.10189	-6.38904	2.37e-05	0.00274023	2.98136
1440187	ILMN_2210729	ILMN_5068	chr7:75468168:75468217:-	7q11.23	NM_016086	BX537896	ENST00000360591 ENST00000404050 ENST00000340062 ENST00000359697 ENST00000248600	NP_057170.1	STYXL1	MKSTYX	ENSG00000127952	Hs.11615	51657	Serine/threonine/tyrosine interacting-like 1	STYXL1	-0.970567	9.79739	-6.37	2.44e-05	0.00280507	2.95243
2630242	ILMN_1722923	ILMN_14000	chr3:9049384:9049433:-	3p25.3	NM_014850	BC039300 AF427144	ENST00000383836	NP_055665.1	SRGAP3	KIAA0411	ENSG00000196220	Hs.654743	9901	SLIT-ROBO Rho GTPase activating protein 3	SRGAP3	-1.11499	5.75978	-6.36699	2.45e-05	0.00280507	2.94784
840551	ILMN_1738482	ILMN_15131	chr15:40646836:40646885:+	15q15.1	NM_018097	AK001322 AK022939	ENST00000260372	NP_060567.1	CEP27	HAUS2	ENSG00000137814	Hs.14347	55142	centrosomal protein 27kDa isoform 1	CEP27	1.03254	10.7925	6.35232	2.51e-05	0.00281341	2.92551
4150332	ILMN_1780268	ILMN_22326	chr1:149289943:149289992:+	1q21.2	NM_017860	BC002469 AK000526		NP_060330.2	C1orf56			Hs.549171	54964	Chromosome 1 open reading frame 56	C1ORF56	-1.04349	6.82404	-6.35089	2.51e-05	0.00281341	2.92333
5050408	ILMN_1769931	ILMN_5703	chr1:35421972:35422021:-	1p34.3	NM_005066	X70944 X16850 BQ223764	ENST00000357214	NP_005057.1	SFPQ		ENSG00000116560	Hs.355934	6421	Splicing factor proline/glutamine-rich (polypyrimidine tract binding protein associated)	SFPQ	1.37072	7.84057	6.35309	2.5e-05	0.00281341	2.92668
6200682	ILMN_2345739	ILMN_1116	chr12:30754551:30754600:-	12p11.21	NM_001002259 NM_032156 NM_023925	BX538080 BC117673 BC117672 BC111007 BC066295 BC007520 AY074491 AY074490 AL834212 AK026222 AK024247 AF525416 AB058776 BC025420 BX537569	ENST00000395805 ENST00000251071 ENST00000298892 ENST00000308433	NP_001002259.1 NP_115532.2 NP_076414.2	CAPRIN2	KIAA1873	ENSG00000110888	Hs.234355	65981	Caprin family member 2	CAPRIN2	-1.05571	7.19383	-6.35393	2.5e-05	0.00281341	2.92796
1410768	ILMN_1694399	ILMN_12918	chr7:8233795:8233844:-	7p21.3		U26592			ICA1				100129828	Islet cell autoantigen 1, 69kDa	ICA1	1.03965	10.9306	6.34344	2.54e-05	0.00281549	2.91198
3140300	ILMN_1710362	ILMN_42592	chrX:71401284:71401320:+	Xq13.1	XM_928338 XM_927767	DB340581* AK123006	ENST00000369380		PIN4		ENSG00000203847		5303	Protein (peptidylprolyl cis/trans isomerase) NIMA-interacting, 4 (parvulin)	LOC644591	1.5382	6.66154	6.34547	2.54e-05	0.00281549	2.91506
2350288	ILMN_1829840	ILMN_110797	chr2:9630515:9630564:-	2p25.1		CA429430			CA429430			Hs.552008	100129828		HS.552008	1.65173	5.88452	6.33201	2.59e-05	0.00283579	2.89452
6900437	ILMN_1778202	ILMN_136990	chr7:143061152:143061201:+	7q35	NM_001031672	BC006231	ENST00000401046 ENST00000373835 ENST00000373836 ENST00000373839 ENST00000374392 ENST00000284268 ENST00000366203* ENST00000403793* ENST00000390229* ENST00000316848 ENST00000366362* ENST00000381835* ENST00000324288* ENST00000388910* ENST00000395590	NP_001026842.2	CYB5RL	FLJ00377	ENSG00000215883	Hs.591426	606495	Cytochrome b5 reductase-like	FLJ40722	1.02603	10.3881	6.3322	2.59e-05	0.00283579	2.89481
4050450	ILMN_1885054	ILMN_119012	chr7:42946610:42946659:-	7p14.1		BU753911			BU753911			Hs.566751	100129828		HS.566751	1.4542	5.73087	6.32156	2.63e-05	0.00286759	2.87856
4390487	ILMN_1788180	ILMN_26464	chr1:152221087:152221136:-	1q21.3	NM_002870	X75593 BC094846 BC073168 BC009227 BC000799 AK291580 AK128675	ENST00000368575	NP_002861.1	RAB13		ENSG00000143545	Hs.151536	5872	RAB13, member RAS oncogene family	RAB13	0.95893	6.92929	6.3148	2.66e-05	0.00288288	2.86823
3840576	ILMN_1897911	ILMN_117627	chr17:10666030:10666079:+	17p13.1		BF512455			BF512455			Hs.565086	100129828		HS.565086	1.25561	5.78037	6.30731	2.69e-05	0.00288634	2.85677
6290523	ILMN_1891368	ILMN_75785	chr13:52124182:52124231:-	13q14.3		BF526404 BX104407			BF526404			Hs.595957	100129828		HS.121655	-1.27545	7.68084	-6.3101	2.68e-05	0.00288634	2.86103
2030768	ILMN_1694220	ILMN_35917	chr2:151598615:151598653:-	2q23.3		BX119026	ENST00000409243		BX119026		ENSG00000222031	Hs.146981	100129828		LOC339782	1.2093	5.93765	6.29663	2.74e-05	0.00292021	2.84041
5820722	ILMN_1842435	ILMN_135842	chr8:102203571:102203618:+	8q22.3		H03033			H03033			Hs.583661	100129828		HS.583661	0.962308	5.87064	6.29039	2.77e-05	0.0029338	2.83085
4570369	ILMN_2379080	ILMN_176069	chr16:28885021:28885070:+	16p11.2	NM_032815	BC010161 AI453629*	ENST00000320805	NP_116204.3	NFATC2IP		ENSG00000176953	Hs.513470	84901	Nuclear factor of activated T-cells, cytoplasmic, calcineurin-dependent 2 interacting protein	NFATC2IP	1.23842	8.51468	6.2862	2.78e-05	0.00293795	2.82442
4590440	ILMN_1708922	ILMN_22641	chr9:132579439:132579488:+	9q34.12	NM_007313	M14753 AB209642 AB209456	ENST00000372348 ENST00000393293	NP_009297.2	ABL1		ENSG00000097007	Hs.431048	25	C-abl oncogene 1, receptor tyrosine kinase	ABL1	-1.54202	8.6401	-6.27792	2.82e-05	0.00295255	2.8117
6040670	ILMN_2061419	ILMN_10377	chr8:95874012:95874061:+	8q22.1	NM_181787 NM_001042*	BC045827 BC034387* BC012102 AK128259* AK097977* AK021975 BC023271 AU253500* BC041996* AA229420 CD245557 NM_001042* BC036397 AK126548 BX107914* AK128025	ENST00000372405 ENST00000317449 ENST00000317370*	NP_861452.2	DPY19L4		ENSG00000142949	Hs.567828	286148	Dpy-19-like 4 (C. elegans)	CYCSL1	1.45438	8.81226	6.27655	2.83e-05	0.00295255	2.8096
830730	ILMN_2251184	ILMN_174781	chr12:110941975:110942024:+	12q24.13	NM_006817	X94910 CR541667 BC101495 BC101493	ENST00000261735	NP_006808.1	ERP29		ENSG00000089248	Hs.75841	10961	Endoplasmic reticulum protein 29	ERP29	-0.818682	11.1449	-6.26019	2.9e-05	0.00296896	2.78447
3520424	ILMN_1811221	ILMN_7082	chr7:138167714:138167746:-	7q34	NM_020910 NM_139323 NM_003404	AF536216	ENST00000299233	NP_065961.1 NP_647539.1 NP_003395.1	KIAA1549		ENSG00000139357	Hs.605380	57670	KIAA1549	SLC5A8	1.51194	9.67095	6.26314	2.89e-05	0.00296896	2.78901
5260543	ILMN_1711845	ILMN_37077	chr3:198824705:198824754:-	3q29	NR_003266	AK023811*			LOC220729				NA	Homo sapiens succinate dehydrogenase complex, subunit A, flavoprotein pseudogene (LOC220729), non-coding RNA.	LOC220729	-0.927364	7.30106	-6.26085	2.9e-05	0.00296896	2.78548
6400390	ILMN_1863185	ILMN_71005	chr1:40494969:40495018:-	1p34.2		BC012000 AK054902			CR591289	BC012000 AK054902		Hs.7572	100129828	Homo sapiens cDNA FLJ30340 fis, clone BRACE2007411.	HS.7572	-1.35786	8.43666	-6.26134	2.9e-05	0.00296896	2.78623
630215	ILMN_2363027	ILMN_4856	chr15:38811527:38811576:+	15q15.1	NM_002875 NM_133487	D14134	ENST00000382642 ENST00000267868 ENST00000382643	NP_002866.2 NP_597994.2	RAD51		ENSG00000051180	Hs.631709	5888	RAD51 homolog (RecA homolog, E. coli) (S. cerevisiae)	RAD51	0.992853	9.2464	6.23119	3.04e-05	0.00307843	2.73979
5390730	ILMN_1719986	ILMN_15026	chr22:30007803:30007852:-	22q12.2	NM_052880	BC011049 AK226089 AK093768 AK074688 BC041903	ENST00000215912	NP_443112.2	HGFL	AK093768 PIK3IP1	ENSG00000100100	Hs.26670	113791	Homo sapiens HGFL(S) protein (HGFL) mRNA, complete cds.	PIK3IP1	-1.5186	9.66376	-6.23223	3.04e-05	0.00307843	2.7414
2750711	ILMN_1762629	ILMN_17016	chr11:408230:408279:-	11p15.5	NM_001012302	U33271 BC047946 AL832289 AK096874 AK074088 AK026923	ENST00000332826	NP_001012302.2	ANO9	AL832289	ENSG00000185101	Hs.501622	338440	Anoctamin 9	ANO9	1.25924	6.23884	6.22038	3.09e-05	0.00311644	2.72311
2070138	ILMN_1651499	ILMN_19380	chr5:172277642:172277691:+	5q35.2	NM_020462	AL136753	ENST00000326654		ERGIC1		ENSG00000113719	Hs.509163	57222	Endoplasmic reticulum-golgi intermediate compartment (ERGIC) 1	ERGIC1	1.4143	7.38916	6.21579	3.12e-05	0.00312379	2.71603
2000612	ILMN_1889144	ILMN_122134	chr19:40616815:40616864:+	19q13.12		BI047056			BI047056			Hs.616457	100129828		HS.569953	1.3481	6.27453	6.20597	3.17e-05	0.00315763	2.70084
1230543	ILMN_2049693	ILMN_1335	chr11:113775591:113775640:-	11q23.2		BC009041 AK000017 CR597454			C11orf71			Hs.715083	100129828	Chromosome 11 open reading frame 71	C11ORF71	-1.33705	6.99803	-6.19815	3.21e-05	0.00317339	2.68874
6480091	ILMN_1776998	ILMN_23222	chr15:76361232:76361281:+	15q25.1	NM_018602	AL133432 AL133431 AK098079 AK096616 AK090898 AK025069 AX746667 AL133096 BX648710	ENST00000394852 ENST00000343789 ENST00000394855	NP_061072.3	DNAJA4	AX746667	ENSG00000140403	Hs.513053	55466	DnaJ (Hsp40) homolog, subfamily A, member 4	DNAJA4	-2.28774	7.5167	-6.19671	3.21e-05	0.00317339	2.68652
1030167	ILMN_2258816	ILMN_11976	chr6:130507498:130507547:-	6q23.1	NM_001017373	BC141506 AX746929 AK091351	ENST00000296977	NP_001017373.2	SAMD3	BC141506	ENSG00000164483	Hs.440508	154075	Sterile alpha motif domain containing 3	SAMD3	-1.48866	5.61188	-6.17914	3.3e-05	0.00319905	2.65929
1740014	ILMN_1882284	ILMN_80296	chr9:2834476:2834525:+	9p24.2		DA210550			DA210550			Hs.171082	100129828		HS.171082	-1.0496	6.07971	-6.16502	3.38e-05	0.00319905	2.63739
2000669	ILMN_1736112	ILMN_24582	chr4:149213151:149213200:+	4q31.23	NM_024605	BX647727 BC106018 BC047914 BC011920 AL834360 AK123034 AK024549 AI245305*	ENST00000336498	NP_078881.3	ARHGAP10	GRAF-2 BX647727	ENSG00000071205	Hs.368631	79658	Rho GTPase activating protein 10	ARHGAP10	1.36648	6.54053	6.15039	3.46e-05	0.00319905	2.61465
2940372	ILMN_2054554	ILMN_25915	chr5:118203135:118203184:-	5q23.1	NM_173666	BC012294 AK091296 AX746901 BX648369	ENST00000304058	NP_775937.1	DTWD2		ENSG00000169570	Hs.655891	285605	DTW domain containing 2	DTWD2	1.13237	11.4955	6.16021	3.41e-05	0.00319905	2.62992
3390047	ILMN_2091978	ILMN_175035	chr13:38352548:38352597:+	13q13.3	NM_207361	BX640686 BX538304 BX538150 CR933724	ENST00000280481	NP_997244.3	FREM2		ENSG00000150893	Hs.253994	341640	FRAS1 related extracellular matrix protein 2	FREM2	1.24279	5.89376	6.16376	3.39e-05	0.00319905	2.63543
3400441	ILMN_2191759	ILMN_45411	chr17:2157670:2157719:+	17p13.3	NR_002943	BC010266	ENST00000396326		LOC440396		ENSG00000213778	Hs.461954	63826	Homo sapiens similar to Heterogeneous nuclear ribonucleoprotein A1 (Helix-destabilizing protein) (Single-strand binding protein) (hnRNP core protein A1) (HDP-1) (Topoisomerase-inhibitor suppressed), mRNA (cDNA clone IMAGE:2900557), containing frame-shift errors.	LOC440396	0.823198	7.3568	6.15534	3.43e-05	0.00319905	2.62236
3710521	ILMN_2383107	ILMN_2386	chr7:38730773:38730822:-	7p14.1	NM_014396 NM_080631	AK074325 R56227*	ENST00000395969 ENST00000310301 ENST00000265745	NP_055211.2 NP_542198.2	VPS41	HVPS41	ENSG00000006715	Hs.592184	27072	Vacuolar protein sorting 41 homolog (S. cerevisiae)	VPS41	0.961062	9.80579	6.16758	3.37e-05	0.00319905	2.64137
4290450	ILMN_1691433	ILMN_30011	chr5:67620223:67620272:+	5q13.1	NM_181524	AK000121 AF279367 AK093810	ENST00000320694	NP_852665.1	PIK3R1	AK093810	ENSG00000145675	Hs.132225	5295	Phosphoinositide-3-kinase, regulatory subunit 1 (alpha)	PIK3R1	1.30284	6.25475	6.15639	3.43e-05	0.00319905	2.62399
4570682	ILMN_2389218	ILMN_22079	chr1:203768036:203768085:+	1q32.1	NM_002596 NM_212502 NM_212503	BC040529 BC011526 BC009223 BC000281 AL161977 AB209307 AK126879	ENST00000360066 ENST00000343606	NP_002587.2 NP_997667.1 NP_997668.1	PCTK3		ENSG00000117266	Hs.445402	5129	PCTAIRE protein kinase 3	PCTK3	1.24614	5.86889	6.18161	3.29e-05	0.00319905	2.66313
4610047	ILMN_2109156	ILMN_25664	chr22:18494499:18494548:+	22q11.21	NM_002882	CU013444 CU013156 BC152785 X83617 D38076 CR456556 AK223506 AK097659 BC071999 BC071998 AK094410	ENST00000331821 ENST00000402752	NP_002873.1	RANBP1	CU013444 CU013156	ENSG00000099901	Hs.24763	5902	RAN binding protein 1	RANBP1	1.03438	12.0169	6.16733	3.37e-05	0.00319905	2.64098
5050605	ILMN_1728999	ILMN_43477	chr7:97354812:97354861:+	7q21.3		BG203764	ENST00000355542		BG203764		ENSG00000196751	Hs.336997	100129828		LOC730273	-0.899825	6.14581	-6.18141	3.29e-05	0.00319905	2.66282
5260538	ILMN_1714278	ILMN_15668	chr9:102252901:102252950:+	9q31.1	NM_080655	BC008993 AY598327 AK314924 AK092292	ENST00000374887 ENST00000395067	NP_542386.1	C9orf30		ENSG00000066697	Hs.530272	91283	Chromosome 9 open reading frame 30	C9ORF30	1.05255	7.98577	6.17129	3.35e-05	0.00319905	2.64713
6180630	ILMN_1665294	ILMN_33996	chr17:55867391:55867437:-	17q23.2	XM_944824 XM_001717733 XM_932569	EU446509 M12623 CR542122 BC081567 BC075837 BC072011 BC072010 BC071707 BC070297 BC064347 BC032140 BC014644 BC003050 BC000378 AK026562 AX746718 BC075848 BC007124 BC003689 BC001783* BQ680450 AK090983 BQ433347 BC110390	ENST00000361427 ENST00000323440 ENST00000391458 ENST00000358928	XP_949917.1 XP_001717785.1 XP_937662.1	AX746718	RPL12P38	ENSG00000198830	Hs.181163	3151	Homo sapiens cDNA FLJ33664 fis, clone BRAMY2027451, moderately similar to 60S RIBOSOMAL PROTEIN L12.	LOC644992	0.991548	6.10913	6.16603	3.38e-05	0.00319905	2.63896
7320377	ILMN_1774375	ILMN_32047	chr19:3425614:3425663:-	19p13.3	XM_939969 XM_001726225 XM_209196	BM923201	ENST00000215531		AF161441		ENSG00000095932	Hs.130714	284422	Homo sapiens HSPC323 mRNA, partial cds.	LOC284422	-1.8892	9.56258	-6.15192	3.45e-05	0.00319905	2.61704
4010195	ILMN_1765017	ILMN_2493	chr21:46373409:46373458:+	21q22.3	NM_058175	M34572 M34570 AK128695	ENST00000409416 ENST00000310645	NP_478055.2	COL6A2		ENSG00000142173	Hs.420269	1292	Collagen, type VI, alpha 2	COL6A2	1.37044	5.75275	6.14614	3.48e-05	0.00320629	2.60804
6270524	ILMN_1657837	ILMN_22765	chr2:112690247:112690296:-	2q13	NM_032494	AF334161 BC032001	ENST00000272570 ENST00000409573	NP_115883.2	ZC3H8		ENSG00000144161	Hs.418416	84524	Zinc finger CCCH-type containing 8	ZC3H8	1.0624	7.27419	6.14243	3.51e-05	0.00320943	2.60227
6520059	ILMN_1766171	ILMN_8401	chr17:44362765:44362814:-	17q21.32	NM_007241	BC038830 BC008976 AK123127 AF156102 BC011860	ENST00000290330	NP_009172.2	SNF8	BC011860	ENSG00000159210	Hs.127249	11267	SNF8, ESCRT-II complex subunit, homolog (S. cerevisiae)	SNF8	1.14033	9.36855	6.13989	3.52e-05	0.00320943	2.59832
3440138	ILMN_1679727	ILMN_27286	chr2:201429650:201429653:-,chr2:201428009:201428054:-	2q33.1	NM_004071	M59287 L29222 L29219 BC031549 BC028573 BC028149 AK025306	ENST00000409403 ENST00000409769 ENST00000321356	NP_004062.2	CLK1	M59287 L29222 L29219 AK025306	ENSG00000013441	Hs.433732	1195	CDC-like kinase 1	CLK1	-0.793664	12.8513	-6.13479	3.55e-05	0.00322135	2.59037
5890414	ILMN_1796537	ILMN_8733	chr5:39141470:39141519:-	5p13.1	NM_001465 NM_199335	BX647196 BX647195 BC058827 BC017775 AF116653	ENST00000351578 ENST00000263405	NP_001456.3 NP_955367.1	FYB		ENSG00000082074	Hs.370503	2533	FYN binding protein (FYB-120/130)	FYB	-1.78953	7.48239	-6.12946	3.58e-05	0.00323456	2.58207
730164	ILMN_2053103	ILMN_182851	chr2:190133964:190134013:-	2q32.2	NM_014585	BX537503 AK223236 AK002038 AF215636 AL136944 BC037733	ENST00000261024	NP_055400.1	SLC40A1		ENSG00000138449	Hs.643005	30061	Solute carrier family 40 (iron-regulated transporter), member 1	SLC40A1	-1.61469	5.59514	-6.11445	3.67e-05	0.0032351	2.55867
1740259	ILMN_1877939	ILMN_76289	chr9:108853771:108853820:-	9q31.2		BX109006			BX109006			Hs.126573	100129828		HS.126573	1.34153	5.65881	6.12219	3.62e-05	0.0032351	2.57074
1780682	ILMN_1654063	ILMN_39647	chr16:69616793:69616842:-	16q22.2	NM_032821		ENST00000393552 ENST00000393567	NP_116210.2	HYDIN		ENSG00000157423	Hs.461229	54768	Hydrocephalus inducing homolog (mouse)	HYDIN	1.13194	5.71455	6.11275	3.68e-05	0.0032351	2.55602
4040192	ILMN_1795754	ILMN_16456	chrX:154158979:154159028:-	Xq28	NM_001289		ENST00000360485 ENST00000369449	NP_001280.3	CLIC2		ENSG00000155962	Hs.655445	1193	Chloride intracellular channel 2	CLIC2	1.50561	5.78915	6.11523	3.66e-05	0.0032351	2.55989
4490767	ILMN_1874735	ILMN_100766	chr2:88771373:88771422:-	2p11.2		BU194987			BU194987			Hs.442723	100129828		HS.526540	-1.00677	5.83348	-6.11021	3.69e-05	0.0032351	2.55204
4860435	ILMN_1670079	ILMN_29719	chr1:58744363:58744412:-	1p32.1	NM_145243	BC012915 AF263547 AB048348 AX746780 AK091101	ENST00000371226 ENST00000358603	NP_660286.1	OMA1	DAB1	ENSG00000162600	Hs.425769	115209	OMA1 homolog, zinc metallopeptidase (S. cerevisiae)	OMA1	-1.01952	8.91163	-6.11038	3.69e-05	0.0032351	2.55231
5360064	ILMN_1790692	ILMN_13145	chr2:85778306:85778311:+,chr2:85779198:85779241:+	2p11.2	NM_006433 NM_012483	X54101 X05044 BC063245 BC023576	ENST00000393819 ENST00000409696 ENST00000263863	NP_006424.2 NP_036615.2	GNLY		ENSG00000115523	Hs.105806	10578	Granulysin	GNLY	-2.87538	6.82612	-6.12317	3.62e-05	0.0032351	2.57226
460358	ILMN_1662795	ILMN_28750	chr8:86580426:86580475:+	8q21.2	NM_000067	Y00339 M36532 J03037 BC011949 BC035424 AK123309	ENST00000285379	NP_000058.1	CA2		ENSG00000104267	Hs.155097	760	Carbonic anhydrase II	CA2	-3.00947	8.05274	-6.10438	3.73e-05	0.0032476	2.54294
1300113	ILMN_1770940	ILMN_29401	chr16:67426401:67426450:+	16q22.1	NM_004360	Z13009 BC146662 BC141838 BC013851	ENST00000379120 ENST00000261769 ENST00000268794	NP_004351.1	CDH1		ENSG00000039068	Hs.461086	999	Cadherin 1, type 1, E-cadherin (epithelial)	CDH1	-1.25613	5.37321	-6.10246	3.74e-05	0.0032476	2.53995
5720523	ILMN_1659371	ILMN_23205	chr10:112830101:112830150:+	10q25.2	NM_000681	BC050414 AF284095	ENST00000280155	NP_000672.3	ADRA2A		ENSG00000150594	Hs.249159	150	Adrenergic, alpha-2A-, receptor	ADRA2A	1.21214	6.29066	6.09844	3.76e-05	0.00325476	2.53366
610753	ILMN_1658519	ILMN_13280	chr20:44620281:44620330:-	20q13.12	NM_022829 NM_001011554	AY072810 AL442082	ENST00000279027 ENST00000290317 ENST00000396360	NP_073740.2 NP_001011554.1	SLC13A3	NADC3	ENSG00000158296	Hs.655498	64849	Solute carrier family 13 (sodium-dependent dicarboxylate transporter), member 3	SLC13A3	-1.1342	6.56296	-6.08149	3.87e-05	0.00329273	2.50715
4180379	ILMN_1692575	ILMN_9797	chr12:130849952:130850001:+	12q24.33	NM_004592	U08377	ENST00000261674	NP_004583.2	SFRS8		ENSG00000061936	Hs.308171	6433	Splicing factor, arginine/serine-rich 8 (suppressor-of-white-apricot homolog, Drosophila)	SFRS8	1.078	9.42807	6.08845	3.83e-05	0.00329273	2.51804
4220327	ILMN_1719656	ILMN_18679	chr17:71406453:71406502:-	17q25.1	NM_032478	BC013311 AK024058 AF161380	ENST00000309352 ENST00000409963	NP_115867.2	KIAA1863	FBF1	ENSG00000204316	Hs.442609	85302	Homo sapiens mRNA for KIAA1863 protein, partial cds.	MRPL38	1.14038	9.565	6.08075	3.87e-05	0.00329273	2.50599
4610093	ILMN_1675025	ILMN_37944	chrX:103183165:103183214:+	Xq22.2	XM_001714135 XM_936705 XM_001723437	AK093522 AX748182	ENST00000355016 ENST00000243297	XP_001714187.1 XP_941798.3 XP_001723489.1	AX748182	H2BFM	ENSG00000101812	Hs.376474	286436	Homo sapiens cDNA FLJ36203 fis, clone TESTI2028426, weakly similar to HISTONE H2B F.	H2BFM	1.12002	5.5857	6.08346	3.86e-05	0.00329273	2.51022
650110	ILMN_2404065	ILMN_23272	chr21:26185962:26186011:-	21q21.3	NM_201414 NM_201413 NM_000484	Y00264 X06989 M18734 M16765 M15533 BC065529 BC065523 AF282245 AB066441 E02400 A02759 BC018937 AK312326	ENST00000354192 ENST00000348990 ENST00000359726 ENST00000357903 ENST00000358918 ENST00000346798	NP_958817.1 NP_958816.1 NP_000475.1	APP		ENSG00000142192	Hs.434980	351	Amyloid beta (A4) precursor protein	APP	-0.792011	10.0779	-6.06059	4e-05	0.00333182	2.47439
2710465	ILMN_2397347	ILMN_3432	chr20:43271738:43271787:+	20q13.12	NM_003007 NM_198139	J04440 BC055416 BC007096	ENST00000372781	NP_002998.1 NP_937782.1	SEMG1		ENSG00000124233	Hs.1968	6406	Semenogelin I	SEMG1	0.978249	6.09704	6.06471	3.98e-05	0.00333182	2.48085
5870475	ILMN_1700074	ILMN_19266	chr3:39427627:39427676:+	3p22.1	NR_002324	L07383 AK055991			SNORA62	AK055991		Hs.719778	6044	Small nucleolar RNA, H/ACA box 62	SNORA62	1.03239	8.29189	6.0658	3.97e-05	0.00333182	2.48256
5890288	ILMN_1722855	ILMN_15862	chr11:63762615:63762664:+	11q13.1	NM_003377	U43368 BC008818	ENST00000309422	NP_003368.1	VEGFB		ENSG00000173511	Hs.78781	7423	Vascular endothelial growth factor B	VEGFB	0.868579	8.22425	6.06387	3.98e-05	0.00333182	2.47954
6200458	ILMN_1731203	ILMN_23294	chr17:75909314:75909363:+	17q25.3	NM_020954		ENST00000319921	NP_066005.2	KIAA1618		ENSG00000180843	Hs.514554	57714	KIAA1618	RNF213	1.2883	7.54728	6.06095	4e-05	0.00333182	2.47495
6660475	ILMN_2368318	ILMN_181026	chr1:27811459:27811508:-	1p35.3	NM_001042747 NM_005248 NM_001042729	BC064382 AK130188 AK125143	ENST00000374004 ENST00000399173 ENST00000374005 ENST00000374003	NP_001036212.1 NP_005239.1 NP_001036194.1	FGR		ENSG00000000938	Hs.1422	2268	Gardner-Rasheed feline sarcoma viral (v-fgr) oncogene homolog	FGR	-2.5659	7.17177	-6.04711	4.09e-05	0.00339155	2.45322
1500309	ILMN_1880280	ILMN_110121	chr3:71702274:71702323:-	3p14.1		AK025793			AK025793			Hs.655773	100129828	Homo sapiens cDNA FLJ12191 fis, clone MAMMA1000843.	HS.549989	1.20218	10.6034	6.03615	4.16e-05	0.00341036	2.436
1820634	ILMN_1838702	ILMN_109664	chrX:20404557:20404606:+	Xp22.12		BG188175			BG188175			Hs.547858	100129828		HS.547858	1.01509	5.83178	6.03838	4.15e-05	0.00341036	2.4395
2640368	ILMN_1794781	ILMN_14200	chr9:135617049:135617098:-	9q34.2	NM_003371	BC043615 AK091622 AJ420448 AF258564 AX747099	ENST00000343203 ENST00000406606 ENST00000325440 ENST00000371846 ENST00000371851 ENST00000371850	NP_003362.2	VAV2	AX747099	ENSG00000160293	Hs.369921	7410	Vav 2 guanine nucleotide exchange factor	VAV2	1.1061	6.49911	6.03731	4.16e-05	0.00341036	2.43783
2340132	ILMN_1746952	ILMN_30090	chr5:135251992:135252041:+	5q31.1		BC025747			LOC153328			Hs.412418	100129828	Mitochondrial carrier protein-like	LOC153328	1.0191	5.35131	6.03344	4.18e-05	0.00341153	2.43174
4040382	ILMN_1779639	ILMN_5636	chr6:79664394:79664395:+,chr6:79664500:79664547:+	6q14.1	NM_001010844	BC112255 BC112253 AK098678	ENST00000369940	NP_001010844.1	IRAK1BP1		ENSG00000146243	Hs.656212	134728	Interleukin-1 receptor-associated kinase 1 binding protein 1	IRAK1BP1	-0.971468	6.88248	-6.02602	4.23e-05	0.00342522	2.42007
5130487	ILMN_1666306	ILMN_5882	chr22:25217672:25217721:+	22q12.1	NM_001013694	BC066962 AL050258*	ENST00000407690* ENST00000215917	NP_001013716.2	SRRD		ENSG00000100104	Hs.709914	402055	SRR1 domain containing	SRRD	1.00014	8.75714	6.02844	4.22e-05	0.00342522	2.42387
4570403	ILMN_1842738	ILMN_78017	chr16:64192716:64192765:-	16q21		BX106581			BX106581			Hs.143909	100129828		HS.143909	1.76861	6.06624	6.01857	4.28e-05	0.00345316	2.40833
6450102	ILMN_1652199	ILMN_44140	chr2:89108248:89108279:-,chr2:89108061:89108078:-	2p11.2	XM_001719095	Z69022 Z69013 Z69002 Z68998 Z68968 Z68965 Z68933 Z68931 Z46345 Z11895 Z11894 Z11890 X72473 X72469 X72455 X72437 X58081 X15987 X06763 U44794 S46248 M88499 M63438 M29469 M27025 L41174 BC066343 AY172961 AJ224084 AJ009733 AF381166 BM920716	ENST00000390277 ENST00000390270 ENST00000390255 ENST00000390250	XP_001719147.1	IGKC	Z69013	ENSG00000211632	Hs.652919	440871	Immunoglobulin kappa constant	LOC642113	-2.41638	7.18067	-6.00572	4.38e-05	0.00351213	2.38808
2070411	ILMN_1782295	ILMN_17476	chr13:37109168:37109217:-	13q13.3	NM_016179	BC105917 BC105641 BC105306 BC104725 AF421362 AF421361 AF421360 AF421359 AF421358 AF175406 AF063825 AF063824 AF063823 AF063822 AK312524 BX648312	ENST00000358477 ENST00000379673 ENST00000355779 ENST00000379679 ENST00000379705 ENST00000338947 ENST00000379686 ENST00000379681	NP_057263.1	TRPC4	BC105306 TRP4	ENSG00000133107	Hs.262960	7223	Transient receptor potential cation channel, subfamily C, member 4	TRPC4	1.23391	5.75145	5.99887	4.42e-05	0.00353753	2.37726
2120653	ILMN_1653412	ILMN_21452	chr19:3720272:3720321:-	19p13.3	NM_032753	BC032512 BC007284 BC018709	ENST00000395106	NP_116142.1	RAX2		ENSG00000173976	Hs.532691	84839	Retina and anterior neural fold homeobox 2	RAXL1	0.855286	10.1712	5.98727	4.51e-05	0.00358683	2.35894
5690187	ILMN_1814397	ILMN_14908	chr15:41276902:41276951:-	15q15.2	NM_001114134 NM_000119	M30647 M30646 M29399 BC099627 BC096095 BC096094 BC096093 M60298	ENST00000397027 ENST00000300215	NP_001107606.1 NP_000110.2	EPB42		ENSG00000166947	Hs.368642	2038	Erythrocyte membrane protein band 4.2	EPB42	-1.86664	5.75137	-5.98554	4.52e-05	0.00358683	2.35621
7160332	ILMN_1831826	ILMN_127989	chr1:221644202:221644251:+	1q41									100129828		HS.575808	0.913884	6.38797	5.98008	4.56e-05	0.00360473	2.34759
450537	ILMN_1796678	ILMN_7520	chr11:5226197:5226246:-	11p15.4	NM_000559	DQ896048 DQ892801 BC020719 BC010913 AF130098 AF116719 BI909241 CR616680	ENST00000330597 ENST00000380231*	NP_000550.2	HBG1	DQ896048 DQ892801 AF116719 HBG2	ENSG00000213934	Hs.712539	3047	Hemoglobin, gamma A	HBG1	-3.80733	7.17872	-5.97301	4.62e-05	0.00361825	2.3364
3170066	ILMN_1655642	ILMN_138879	chr15:87661080:87661129:+	15q26.1	NM_001113378 NM_018193	AK027564 AB058697 BC146804	ENST00000300027	NP_001106849.1 NP_060663.2	FANCI	KIAA1794	ENSG00000140525	Hs.513126	55215	Fanconi anemia, complementation group I	FANCI	1.61605	8.76965	5.97318	4.61e-05	0.00361825	2.33666
540703	ILMN_1802162	ILMN_26427	chr5:95013679:95013728:+	5q15	NM_173362	BC048979 BC035110 AK093225* AX747999*	ENST00000311364 ENST00000380005	NP_775498.1	RFESD		ENSG00000175449	Hs.399758	317671	Rieske (Fe-S) domain containing	RFESD	-1.12281	6.50042	-5.96873	4.65e-05	0.00362952	2.32963
60193	ILMN_2367440	ILMN_6198	chr4:177339362:177339411:+	4q34.2	NM_181265 NM_170710	BX648508	ENST00000280190 ENST00000393643	NP_851782.2 NP_733828.2	WDR17		ENSG00000150627	Hs.532056	116966	WD repeat domain 17	WDR17	1.19279	6.11674	5.94998	4.79e-05	0.0036881	2.29991
380689	ILMN_2412380	ILMN_166165	chr13:43905888:43905937:-	13q14.11	NM_006022 NM_183422	U35048 BC146679 BC146664 BC105277 BC069207 BC016867 BC009528 BC000456 AK091854 AK027071 AJ222700 AB082525 AX747223 CR627459	ENST00000261489 ENST00000325129	NP_006013.1 NP_904358.2	TSC22D1		ENSG00000102804	Hs.507916	8848	TSC22 domain family, member 1	TSC22D1	1.17696	7.14939	5.9403	4.87e-05	0.0036881	2.28455
1780600	ILMN_1739794	ILMN_24240	chr11:117691843:117691892:+	11q23.3	NM_000733	X03884 BC049847 AK292612 BC033578	ENST00000392889 ENST00000361763	NP_000724.1	CD3E	BC033578	ENSG00000198851	Hs.3003	916	CD3e molecule, epsilon (CD3-TCR complex)	CD3E	-0.999229	5.81683	-5.94165	4.86e-05	0.0036881	2.2867
3140563	ILMN_1655046	ILMN_29994	chr16:66462388:66462437:+	16q22.1	NM_005796	X07315 BC002348 BC033653 BC020969 BX647782	ENST00000219169	NP_005787.1	NUTF2		ENSG00000102898	Hs.719219	10204	Nuclear transport factor 2	NUTF2	0.949311	8.34344	5.95447	4.76e-05	0.0036881	2.30702
4260020	ILMN_1873592	ILMN_117031	chr12:116385973:116386022:+	12q24.22	NM_173598*	NM_173598*							100129828		KSR2	0.983863	6.27958	5.9422	4.85e-05	0.0036881	2.28758
4570438	ILMN_2359907	ILMN_5188	chr17:7425907:7425956:+	17p13.1	NM_001040059 NM_001251	BC015557 AK222514	ENST00000380498 ENST00000250092 ENST00000396527	NP_001035148.1 NP_001242.2	CD68		ENSG00000129226	Hs.647419	968	CD68 molecule	CD68	1.0082	10.1211	5.94562	4.83e-05	0.0036881	2.293
4900500	ILMN_1661903	ILMN_138426	chr9:104814084:104814121:+	9q31.1	NM_001340	Z46788	ENST00000374798	NP_001331.1	CYLC2		ENSG00000155833	Hs.3232	1539	Cylicin, basic protein of sperm head cytoskeleton 2	CYLC2	1.09786	6.07952	5.9462	4.82e-05	0.0036881	2.29391
6580433	ILMN_2053536	ILMN_20003	chr1:39124492:39124541:-	1p34.3	NM_017821		ENST00000372990	NP_060291.2	RHBDL2		ENSG00000158315	Hs.524626	54933	Rhomboid, veinlet-like 2 (Drosophila)	RHBDL2	1.29434	6.55347	5.94778	4.81e-05	0.0036881	2.29642
1780053	ILMN_1789018	ILMN_24364	chr19:10655195:10655218:+,chr19:10655312:10655337:+	19p13.2	NM_153464 NM_004516 NM_012218	U10324 BC064836 AK291617 AK291205 AJ271747 AJ271746 AJ271745 AJ271744 AF167570 AF167569 AF147209 AF141870 AF007140 AB209062	ENST00000336059 ENST00000318511 ENST00000250241 ENST00000407004	NP_703194.1 NP_004507.2 NP_036350.2	ILF3	AB209062	ENSG00000129351	Hs.465885	3609	Interleukin enhancer binding factor 3, 90kDa	ILF3	1.36696	8.23581	5.92176	5.02e-05	0.0037795	2.2551
4640095	ILMN_1729033	ILMN_8640	chr4:39136466:39136515:-	4p14	NM_001024921	BC100285 AY376242 CR595992		NP_001020092.1	RPL9			Hs.412370	6133	Ribosomal protein L9	RPL9	-1.00856	10.3721	-5.91854	5.05e-05	0.0037795	2.24997
6560338	ILMN_1730824	ILMN_5859	chr2:27698993:27699042:+	2p23.3	NM_032434	BX647996 BC093041 BC043221 AK074460 AB058708 BC015707 AL833748 AI970966*	ENST00000379717 ENST00000355467	NP_115810.2	ZNF512	DKFZp666L156	ENSG00000198522	Hs.529178	84450	Zinc finger protein 512	ZNF512	-0.809718	10.8405	-5.91947	5.04e-05	0.0037795	2.25145
1740709	ILMN_1905310	ILMN_86697	chr19:62473120:62473169:-	19q13.43		CB052724			CB052724			Hs.336643	100129828		HS.336643	1.4358	6.2338	5.91465	5.08e-05	0.00378963	2.24379
4590563	ILMN_1910645	ILMN_99308	chr22:46819222:46819271:-	22q13.31		AA723761*							100129828		LOC730841	1.0297	6.19953	5.91162	5.1e-05	0.00378963	2.23895
7650358	ILMN_1663866	ILMN_24587	chr5:135427171:135427220:+	5q31.2	NM_000358	M77349 BC026352 BC007229 BC004972 BC000097 AK094581 AK094055 AK093916	ENST00000398813 ENST00000305126	NP_000349.1	TGFBI		ENSG00000120708	Hs.369397	7045	Transforming growth factor, beta-induced, 68kDa	TGFBI	-1.73362	5.77932	-5.91016	5.12e-05	0.00378963	2.23664
4060204	ILMN_1815083	ILMN_4205	chr4:1954459:1954508:-	4p16.3	NM_005663	BC002764 AK095737 AK094040 AK057841 AK001304 AF131751 AF101434 AB044549	ENST00000333877 ENST00000382882	NP_005654.3	WHSC2	AK057841	ENSG00000185049	Hs.21771	7469	Wolf-Hirschhorn syndrome candidate 2	WHSC2	0.905946	7.86195	5.90515	5.16e-05	0.00379307	2.22866
7380689	ILMN_2079386	ILMN_167909	chr1:6168146:6168195:-	1p36.31	NM_000983	BC058887 BC032295 BC020237 BC011829 AK097075 BC046108 AL110153 AF113701 BE250487*	ENST00000234875	NP_000974.1	RPL22	BC046108	ENSG00000116251	Hs.515329	6146	Ribosomal protein L22	RPL22	-0.800475	12.7983	-5.90623	5.15e-05	0.00379307	2.23037
3930390	ILMN_1781468	ILMN_1697	chr1:40660962:40661011:+	1p34.2	NM_022733	BC021133	ENST00000372708 ENST00000372718	NP_073570.1	SMAP2		ENSG00000084070	Hs.15200	64744	Small ArfGAP2	SMAP2	-1.00806	10.1124	-5.90207	5.18e-05	0.00379847	2.22375
1430170	ILMN_1693009	ILMN_19861	chr7:76663704:76663753:-	7q11.23	NM_006682	Z36531 BC073986 BC033820 BC017813 AK222999 AK312672 AA922655*	ENST00000248598	NP_006673.1	FGL2		ENSG00000127951	Hs.520989	10875	Fibrinogen-like 2	FGL2	-1.51123	6.29196	-5.89903	5.21e-05	0.0038037	2.2189
6270450	ILMN_1734312	ILMN_26435	chr12:119049521:119049570:-	12q24.23	NM_006836	U88836 U77700 D86973 BC153881 BC064346 BC046177 BC040172 BC032335 BC021129 BC080184* BI222809	ENST00000300648	NP_006827.1	GCN1L1		ENSG00000089154	Hs.298716	10985	GCN1 general control of amino-acid synthesis 1-like 1 (yeast)	GCN1L1	1.09149	9.81574	5.8964	5.23e-05	0.00380635	2.21472
2970408	ILMN_1760374	ILMN_2358	chr2:86869964:86870013:-	2p11.2	NM_001768	DQ896639 DQ896638 DQ893323 M12828 M12824 BC025715 AY039664 AK097942 AK124156	ENST00000409781 ENST00000409313 ENST00000409511 ENST00000283635	NP_001759.3	CD8A	DQ896639 DQ896638 DQ893323	ENSG00000153563	Hs.85258	925	CD8a molecule	CD8A	-1.08727	5.58897	-5.88605	5.32e-05	0.00384403	2.1982
7610193	ILMN_1717252	ILMN_5116	chr5:135304918:135304967:+	5q31.1	NM_012159	AF129533 DB320956* BC106753	ENST00000297158	NP_036291.2	FBXL21		ENSG00000164616	Hs.591275	26223	F-box and leucine-rich repeat protein 21	FBXL21	1.48549	5.71345	5.88821	5.3e-05	0.00384403	2.20165
3060278	ILMN_1764770	ILMN_137229	chr3:16318217:16318266:+	3p24.3	NM_138381	DQ364598 BC008322 AL832787 AB209556 AK307258	ENST00000285083	NP_612390.1	OXNAD1		ENSG00000154814	Hs.655449	92106	Oxidoreductase NAD-binding domain containing 1	MGC15763	-0.728	7.25235	-5.87623	5.41e-05	0.00386293	2.18253
3360273	ILMN_1652533	ILMN_28495	chr22:17227437:17227476:+	22q11.21	XR_040035 XM_001726385*	BC090873 BC068032 BC034793 BC051721	ENST00000383092		POM121L8P		ENSG00000161103	Hs.318898	29797	POM121 membrane glycoprotein-like 8 (rat) pseudogene	DKFZP434K191	0.852296	9.11297	5.87443	5.43e-05	0.00386293	2.17965
4220673	ILMN_1916588	ILMN_105262	chr16:16275938:16275987:+	16p13.11		AA971450			AA971450			Hs.540632	100129828		HS.540632	1.06854	6.08412	5.8749	5.42e-05	0.00386293	2.1804
6200669	ILMN_1758623	ILMN_17622	chr6:26266363:26266412:+	6p22.1	NM_138720 NM_021063	BC002842 AK292712 AJ223353 BQ683489*	ENST00000377777 ENST00000289316	NP_619790.1 NP_066407.1	HIST1H2BD		ENSG00000158373	Hs.591797	3017	Histone cluster 1, H2bd	HIST1H2BD	-1.13094	12.328	-5.87583	5.41e-05	0.00386293	2.18189
7000037	ILMN_1730907	ILMN_23674	chr8:82776981:82777030:-	8q21.13	NM_024699	BC056877 BC051857 BC022251 AK225195 AK024069 AL833030	ENST00000220669	NP_078975.1	ZFAND1		ENSG00000104231	Hs.655453	79752	Zinc finger, AN1-type domain 1	ZFAND1	-0.892372	9.52304	-5.86413	5.52e-05	0.00391523	2.1632
1770598	ILMN_1799134	ILMN_15508	chr12:10357317:10357366:+	12p13.2	NM_001114396 NM_007334 NM_002262	DQ894209 DQ891030 U30610 BC042884 BC028009 AY327501 AY227806 AK291506 AJ000001 AF498041 AB009597	ENST00000381907 ENST00000336164 ENST00000350274 ENST00000381908	NP_001107868.1 NP_031360.1 NP_002253.1	KLRD1	DQ894209 DQ891030 BC042884	ENSG00000134539	Hs.562457	3824	Killer cell lectin-like receptor subfamily D, member 1	KLRD1	-1.60022	5.88577	-5.85612	5.59e-05	0.00395342	2.15038
5550603	ILMN_1680279	ILMN_24018	chr6:41873671:41873720:-	6p21.1	NM_018561	BC014176	ENST00000297229 ENST00000373006	NP_061031.2	USP49		ENSG00000164663	Hs.665742	25862	Ubiquitin specific peptidase 49	USP49	1.14747	12.0492	5.84556	5.69e-05	0.0040089	2.13347
6420433	ILMN_1773121	ILMN_41555	chr1:141744912:141744961:-	1q12	XR_041775* XR_041776* XR_041777*	AK026368	ENST00000366173*		AK026368			Hs.534619	100129828		LOC644424	1.05995	6.07673	5.84307	5.71e-05	0.00401142	2.12948
150609	ILMN_1739508	ILMN_37502	chr2:89091015:89091042:-,chr2:89090868:89090889:-	2p11.2	XM_001724425	X72446 X72444 BC067226 BC034141 AF186176	ENST00000390249	XP_001724477.1	IGKC		ENSG00000211604	Hs.703932	3514	Immunoglobulin kappa constant	LOC652493	-1.74447	8.17025	-5.82776	5.86e-05	0.00402512	2.10492
1940008	ILMN_1764163	ILMN_42347	chr19:46705816:46705865:+	19q13.2	NM_153649 NM_001043352 NM_001043351 NM_001043353	X04588 BX641075 BC073144 BC072428 BC000771 AK125367 AK123571 AK123113 AK092712 AK056921 AK056889 AK026559 AB062125 AX747685 BX648485 CD173221 BE893547	ENST00000341372 ENST00000310178 ENST00000330188 ENST00000341485 ENST00000368545 ENST00000368533 ENST00000312970	NP_705935.1 NP_001036817.1 NP_001036816.1 NP_001036818.1	TPM3	BX641075 AK125367 AK123571 AX747685	ENSG00000143549	Hs.644306	7170	Tropomyosin 3	LOC644330	0.916639	8.35561	5.83034	5.84e-05	0.00402512	2.10906
3180193	ILMN_1859147	ILMN_115040				BQ925543			BQ925543			Hs.561717	100129828		HS.561717	1.24331	5.67683	5.83089	5.83e-05	0.00402512	2.10995
3800719	ILMN_1702866	ILMN_24530	chr8:173260:173309:+	8p23.3	XR_038184 XR_038203 XR_017693 XR_038523 XR_040152	AK026292 AI557004 BC017762			NCRNA00115			Hs.351445	100129828	Non-protein coding RNA 115	FLJ22639	-0.947049	7.8182	-5.82439	5.89e-05	0.00402512	2.09951
4730050	ILMN_1739734	ILMN_11187	chr22:17547280:17547329:-	22q11.21	NM_007098	X95487 X95486 U60803 U60802 L77568 AK125929 U41763	ENST00000353891 ENST00000263200	NP_009029.3	CLTCL1	AK125929	ENSG00000070371	Hs.368266	8218	Clathrin, heavy chain-like 1	CLTCL1	0.931607	5.99925	5.83232	5.82e-05	0.00402512	2.11224
5490475	ILMN_1817377	ILMN_101406	chrX:103254303:103254352:-	Xq22.2		AX748243 AK093652			AX748243			Hs.656786	100129828	Homo sapiens cDNA FLJ36333 fis, clone THYMU2006252.	HS.530359	-1.15372	7.01815	-5.83818	5.76e-05	0.00402512	2.12163
5900204	ILMN_1666169	ILMN_1966	chr17:38550405:38550454:+	17q21.31	NR_003108	U88573 CR936675	ENST00000380748 ENST00000288344 ENST00000380749		NBR2	NBR1	ENSG00000205581	Hs.373818	4077	Homo sapiens cDNA, FLJ17910.	NBR2	1.17207	7.31564	5.83236	5.82e-05	0.00402512	2.1123
7560632	ILMN_1699160	ILMN_23317	chr5:156614448:156614497:+	5q33.3	NM_005546	D13720 BX538196 AB209622	ENST00000231189	NP_005537.3	ITK		ENSG00000113263	Hs.558348	3702	IL2-inducible T-cell kinase	ITK	-1.81601	6.48969	-5.82443	5.89e-05	0.00402512	2.09958
7160128	ILMN_1754458	ILMN_35858	chr3:196897674:196897723:+	3q29	NR_003264 NR_003265	BC064564			SDHALP2			Hs.596261	727956	Succinate dehydrogenase complex, subunit A, flavoprotein pseudogene 2	SDHALP1	-0.837202	8.74888	-5.82117	5.92e-05	0.00403294	2.09434
1010170	ILMN_1807181	ILMN_19165	chr21:29621160:29621209:+	21q21.3	NM_001186 NM_001011545 NM_206866	EU446466 BC063307 AK291021 AB002803 AK313791	ENST00000399919 ENST00000399921 ENST00000382845 ENST00000286800	NP_001177.1 NP_996749.1	BACH1	EU446466	ENSG00000156273	Hs.154276	571	BTB and CNC homology 1, basic leucine zipper transcription factor 1	BACH1	1.09415	6.27497	5.81807	5.96e-05	0.00404006	2.08936
990390	ILMN_1776480	ILMN_3194	chr11:118499493:118499542:+	11q23.3	NM_015517		ENST00000055077* ENST00000352131*	NP_056332.2	HINFP			Hs.504091	25988	Histone H4 transcription factor	HINFP	1.2919	5.71188	5.80653	6.07e-05	0.00407676	2.07082
2710070	ILMN_1699750	ILMN_25901	chr19:15198850:15198899:-	19p13.12	NM_024794	BC115002 AK026061	ENST00000221730	NP_079070.1	ABHD9	EPHX3	ENSG00000105131	Hs.156457	79852	abhydrolase domain containing 9	ABHD9	0.973614	5.79054	5.80454	6.09e-05	0.00407676	2.06761
3460039	ILMN_1709164	ILMN_9404	chr16:21310844:21310893:+	16p12.2	NR_002939 NM_001012391	BC041583 BX648280	ENST00000356328 ENST00000398878 ENST00000324089	NP_001012391.1	LOC730092		ENSG00000198106	Hs.658149	730092	RRN3 RNA polymerase I transcription factor homolog (S. cerevisiae) pseudogene	RUNDC2C	1.04317	9.02949	5.80628	6.07e-05	0.00407676	2.07042
4850093	ILMN_1801435	ILMN_38773	chr19:63311911:63311953:-	19q13.43		AK096238			AK096238	ZSCAN18		Hs.235390	100129828	Homo sapiens cDNA FLJ38919 fis, clone NT2NE2010854.	LOC649596	1.31821	5.72996	5.80786	6.06e-05	0.00407676	2.07295
150056	ILMN_1670779	ILMN_22053	chr16:88232024:88232073:+	16q24.3	NM_004413	DQ890714 J05257 D13138 CR457404 BT006664 BC017023 E04234 CR620135	ENST00000261615 ENST00000393092	NP_004404.1	DQ890714	DPEP1	ENSG00000015413	Hs.109	1800		DPEP1	-1.65723	9.17982	-5.79666	6.17e-05	0.00410775	2.05493
6480121	ILMN_2381537	ILMN_22485	chr7:65256392:65256441:+	7q11.21	NM_001040648 NM_014478 NM_001040647	BC052570	ENST00000398684 ENST00000338592 ENST00000360415 ENST00000395326	NP_001035738.1 NP_055293.1 NP_001035737.1	CRCP	RCP9	ENSG00000214623	Hs.300684	27297	CGRP receptor component	CRCP	1.32545	12.2803	5.79598	6.18e-05	0.00410775	2.05384
130674	ILMN_1721204	ILMN_137685	chrY:1389038:1389087:+	Yp11.32	XM_001714505	BC040179* AL120269*	ENST00000353231* ENST00000304084* ENST00000396480* ENST00000349926* ENST00000298523*	XP_001714557.1					100129828		CSF2RA	0.980206	11.6664	5.78588	6.28e-05	0.00414976	2.03759
4040168	ILMN_1742269	ILMN_39041	chr4:176966809:176966858:+	4q34.2		BC038536			BC038536			Hs.599383	100129828	Homo sapiens, clone IMAGE:5171618, mRNA.	LOC642726	0.888257	6.03607	5.7869	6.27e-05	0.00414976	2.03922
2640377	ILMN_2058795	ILMN_1988	chr8:98224620:98224669:+	8q22.1	NM_016134	BC020689 AK075132	ENST00000325141 ENST00000220763	NP_057218.1	PGCP		ENSG00000104324	Hs.156178	10404	Plasma glutamate carboxypeptidase	PGCP	-0.766996	9.07314	-5.78242	6.32e-05	0.00415456	2.03201
4880379	ILMN_1700413	ILMN_13774	chr22:36928052:36928101:+	22q13.1	NM_012323	BC015037 AK002001 AJ010857 BC067751	ENST00000338483	NP_036455.1	MAFF		ENSG00000185022	Hs.517617	23764	V-maf musculoaponeurotic fibrosarcoma oncogene homolog F (avian)	MAFF	1.27604	8.80403	5.78125	6.33e-05	0.00415456	2.03012
1570044	ILMN_1850594	ILMN_87257	chr21:27905795:27905844:-	21q21.3		AL832704			AL832704			Hs.353387	100129828		HS.353387	0.92594	6.39481	5.76999	6.45e-05	0.00421933	2.01196
1240026	ILMN_2336728	ILMN_8485	chrX:69641824:69641873:+	Xq13.1	NM_021120 NM_020730	AB033058	ENST00000374355 ENST00000194900 ENST00000374360	NP_066943.2 NP_065781.1	DLG3		ENSG00000082458	Hs.716481	1741	Discs, large homolog 3 (Drosophila)	DLG3	1.12174	5.769	5.76427	6.51e-05	0.00424587	2.00273
7000411	ILMN_1660698	ILMN_26469	chr3:114202832:114202881:+	3q13.2	NM_138485 NM_014170	CR624891	ENST00000383677 ENST00000383678 ENST00000295864	NP_612494.1 NP_054889.2	GTPBP8		ENSG00000163607	Hs.127496	29083	GTP-binding protein 8 (putative)	GTPBP8	1.02632	8.12241	5.76076	6.55e-05	0.00425695	1.99706
2030332	ILMN_1770005	ILMN_14552	chr2:130848276:130848325:+	2q21.1	NM_014369	X79568 BC052800 BC041562 BC024280 AK311140	ENST00000347849 ENST00000175756	NP_055184.2	PTPN18	AK311140	ENSG00000072135	Hs.591549	26469	Protein tyrosine phosphatase, non-receptor type 18 (brain-derived)	PTPN18	0.8534	6.00805	5.75653	6.6e-05	0.00427324	1.99023
870601	ILMN_1684929	ILMN_24939	chr3:134802303:134802352:-	3q22.1	NM_007027	D87448 BC126209 AK026229 AB019397 BC017552 BG388593 BC151237	ENST00000260810	NP_008958.2	TOPBP1		ENSG00000163781	Hs.53454	11073	Topoisomerase (DNA) II binding protein 1	TOPBP1	1.11026	9.76366	5.75021	6.67e-05	0.00429088	1.98001
5810367	ILMN_2222101	ILMN_7118	chr4:39833319:39833368:+	4p14	NM_018177	AY267013 AB037834	ENST00000261435 ENST00000381804	NP_060647.2	N4BP2		ENSG00000078177	Hs.391463	55728	NEDD4 binding protein 2	N4BP2	1.10013	11.6848	5.75101	6.66e-05	0.00429088	1.9813
1990327	ILMN_1750100	ILMN_3509	chr4:191140732:191140781:-	4q35.2	NM_020040	BC146475 BC140318 U83110	ENST00000248151	NP_064424.3	TUBB4Q	BC146475 BC140318	ENSG00000127589	Hs.351544	56604	Tubulin, beta polypeptide 4, member Q	TUBB4Q	1.34975	7.87691	5.73518	6.83e-05	0.00438369	1.95569
6450053	ILMN_1683487	ILMN_22423	chr19:62904168:62904214:-	19q13.43	NM_001085384	AK092261 AX747437	ENST00000317656	NP_001078853.1	ZNF154		ENSG00000179909	Hs.646378	7710	Zinc finger protein 154	ZNF154	-0.978873	8.06959	-5.73355	6.85e-05	0.00438369	1.95305
4890634	ILMN_1691165	ILMN_27568	chr1:35975102:35975134:-,chr1:35974778:35974794:-	1p34.3	NM_022111	BC115026 BC115025 BC113116 BC115027 BC115024 BC115023	ENST00000373220 ENST00000318121	NP_071394.2	CLSPN		ENSG00000092853	Hs.175613	63967	Claspin homolog (Xenopus laevis)	CLSPN	1.22949	5.94369	5.72884	6.91e-05	0.00439039	1.94543
6220202	ILMN_2105253	ILMN_8474	chr14:73421462:73421511:+	14q24.3	NM_152444	AK096410	ENST00000267568	NP_689657.1	PTGR2		ENSG00000140043	Hs.632344	145482	Prostaglandin reductase 2	PTGR2	1.28686	9.71238	5.72893	6.91e-05	0.00439039	1.94557
540411	ILMN_2311089	ILMN_27536	chr17:38449935:38449984:-	17q21.31	NM_007305 NM_007304 NM_007303 NM_007302 NM_007300 NM_007299 NM_007298 NM_007297 NM_007296 NM_007295 NM_007294	Y08864	ENST00000393691 ENST00000351666 ENST00000352993 ENST00000346315 ENST00000354071 ENST00000353540 ENST00000357654 ENST00000393683 ENST00000393680 ENST00000309486	NP_009231.2 NP_009230.2 NP_009229.2 NP_009228.2 NP_009225.1	BRCA1		ENSG00000012048	Hs.194143	672	Breast cancer 1, early onset	BRCA1	0.917558	7.84213	5.7227	6.98e-05	0.00441183	1.93548
2850066	ILMN_1771060	ILMN_29034	chr19:50884341:50884390:-	19q13.32	NM_177542		ENST00000391932	NP_808210.2	SNRPD2		ENSG00000125743	Hs.515472	6633	Small nuclear ribonucleoprotein D2 polypeptide 16.5kDa	SNRPD2	1.34495	5.82644	5.72215	6.98e-05	0.00441183	1.93459
5080021	ILMN_1776181	ILMN_3897	chr11:101713457:101713506:+	11q22.2	NM_182962 NM_001165	U45878 L49432 BC037420 AF070674	ENST00000263464 ENST00000393201	NP_892007.1 NP_001156.1	BIRC3		ENSG00000023445	Hs.127799	330	Baculoviral IAP repeat-containing 3	BIRC3	-1.34138	6.13645	-5.71822	7.03e-05	0.00442698	1.92822
60397	ILMN_1776125	ILMN_6493	chr11:59080501:59080550:+	11q12.1		U00939 AX521709 BF185471 BC026095			BC026095			Hs.559591	100129828		TRK1	-1.00597	7.95864	-5.70958	7.13e-05	0.00445065	1.91421
4590187	ILMN_1832180	ILMN_112803	chr3:139203645:139203694:-	3q22.3		BM685776			BM685776			Hs.622447	100129828		HS.557356	1.3913	5.63647	5.70944	7.13e-05	0.00445065	1.91398
6040148	ILMN_1808599	ILMN_137695	chr15:72078009:72078058:+	15q24.1					PML				100129828	Promyelocytic leukemia	PML	-0.948947	5.72208	-5.71249	7.1e-05	0.00445065	1.91893
2060241	ILMN_1708164	ILMN_137402	chr10:120784568:120784617:-	10q26.11	NM_003750	U78311 U58046 D50929 AJ227915 BC020285 DQ786252* CA944432	ENST00000369144	NP_003741.1	EIF3A		ENSG00000107581	Hs.523299	8661	Eukaryotic translation initiation factor 3, subunit A	EIF3A	1.00469	10.3165	5.70608	7.17e-05	0.00446038	1.90853
4070575	ILMN_2160210	ILMN_4070	chr2:47460550:47460599:+	2p21	NM_002354	DQ894520 DQ891338 M33011 M32306 CR542283 CR542259 BC014785 AK026585	ENST00000263735 ENST00000405271	NP_002345.2	EPCAM	DQ894520 DQ891338	ENSG00000119888	Hs.542050	4072	Epithelial cell adhesion molecule	TACSTD1	-1.71997	6.03229	-5.70445	7.19e-05	0.00446038	1.90587
2120097	ILMN_1669842	ILMN_24131	chr19:4394296:4394345:+	19p13.3	NM_005483		ENST00000301280	NP_005474.2	CHAF1A		ENSG00000167670	Hs.79018	10036	Chromatin assembly factor 1, subunit A (p150)	CHAF1A	0.808236	8.06341	5.68139	7.48e-05	0.0045809	1.8684
3310372	ILMN_1858791	ILMN_134206	chr4:53608908:53608957:-	4q12		AI066603			AI066603			Hs.582025	100129828		HS.582025	1.23447	5.86035	5.68121	7.48e-05	0.0045809	1.86809
4860187	ILMN_1656434	ILMN_1661	chr3:49760413:49760462:-	3p21.31	NM_153273	D87452 BC012944 AK289772	ENST00000321599	NP_695005.1	IP6K1	IHPK1	ENSG00000176095	Hs.386168	9807	Inositol hexakisphosphate kinase 1	IP6K1	0.968487	5.6461	5.68167	7.47e-05	0.0045809	1.86886
6060154	ILMN_2281486	ILMN_13724	chr2:98366283:98366332:+	2q11.2	NM_001298	BC096300 BC096298 AK131300 AF065314	ENST00000409937 ENST00000272602 ENST00000393504 ENST00000376941	NP_001289.1	CNGA3		ENSG00000144191	Hs.234785	1261	Cyclic nucleotide gated channel alpha 3	CNGA3	0.944076	6.07066	5.68125	7.48e-05	0.0045809	1.86816
620397	ILMN_1750004	ILMN_41157	chr20:3817563:3817612:-	20p13		BC012193 BC005095 BX439410			BC012193			Hs.603014	100129828	Homo sapiens PANK2 protein, mRNA (cDNA clone IMAGE:3958459), with apparent retained intron.	LOC653211	-1.00989	6.13828	-5.67772	7.52e-05	0.00459051	1.86242
3450220	ILMN_1685286	ILMN_8798	chr19:60294372:60294421:-	19q13.42	NM_017607	BC010628 BC008030 AL137618 AK129529 AK027086 AF312028	ENST00000376393 ENST00000263433	NP_060077.1	PPP1R12C		ENSG00000125503	Hs.631579	54776	Protein phosphatase 1, regulatory (inhibitor) subunit 12C	PPP1R12C	1.13699	8.28541	5.67634	7.54e-05	0.00459051	1.86017
5260414	ILMN_1679238	ILMN_25460	chr19:59352313:59352357:-,chr19:59351486:59351490:-	19q13.42	NM_024316	DQ895418 DQ895417 DQ892220 BC014986 AF211966	ENST00000222224	NP_077292.1	LENG1	DQ895418 DQ895417 DQ892220	ENSG00000105617	Hs.590974	79165	Leukocyte receptor cluster (LRC) member 1	LENG1	1.08661	7.04209	5.67292	7.58e-05	0.004603	1.8546
2340059	ILMN_2194828	ILMN_20272	chr16:29738678:29738727:+	16p11.2	NM_024516	BC003640 AK226151	ENST00000320330	NP_078792.1	C16orf53	AK226151	ENSG00000185928	Hs.702841	79447	Chromosome 16 open reading frame 53	C16ORF53	1.16572	9.89997	5.66952	7.63e-05	0.00460922	1.84907
2940615	ILMN_1692678	ILMN_4212	chr12:48338584:48338633:-	12q13.12	NM_175736	BC160099 AB095934 BC090955 BC159100	ENST00000293590 ENST00000335154	NP_783863.4	FMNL3	BC160099	ENSG00000161791	Hs.179838	91010	Formin-like 3	FMNL3	1.09682	5.677	5.66675	7.66e-05	0.00460922	1.84455
4250070	ILMN_1654493	ILMN_35764	chr11:62363555:62363571:-,chr11:62363444:62363476:-	11q12.3	XM_939742	BC006351 AY500828 AK292330	ENST00000311713 ENST00000278856	XP_944835.1	WDR74		ENSG00000133316	Hs.655372	54663	WD repeat domain 74	LOC649169	0.925907	6.89735	5.66812	7.65e-05	0.00460922	1.84679
430315	ILMN_1803045	ILMN_25939	chr15:20425076:20425125:+	15q11.2	NM_052903	BC071560 BC046182 AB067486 BC039271	ENST00000283645	NP_443135.3	TUBGCP5		ENSG00000153575	Hs.533898	114791	Tubulin, gamma complex associated protein 5	TUBGCP5	1.0728	8.27524	5.66117	7.74e-05	0.00462489	1.83547
7050220	ILMN_2162253	ILMN_28975	chr4:56166204:56166253:-	4q12	NM_006681	DQ894479 DQ891295 X76029 BC012908 AJ510135 AJ510134 BF034907	ENST00000264218	NP_006672.1	DQ894479	DQ891295 NMU	ENSG00000109255	Hs.418367	10874		NMU	-1.59524	5.52393	-5.66121	7.73e-05	0.00462489	1.83553
6860092	ILMN_1751984	ILMN_3497	chr12:47682682:47682731:-	12q13.12	NM_002733 NM_212461	U42412 BC000358 AK097606 AK307994	ENST00000395170 ENST00000316299	NP_002724.1 NP_997626.1	PRKAG1	U42412	ENSG00000181929	Hs.530862	5571	Protein kinase, AMP-activated, gamma 1 non-catalytic subunit	PRKAG1	-0.80308	9.48452	-5.65905	7.76e-05	0.00462764	1.83201
450575	ILMN_1682968	ILMN_36633	chr16:86609736:86609774:+,chr16:86618590:86618590:+	16q24.2	NM_017869 NM_079837	DQ896475 DQ893176 BC009424 AK094158 AK001039 AK000545 BC018247 AK315535 AK315089 AK125232	ENST00000286122 ENST00000393207 ENST00000393208 ENST00000355022 ENST00000355163	NP_060339.2 NP_524576.2	BANP	DQ896475 DQ893176	ENSG00000172530	Hs.461705	54971	BTG3 associated nuclear protein	LOC648196	-1.41137	7.05361	-5.65055	7.87e-05	0.00463246	1.81814
2120537	ILMN_1784948	ILMN_6339	chr1:32028695:32028744:-	1p35.2	NM_144569	BC114430 BC039870 BC029069 BC007910 AK091016 AK058077 AX746730 BC098449 BC069257 AK131447	ENST00000294514 ENST00000360482 ENST00000373648 ENST00000257100	NP_653170.3	SPOCD1	BC069257	ENSG00000134668	Hs.62604	90853	SPOC domain containing 1	SPOCD1	1.22151	5.66479	5.64892	7.9e-05	0.00463246	1.81547
2750519	ILMN_1818534	ILMN_77885	chr9:115887391:115887440:+	9q32		BX115647			BX115647			Hs.140841	100129828		HS.140841	1.20861	5.69773	5.655	7.82e-05	0.00463246	1.8254
6960754	ILMN_1661596	ILMN_6283	chr1:211135305:211135354:+	1q32.3	NM_014053	BC048312 AF118637 AK001419	ENST00000366971	NP_054772.1	FLVCR1		ENSG00000162769	Hs.7055	28982	Feline leukemia virus subgroup C cellular receptor 1	FLVCR1	0.795397	7.95315	5.65239	7.85e-05	0.00463246	1.82114
6980100	ILMN_1696601	ILMN_10395	chr6:31854723:31854724:-,chr6:31853371:31853418:-	6p21.33	NM_006295	X59303 M98326 BC012808 BC013312*	ENST00000375663 ENST00000211402	NP_006286.1	VARS		ENSG00000204394	Hs.520026	7407	Valyl-tRNA synthetase	VARS	0.877854	10.5148	5.64796	7.91e-05	0.00463246	1.81391
7150427	ILMN_2334765	ILMN_15168	chrX:100768248:100768297:+	Xq22.1	NM_177948 NM_016607 NM_177947	BX647802 AF208859 CR933656	ENST00000395122 ENST00000341189	NP_808817.1 NP_057691.1 NP_808816.1	ARMCX3		ENSG00000102401	Hs.592225	51566	Armadillo repeat containing, X-linked 3	ARMCX3	-0.980044	7.32745	-5.64876	7.9e-05	0.00463246	1.81523
2030477	ILMN_1659270	ILMN_4247	chr5:76960655:76960704:-	5q14.1	NM_032109	BC001800	ENST00000306422	NP_115485.1	OTP		ENSG00000171540	Hs.202247	23440	Orthopedia homeobox	OTP	1.05397	6.25466	5.64271	7.98e-05	0.00463957	1.80533
2450687	ILMN_1834324	ILMN_114576	chr20:19137918:19137967:+	20p11.23		BU753119			BU753119			Hs.560987	100129828		HS.560987	1.40562	6.07922	5.64188	7.99e-05	0.00463957	1.80398
6590669	ILMN_2278850	ILMN_25731	chr5:176662942:176662991:-	5q35.3	NM_001031677	BC021263 AK021761 AF258583 AF087904	ENST00000303270 ENST00000393610 ENST00000303251	NP_001026847.1	RAB24	AK021761 AF258583	ENSG00000169228	Hs.16258	53917	RAB24, member RAS oncogene family	RAB24	0.976513	7.60682	5.64467	7.95e-05	0.00463957	1.80855
3310093	ILMN_1769508	ILMN_21837	chr3:197945714:197945763:+	3q29	NM_017861	BC022542	ENST00000314118 ENST00000392391 ENST00000296333	NP_060331.2	PIGX		ENSG00000163964	Hs.223296	54965	Phosphatidylinositol glycan anchor biosynthesis, class X	PIGX	1.28435	7.5758	5.63559	8.08e-05	0.00465415	1.79371
4060619	ILMN_1688630	ILMN_23308	chr9:36113683:36113732:+	9p13.3	NM_021111	D50406 AK292653 BC050306 BX648668	ENST00000377966	NP_066934.1	RECK		ENSG00000122707	Hs.388918	8434	Reversion-inducing-cysteine-rich protein with kazal motifs	RECK	-1.10608	7.86667	-5.6376	8.05e-05	0.00465415	1.79699
6940605	ILMN_1845037	ILMN_96342	chr15:42812043:42812092:+	15q21.1		BC031266			TRIM69			Hs.489254	100129828	Tripartite motif-containing 69	HS.489254	-1.00587	8.07609	-5.63342	8.1e-05	0.00465415	1.79016
7050768	ILMN_1804929	ILMN_7313	chr3:8767197:8767246:-	3p25.3	NM_000916	X64878	ENST00000316793	NP_000907.2	OXTR		ENSG00000180914	Hs.2820	5021	Oxytocin receptor	OXTR	0.798415	6.26586	5.6315	8.13e-05	0.00465415	1.78703
7210279	ILMN_1881333	ILMN_136912	chrY:6289418:6289454:-	Yp11.2		AA431552			AA431552			Hs.584731	100129828		HS.584731	1.64601	5.88155	5.63155	8.13e-05	0.00465415	1.78711
150082	ILMN_1701681	ILMN_29023	chr18:54973975:54974019:+,chr18:54975820:54975824:+	18q21.32	NM_033280	BC009703 AF212233 AK314107	ENST00000299714	NP_150596.1	SEC11C		ENSG00000166562	Hs.45107	90701	SEC11 homolog C (S. cerevisiae)	SEC11C	1.08036	8.34309	5.62547	8.21e-05	0.0046883	1.77716
520201	ILMN_1813236	ILMN_24943	chr6:30728693:30728742:+	6p21.33	NM_001109938 NM_145029	BC073975 BC064397 BC016167 AK127564	ENST00000293604 ENST00000376471 ENST00000376473 ENST00000383580 ENST00000383581 ENST00000383414 ENST00000383416	NP_001103408.1 NP_659466.2	C6orf136		ENSG00000204564	Hs.591787	221545	Chromosome 6 open reading frame 136	C6ORF136	0.782094	9.62758	5.61849	8.31e-05	0.00473034	1.76574
1940044	ILMN_1870062	ILMN_120507	chr8:61722322:61722371:+	8q12.2		BM512523			BM512523			Hs.568326	100129828		HS.568326	1.12226	7.1017	5.61446	8.37e-05	0.00474739	1.75915
1990193	ILMN_1703475	ILMN_42863	chr1:35973989:35974038:-	1p34.3					AF297866				100129828		LOC642981	1.1724	5.69442	5.60802	8.46e-05	0.00474739	1.74861
2100519	ILMN_1789106	ILMN_21538	chr1:45937210:45937259:-	1p34.1	NM_005897	AF156857	ENST00000396474 ENST00000372020	NP_005888.1	IPP		ENSG00000197429	Hs.699548	3652	Intracisternal A particle-promoted polypeptide	IPP	1.32604	7.34303	5.6108	8.42e-05	0.00474739	1.75315
5270343	ILMN_1774589	ILMN_14474	chr1:32446803:32446852:+	1p35.1	NM_018134	AK001409 BC029986 AK223272	ENST00000291358	NP_060604.2	IQCC		ENSG00000160051	Hs.274356	55721	IQ motif containing C	IQCC	0.908084	7.18482	5.60899	8.44e-05	0.00474739	1.75019
6770070	ILMN_1791329	ILMN_3325	chr1:155982444:155982493:-	1q23.1	NM_030764 NM_138738	BC069185 AY043465 AF459633 AL833361 AL833194	ENST00000255041 ENST00000368181 ENST00000292389 ENST00000361516	NP_110391.2	FCRL2		ENSG00000132704	Hs.437393	79368	Fc receptor-like 2	FCRL2	-2.03457	6.82202	-5.6082	8.46e-05	0.00474739	1.74889
3830661	ILMN_1826471	ILMN_85308	chr19:48685445:48685494:-	19q13.31		BX090227 AI653736*			BX090227			Hs.687856	100129828		HS.298873	-0.837352	6.82457	-5.6035	8.52e-05	0.00477045	1.74119
520220	ILMN_1765895	ILMN_45807	chr15:21236891:21236937:-	15q11.2	XR_040634	AK128822 AK097414	ENST00000312015		FLJ36144		ENSG00000174450		NA	Golgin subfamily A member 6-like protein 2.	LOC651807	1.34389	5.7436	5.59391	8.66e-05	0.00479273	1.72547
520403	ILMN_2394132	ILMN_15591	chr2:37329320:37329369:+	2p22.2	NM_144736 NM_001083946	BX538031 BC065206	ENST00000002125	NP_653337.1 NP_001077415.1	C2orf56	BC065206	ENSG00000003509	Hs.433466	55471	Chromosome 2 open reading frame 56	PRO1853	1.21672	8.67379	5.59602	8.63e-05	0.00479273	1.72892
1850093	ILMN_1765326	ILMN_2079	chr2:234045286:234045335:+	2q37.1	NM_003648 NM_152879	D73409 D63479 BC032102 BC006561 AB078966	ENST00000409813 ENST00000264057	NP_003639.2 NP_690618.2	DGKD		ENSG00000077044	Hs.471675	8527	Diacylglycerol kinase, delta 130kDa	DGKD	1.79857	8.40862	5.59256	8.68e-05	0.00479273	1.72325
4230414	ILMN_1792986	ILMN_17825	chr4:38965963:38966012:-	4p14	NM_002913	L24783 L23320 BC051786 BC051751 BC035297	ENST00000349703 ENST00000381897	NP_002904.3	RFC1		ENSG00000035928	Hs.507475	5981	Replication factor C (activator 1) 1, 145kDa	RFC1	0.885258	7.52608	5.59579	8.63e-05	0.00479273	1.72855
4890647	ILMN_1665300	ILMN_6315	chr1:183355856:183355905:-	1q25.3	NM_030934	BC045535 AK226103 AK131460 AK098359 AK074993 AK074936 AF288399 BC053961 BC035430 BC026883 AK312801 AF163261	ENST00000367504 ENST00000367506	NP_112196.3	C1orf25	AK131460	ENSG00000121486	Hs.107149	81627	Chromosome 1 open reading frame 25	C1ORF25	-1.03123	8.43275	-5.59867	8.59e-05	0.00479273	1.73327
5220019	ILMN_2370588	ILMN_162513	chr22:36483937:36483986:+	22q13.1	NM_138632 NM_007032 NM_001039141	AM392798 AM392748 DQ278603 DQ228005 DQ228003 BC013278 BC004303 BC003618 AL713698 AF281030 AB051449 BC022200	ENST00000403663 ENST00000407319 ENST00000396963 ENST00000331103 ENST00000344404 ENST00000396964 ENST00000406386	NP_619538.2 NP_008963.3 NP_001034230.1	TRIOBP	AM392798 AM392748	ENSG00000100106	Hs.533030	11078	TRIO and F-actin binding protein	TRIOBP	1.20919	6.46749	5.58758	8.76e-05	0.00479377	1.71509
5260754	ILMN_1692177	ILMN_26720	chr13:43908709:43908758:-	13q14.11	NM_006022	U35048 D38585 CR456711 BC146679 BC146664 BC105277 BC069207 BC016867 BC000456 AK290751 AJ222700 AK312345	ENST00000261489	NP_006013.1	TSC22D1		ENSG00000102804	Hs.507916	8848	TSC22 domain family, member 1	TSC22D1	1.25375	9.7776	5.58842	8.74e-05	0.00479377	1.71646
7150575	ILMN_1751351	ILMN_39876	chr6:42178234:42178283:-	6p21.1	XM_001718466 XM_001717510 XM_001716725	AK074567	ENST00000341865	XP_001718518.1 XP_001717562.1 XP_001716777.1	AK074567		ENSG00000188112	Hs.710148	100128918	Homo sapiens cDNA FLJ90086 fis, clone HEMBA1005145.	FLJ90086	1.1847	5.72441	5.58872	8.74e-05	0.00479377	1.71696
6130609	ILMN_1839481	ILMN_75917	chr13:36317660:36317709:+	13q13.3		AK095147 BM802662*	ENST00000399275*		AK095147			Hs.595130	100129828		HS.123119	-1.39233	6.75658	-5.58185	8.84e-05	0.0048273	1.70567
7050075	ILMN_1696556	ILMN_5835	chr1:227862171:227862220:+	1q42.13	NM_014777	D50923 AK291013	ENST00000258243	NP_055592.2	URB2		ENSG00000135763	Hs.533628	9816	URB2 ribosome biogenesis 2 homolog (S. cerevisiae)	KIAA0133	0.762712	7.77312	5.57761	8.9e-05	0.00484883	1.69871
3290136	ILMN_1828012	ILMN_82317	chr6:107297698:107297747:-	6q21		BX642767			BX642767			Hs.652748	100129828		HS.212582	1.35216	5.68033	5.57389	8.96e-05	0.00486626	1.6926
3400497	ILMN_1749424	ILMN_40525	chr21:45315365:45315414:-	21q22.3		BC004343			C21orf122			Hs.309203	100129828	Chromosome 21 open reading frame 122	C21ORF122	-0.735574	5.74899	-5.56985	9.02e-05	0.0048864	1.68597
6650692	ILMN_1769158	ILMN_27084	chr19:60656284:60656333:-	19q13.42	NM_024710	BC017344 AK131324 AK027122 AK097280	ENST00000085068	NP_078986.1	ISOC2		ENSG00000063241	Hs.467306	79763	Isochorismatase domain containing 2	ISOC2	1.02032	8.82415	5.56721	9.06e-05	0.00489516	1.68161
2690711	ILMN_2103480	ILMN_165906	chr19:58071583:58071632:-	19q13.41	NM_207333	AK095630 AK094328 AF086262	ENST00000331416	NP_997216.2	ZNF320	DKFZp686G16228	ENSG00000182986	Hs.446907	162967	Zinc finger protein 320	ZNF320	0.882764	8.4085	5.55658	9.23e-05	0.0049501	1.66413
3710131	ILMN_1779825	ILMN_12362	chr1:14015597:14015646:+	1p36.21	NM_012231	U17838 BC140012 AB208877 BC014468 AK311678 AK307377	ENST00000407521 ENST00000400802 ENST00000235372 ENST00000376048	NP_036363.2	PRDM2		ENSG00000116731	Hs.371823	7799	PR domain containing 2, with ZNF domain	PRDM2	-0.84636	6.29354	-5.55588	9.24e-05	0.0049501	1.66297
6100187	ILMN_1691149	ILMN_40498	chr5:99429827:99429876:-	5q21.1	XM_001714918 XM_001714572	BI830432		XP_001714970.1 XP_001714624.1	LOC100133050			Hs.646689	100133050	Glucuronidase, beta pseudogene	LOC643047	0.935368	5.76176	5.55692	9.22e-05	0.0049501	1.66468
6980142	ILMN_1873300	ILMN_123426	chr7:107170690:107170737:-	7q22.3	XM_001718329 XM_001718152 XM_001715932			XP_001718381.2 XP_001718204.1 XP_001715984.2	LOC100128737			Hs.432792	100128737	Hypothetical protein LOC100128737	HS.571245	-0.954129	7.43455	-5.55399	9.27e-05	0.00495278	1.65986
20692	ILMN_1779076	ILMN_23568	chr6:126337715:126337764:+	6q22.32	NM_138571	DQ895396 DQ892201 BC015732 AY486461 AY486460 AY035388 AY035387 AK057688 AJ420577 AK309857 BX647228	ENST00000229633	NP_612638.3	DQ895396	DQ892201 HINT3	ENSG00000111911	Hs.72325	135114		HINT3	-0.911473	7.30105	-5.54729	9.37e-05	0.00498046	1.64883
1070603	ILMN_1742044	ILMN_20694	chr7:79686126:79686175:+	7q21.11	NM_002069	BC026326	ENST00000351004	NP_002060.4	GNAI1		ENSG00000127955	Hs.134587	2770	Guanine nucleotide binding protein (G protein), alpha inhibiting activity polypeptide 1	GNAI1	-1.04875	6.93814	-5.54446	9.42e-05	0.00498046	1.64417
1260706	ILMN_1881075	ILMN_134295	chr5:177474696:177474739:-	5q35.3		CB858008			CB858008			Hs.582114	100129828		HS.582114	0.678062	6.23147	5.54866	9.35e-05	0.00498046	1.65108
2690270	ILMN_1651278	ILMN_9410	chr1:37774921:37774970:-	1p34.3	NM_024700	BC027040 AK027622 AW613662*	ENST00000296215	NP_078976.2	SNIP1		ENSG00000163877	Hs.471951	79753	Smad nuclear interacting protein 1	SNIP1	0.94397	8.46886	5.54511	9.41e-05	0.00498046	1.64524
50327	ILMN_1654612	ILMN_26968	chr3:48287250:48287299:+	3p21.31	NM_016089	BC048798 BC008213 BC006247 BC005859 AY258146 AF114816 AL832831 AB209387	ENST00000354698	NP_057173.2	ZNF589		ENSG00000164048	Hs.172602	51385	Zinc finger protein 589	ZNF589	-0.8327	7.33777	-5.54256	9.45e-05	0.00498344	1.64104
3310309	ILMN_1712067	ILMN_1971	chr16:56296380:56296429:+	16q13	NM_032269	AM393738 AM393314 BC036667 AK292558 AK093035 AX747872 BC030661	ENST00000360716 ENST00000336825 ENST00000394337	NP_115645.4	CCDC135	AM393738 AM393314	ENSG00000159625	Hs.513635	84229	Coiled-coil domain containing 135	CCDC135	1.66758	5.95303	5.53928	9.5e-05	0.00498516	1.63563
3930671	ILMN_2228196	ILMN_17001	chr6:121443183:121443232:-	6q22.31	NM_152730	AK126259 AK125385 AK091554 AK055461 AX747057 DB339200* AK131446	ENST00000314282 ENST00000398212 ENST00000398197 ENST00000275159 ENST00000368464	NP_689943.4	C6orf170		ENSG00000146350	Hs.121396	221322	Chromosome 6 open reading frame 170	C6ORF170	0.981624	9.69119	5.54052	9.48e-05	0.00498516	1.63767
7200475	ILMN_1684197	ILMN_18236	chrX:48857343:48857392:-	Xp11.23	NM_015698	BC003148 BC000397 AB209806 U66359	ENST00000156109 ENST00000327905 ENST00000376346	NP_056513.2	GPKOW		ENSG00000068394	Hs.503666	27238	G patch domain and KOW motifs	GPKOW	1.05505	8.13593	5.53191	9.62e-05	0.00503471	1.62348
1440017	ILMN_2342121	ILMN_173347	chr11:241847:241896:+	11p15.5	NM_175932 NM_002817	DQ895365 DQ892171 BT007307 BC001747 BC001100 AK222895 AK094775 AK092845 AF107837 AF107836 AF086708 AB009398 AX747762 AK314733 BX647314 AF083245	ENST00000352303 ENST00000382671	NP_787128.2 NP_002808.3	PSMD13	DQ895365 DQ892171 AK092845 AX747762	ENSG00000185627	Hs.134688	5719	Proteasome (prosome, macropain) 26S subunit, non-ATPase, 13	PSMD13	1.17852	6.68075	5.52828	9.68e-05	0.00504707	1.61748
3310041	ILMN_1728684	ILMN_15422	chr17:4521735:4521771:-,chr17:4521563:4521575:-	17p13.2	NM_014389	U88154 U88153 BC069058 BC010457 BC002875 AY882602 AK291163 AK226056 AF547989 BC039131 AU144363*	ENST00000269230 ENST00000301396	NP_055204.2	PELP1		ENSG00000141456	Hs.716438	27043	Proline, glutamate and leucine rich protein 1	PELP1	0.831737	9.37145	5.52741	9.69e-05	0.00504707	1.61605
1430368	ILMN_1733947	ILMN_24468	chr19:18503759:18503808:-	19p13.11	NM_012181	L37033 BX647720 BX647405 BX538124 BC009966 AY278607 AK222838 AK026952	ENST00000222308	NP_036313.3	FKBP8	L37033	ENSG00000105701	Hs.173464	23770	FK506 binding protein 8, 38kDa	FKBP8	0.773859	6.77314	5.52403	9.75e-05	0.00506308	1.61046
1980092	ILMN_1799208	ILMN_11419	chr10:42979374:42979423:+	10q11.21	NM_018590	DQ894653 DQ891469 BX641073 BC030268 AK125300 AK074474 AB090811 AB079252 BX640967	ENST00000374466	NP_061060.3	CSGALNACT2	DQ894653 DQ891469	ENSG00000169826	Hs.657569	55454	Chondroitin sulfate N-acetylgalactosaminyltransferase 2	CSGALNACT2	1.27596	7.46877	5.52122	9.8e-05	0.00507418	1.60583
6510041	ILMN_1857239	ILMN_80119	chr14:56951151:56951200:+	14q23.1		CB955871			CB955871			Hs.168162	100129828		HS.168162	-1.02119	6.59409	-5.51943	9.83e-05	0.00507655	1.60287
1410196	ILMN_1711459	ILMN_23609	chr15:41265585:41265634:+	15q15.2	NM_037370	AK075296 AF113535 AK308817 CR614852		NP_411241.1	CCNDBP1			Hs.36794	23582	Cyclin D-type binding-protein 1	CCNDBP1	-0.932146	6.4061	-5.51417	9.91e-05	0.00508299	1.59418
3190273	ILMN_1777917	ILMN_26502	chr21:38502221:38502270:+	21q22.13		BC093855 AB066291			DSCR10			Hs.147695	100129828	Down syndrome critical region gene 10	DSCR10	0.994048	5.80828	5.51657	9.87e-05	0.00508299	1.59815
4260053	ILMN_1696702	ILMN_8819	chr15:71382660:71382709:+	15q24.1	NM_002499	U61262 AB209412 CA450016	ENST00000339362 ENST00000379842 ENST00000261908	NP_002490.2	NEO1		ENSG00000067141	Hs.388613	4756	Neogenin homolog 1 (chicken)	NEO1	0.770436	7.3364	5.5152	9.9e-05	0.00508299	1.59588
430605	ILMN_1657701	ILMN_5744	chr11:66153904:66153953:+	11q13.1		BC007641 BC024260	ENST00000310106		RBM4		ENSG00000212703	Hs.533712	100129828	RNA binding motif protein 4	TMEM137	1.14033	9.30814	5.50627	0.000100483	0.00512563	1.58112
4640630	ILMN_1716797	ILMN_5429	chr2:160334546:160334595:-	2q24.2	NM_014880	D14664 AY314007	ENST00000259053	NP_055695.2	CD302		ENSG00000054219	Hs.130014	9936	CD302 molecule	CD302	-1.27434	6.57497	-5.50756	0.000100262	0.00512563	1.58326
6960300	ILMN_1901198	ILMN_84472	chr1:22229974:22230018:+	1p36.12	XR_038986	BC071749	ENST00000404210		HSPC157		ENSG00000218510	Hs.279842	29092	Hypothetical LOC29092	HS.279842	-0.751302	9.7181	-5.50129	0.000101336	0.00515612	1.57289
520053	ILMN_1765061	ILMN_7503	chr2:42843356:42843405:-	2p21	NM_148962	BC063549	ENST00000378661	NP_683765.1	OXER1		ENSG00000162881	Hs.168439	165140	Oxoeicosanoid (OXE) receptor 1	OXER1	0.766112	6.07338	5.49753	0.000101986	0.00515631	1.56667
520093	ILMN_1721895	ILMN_36000	chr11:111265171:111265220:-	11q23.1			ENST00000317197		FDXACB1		ENSG00000176343		100129828	Ferredoxin-fold anticodon binding domain containing 1	LOC644338	0.926421	5.91565	5.48204	0.000104711	0.00515631	1.54101
770093	ILMN_1887505	ILMN_79709	chr7:149563368:149563417:-	7q36.1		BX648650			BX648650			Hs.160602	100129828		HS.160602	1.21798	5.77265	5.48569	0.000104063	0.00515631	1.54705
770161	ILMN_1738047	ILMN_32329	chr10:50009458:50009507:-	10q11.22	XM_001715115 XM_096317 XM_937528	BC047597 BC029839	ENST00000311787 ENST00000374157	XP_001715167.1 XP_096317.6 XP_942621.1	C10orf73	FAM170B	ENSG00000172538	Hs.646291	170370	Putative uncharacterized protein C10orf73.	C10ORF73	-1.55823	6.50224	-5.48556	0.000104085	0.00515631	1.54684
1090301	ILMN_2323366	ILMN_14364	chr1:159601077:159601126:+	1q23.3	NM_003001 NM_001035513 NM_001035512 NM_001035511		ENST00000392169 ENST00000367975 ENST00000342751	NP_002992.1 NP_001030590.1 NP_001030589.1 NP_001030588.1	SDHC		ENSG00000143252	Hs.444472	6391	Succinate dehydrogenase complex, subunit C, integral membrane protein, 15kDa	SDHC	-0.802411	8.30432	-5.48011	0.000105056	0.00515631	1.53781
1300402	ILMN_1671913	ILMN_1511	chr22:18479495:18479544:-	22q11.21	NM_182984 NM_022727	BC017184 BF510867*	ENST00000403707 ENST00000405037	NP_892029.2 NP_073564.3	TRMT2A	HTF9C	ENSG00000099899	Hs.713579	27037	TRM2 tRNA methyltransferase 2 homolog A (S. cerevisiae)	TRMT2A	0.872045	6.57479	5.49339	0.000102708	0.00515631	1.55981
1820746	ILMN_1730539	ILMN_4639	chr3:133882713:133882762:-	3q22.1	NM_153240	BC063277 AL832877 AL832863 CR749498	ENST00000337331	NP_694972.3	NPHP3	CR749498	ENSG00000113971	Hs.511991	27031	Nephronophthisis 3 (adolescent)	NPHP3	-0.773646	8.67517	-5.4963	0.0001022	0.00515631	1.56463
2480202	ILMN_1721628	ILMN_13670	chr19:54313632:54313681:-	19q13.33	NM_018111	BC069750 BC069712 BC069693 BC069669 AK001352 BC051004		NP_060581.2	C19orf73			Hs.458310	55150	Chromosome 19 open reading frame 73	C19ORF73	-0.726141	5.9261	-5.4758	0.00010583	0.00515631	1.53066
2810465	ILMN_1738027	ILMN_5998	chr17:38449936:38449985:-	17q21.31	NM_007305 NM_007304 NM_007303 NM_007302 NM_007300 NM_007299 NM_007298 NM_007297 NM_007296 NM_007295 NM_007294	Y08864	ENST00000393691 ENST00000351666 ENST00000352993 ENST00000346315 ENST00000354071 ENST00000353540 ENST00000357654 ENST00000393683 ENST00000393680 ENST00000309486	NP_009231.2 NP_009230.2 NP_009229.2 NP_009228.2 NP_009225.1	BRCA1		ENSG00000012048	Hs.194143	672	Breast cancer 1, early onset	BRCA1	0.754024	8.32389	5.48073	0.000104945	0.00515631	1.53883
2940095	ILMN_2124471	ILMN_22384	chr5:150851747:150851796:+	5q33.1	NM_078483	AL833703 AK025102 AK000729 AF516142 BX114440 BX537963	ENST00000243389	NP_510968.2	SLC36A1		ENSG00000123643	Hs.269004	206358	Solute carrier family 36 (proton/amino acid symporter), member 1	SLC36A1	1.10231	5.94563	5.47886	0.000105279	0.00515631	1.53574
4560156	ILMN_1740752	ILMN_6290	chr8:41597578:41597627:+	8p11.21	NM_178819	BC061884 BC051377 AY513610 AY358670 AF406612 AL834255	ENST00000289657 ENST00000396987	NP_848934.1	AGPAT6		ENSG00000158669	Hs.355753	137964	1-acylglycerol-3-phosphate O-acyltransferase 6 (lysophosphatidic acid acyltransferase, zeta)	AGPAT6	1.01225	6.26213	5.47415	0.000106127	0.00515631	1.52794
5270500	ILMN_1703718	ILMN_22959	chr2:73332063:73332068:+,chr2:73333276:73333319:+	2p13.2	NM_006429 NM_001009570	DQ896334 DQ893464 CR536511 CR456719 BC088351 BC019296 AK291961 AK222478 AK098825 AK098549 AF026292	ENST00000409081 ENST00000398422 ENST00000258091 ENST00000409924	NP_006420.1 NP_001009570.1	CCT7	DQ896334 DQ893464	ENSG00000135624	Hs.368149	10574	Chaperonin containing TCP1, subunit 7 (eta)	CCT7	1.10628	11.0826	5.49153	0.000103032	0.00515631	1.55674
6280747	ILMN_1748783	ILMN_42956	chr9:96061568:96061617:-	9q22.32	XM_001717793 XM_001716287 XM_001715705			XP_001717845.1 XP_001716339.1 XP_001715757.1	LOC158257			Hs.652626	158257	Hypothetical protein LOC158257	LOC643240	1.18282	5.75625	5.47494	0.000105984	0.00515631	1.52925
6480747	ILMN_2253300	ILMN_1371	chr14:23729245:23729294:-	14q12	NM_001014842		ENST00000396854	NP_001014842.1	TM9SF1		ENSG00000100926	Hs.91586	10548	Transmembrane 9 superfamily member 1	TM9SF1	-0.960927	6.66859	-5.49285	0.000102802	0.00515631	1.55891
6550291	ILMN_2365544	ILMN_14806	chr5:177509339:177509388:-	5q35.3	NM_017838 NM_001034833	CR457238 BC006387 BC000009 AK125337* AK000486 AJ293309 AF401219 BC021066 AF161404 AK122692*	ENST00000274606 ENST00000314397	NP_060308.1 NP_001030005.1	NHP2		ENSG00000145912	Hs.27222	55651	NHP2 ribonucleoprotein homolog (yeast)	NHP2	0.703496	10.6498	5.48522	0.000104145	0.00515631	1.54628
6620368	ILMN_2180606	ILMN_13418	chr3:114921029:114921078:-	3q13.2	NM_025146	AK023256 AK023090 AK022540 CR749314 BC012731 CB124506	ENST00000240922	NP_079422.1	NAT13		ENSG00000121579	Hs.596074	80218	N-acetyltransferase 13 (GCN5-related)	NAT13	1.32872	6.90594	5.47661	0.000105684	0.00515631	1.53201
7040408	ILMN_1674334	ILMN_40466	chrX:100757602:100757651:-	Xq22.1	NM_019007 XM_001713898 NM_001009584 XM_001717012 XM_001717888	BC007677 AK000818 AK097018	ENST00000395128 ENST00000361910 ENST00000372828	NP_061880.2 XP_001713950.1 NP_001009584.1 XP_001717064.1 XP_001717940.1	ARMCX6		ENSG00000198960	Hs.83530	54470	Armadillo repeat containing, X-linked 6	LOC653354	-1.07955	7.63401	-5.47232	0.000106458	0.00515631	1.5249
7200246	ILMN_1743476	ILMN_46774	chr7:101772686:101772735:-	7q22.1	XM_499356 NR_003655* XM_935540		ENST00000376585* ENST00000399196 ENST00000400508 ENST00000324858	XP_499356.3 XP_940633.3	LOC442609		ENSG00000214894	Hs.433879	442609	Similar to Williams-Beuren syndrome critical region protein 19	LOC653829	1.03734	8.65443	5.48638	0.000103939	0.00515631	1.54821
7380477	ILMN_1769229	ILMN_7951	chr15:78050097:78050137:-,chr15:78040563:78040571:-	15q25.1	NM_004049	DQ894290 DQ891109 Y09397 U29680 U27467 CR541962 CR541937 BT007103 BC016281	ENST00000267953	NP_004040.1	BCL2A1	DQ894290 DQ891109	ENSG00000140379	Hs.227817	597	BCL2-related protein A1	BCL2A1	1.59873	5.79099	5.47275	0.00010638	0.00515631	1.52561
7510524	ILMN_1702383	ILMN_22319	chr20:42969479:42969505:+	20q13.12	NM_139323 NM_003404	AF042498	ENST00000251102	NP_647539.1 NP_003395.1	YWHAB		ENSG00000070729	Hs.643544	7529	Tyrosine 3-monooxygenase/tryptophan 5-monooxygenase activation protein, beta polypeptide	CNGB1	0.876437	6.99097	5.47342	0.000106259	0.00515631	1.52673
2680440	ILMN_1887619	ILMN_122579											100129828		HS.570398	1.01631	5.91747	5.46556	0.000107693	0.00517206	1.51368
3290592	ILMN_2396691	ILMN_17048	chr7:91470213:91470262:+	7q21.2	NM_147166 NM_147185 NM_005751 NM_147171	AF083037	ENST00000358100 ENST00000359028 ENST00000394565 ENST00000356239	NP_671714.1 NP_005742.4	AKAP9		ENSG00000127914	Hs.651221	10142	A kinase (PRKA) anchor protein (yotiao) 9	AKAP9	0.976789	5.64429	5.46249	0.000108258	0.00517206	1.50859
3990703	ILMN_2073307	ILMN_9173	chr1:205007734:205007783:-	1q32.1	NM_000572	M57627 BC022315	ENST00000367099	NP_000563.1	IL10		ENSG00000136634	Hs.193717	3586	Interleukin 10	IL10	1.0485	12.4904	5.46214	0.000108324	0.00517206	1.508
5720037	ILMN_1851063	ILMN_75616	chr3:198817544:198817593:-	3q29		BX119001			BX119001			Hs.652619	100129828		HS.120193	-0.945668	6.91047	-5.46678	0.00010747	0.00517206	1.5157
6980224	ILMN_1877912	ILMN_76644	chr6:146099966:146100015:+	6q24.3		BX102609			BX102609			Hs.128463	100129828		HS.128463	-0.897621	6.03233	-5.46446	0.000107895	0.00517206	1.51186
7550243	ILMN_1669940	ILMN_12896	chr9:107576093:107576142:+	9q31.2	NM_018112	CR457258 BC000049 BC031938 AK309686 AK001355	ENST00000374688 ENST00000374692	NP_060582.1	TMEM38B		ENSG00000095209	Hs.411925	55151	Transmembrane protein 38B	TMEM38B	-1.15007	7.6946	-5.46603	0.000107606	0.00517206	1.51446
3290711	ILMN_1747004	ILMN_41496	chr3:860686:860732:+	3p26.3		AK126307			AK126307			Hs.650700	100129828	Homo sapiens cDNA FLJ44328 fis, clone TRACH3002871.	LOC649189	1.54194	5.87705	5.45456	0.000109733	0.00522698	1.49541
2320368	ILMN_1684984	ILMN_16101	chrX:54850896:54850945:+	Xp11.21	NM_177433	AX747558 AK092463	ENST00000375053 ENST00000375068	NP_803182.1	MAGED2		ENSG00000102316	Hs.522665	10916	Melanoma antigen family D, 2	MAGED2	0.914551	5.81025	5.45304	0.000110018	0.0052282	1.49289
1990349	ILMN_1670188	ILMN_20906	chr17:7393530:7393562:+,chr17:7394161:7394177:+	17p13.1	NM_172089 NM_003809	BC156811 BC104420 BC071837 BC019047 AY358870 AY081051 AF055872 AF030099	ENST00000293826 ENST00000293825 ENST00000322272	NP_742086.1 NP_003800.1	TNFSF13	APO3L BC019047	ENSG00000161955	Hs.54673	8741	Tumor necrosis factor (ligand) superfamily, member 13	TNFSF12-TNFSF13	0.836899	5.85597	5.44855	0.000110865	0.00525606	1.48542
3840647	ILMN_2270845	ILMN_21873	chr11:62364126:62364150:-,chr11:62363683:62363707:-	11q12.3	NM_018093	AK001301	ENST00000278856	NP_060563.2	WDR74		ENSG00000133316	Hs.655372	54663	WD repeat domain 74	WDR74	0.739867	10.0612	5.44445	0.000111644	0.00527342	1.47861
7320615	ILMN_1871136	ILMN_136440	chr9:3868659:3868708:+	9p24.2		DR731427			DR731427			Hs.584259	100129828		HS.584259	1.69145	6.28262	5.44387	0.000111755	0.00527342	1.47764
620523	ILMN_1740197	ILMN_29233	chr19:49353571:49353620:+	19q13.31	NM_006630	X78927 BC007303 AY166788 AK314064 AK289843	ENST00000244316	NP_006621.1	ZNF234	AY166788	ENSG00000159905	Hs.235992	10780	Zinc finger protein 234	ZNF234	-1.17125	8.0575	-5.43907	0.000112676	0.00530444	1.46965
1500082	ILMN_1739241	ILMN_2489	chr15:39035692:39035741:+	15q15.1	NM_024111	BC019625 BC001847 BC001683	ENST00000249798	NP_077016.2	CHAC1		ENSG00000128965	Hs.155569	79094	ChaC, cation transport regulator homolog 1 (E. coli)	CHAC1	1.30279	5.60701	5.43633	0.000113204	0.00531692	1.46509
130609	ILMN_2302757	ILMN_181020	chr19:45045845:45045894:-	19q13.2	NM_003890 XM_001717543	D84239 E11292	ENST00000221347	NP_003881.2 XP_001717595.2	FCGBP		ENSG00000090920	Hs.111732	8857	Fc fragment of IgG binding protein	FCGBP	-0.923569	6.69378	-5.43069	0.000114301	0.00535594	1.45571
510768	ILMN_1682711	ILMN_137843	chr7:65656829:65656878:-	7q11.21	NR_002933	BC103766 AK126730 AK054923 BC080520 BC067867 BC057835			LOC493754			Hs.645326	493754	RAB guanine nucleotide exchange factor (GEF) 1 pseudogene	LOC493754	-0.842606	7.26984	-5.42292	0.00011583	0.00537757	1.44277
2630411	ILMN_1666280	ILMN_24495	chr17:50393496:50393545:-	17q22	NM_004375	AF044321	ENST00000299335	NP_004366.1	COX11		ENSG00000166260	Hs.591171	1353	COX11 homolog, cytochrome c oxidase assembly protein (yeast)	COX11	-0.893473	7.14572	-5.4263	0.000115161	0.00537757	1.44841
6650709	ILMN_1883153	ILMN_106823	chr3:42942955:42943004:-	3p22.1		BQ448432			BQ448432			Hs.543175	100129828		HS.543175	1.10855	5.64915	5.42312	0.000115789	0.00537757	1.44311
7550221	ILMN_1903524	ILMN_134009	chr4:92252917:92252962:-	4q22.1		BG207842			BG207842			Hs.581828	100129828		HS.581828	1.55406	6.33088	5.4238	0.000115655	0.00537757	1.44424
3400148	ILMN_1799387	ILMN_5434	chr15:39058826:39058875:-	15q15.1	NM_017553	BC105993 BC068054 BC057299 BC046115 AK024777 AK002176 AL137280 BX640651	ENST00000361937	NP_060023.1	INO80		ENSG00000128908	Hs.292949	54617	INO80 homolog (S. cerevisiae)	INO80	1.27894	7.59112	5.4192	0.00011657	0.00539947	1.43657
7150167	ILMN_1714158	ILMN_27173	chr7:94872620:94872669:-	7q21.3	NM_001018161 NM_000305	L48513 BC046160 BC040010 AK291103 AF001601 AB102891 BC093006 AK315209 AK308065 AK054688	ENST00000222572 ENST00000355659	NP_001018171.1 NP_000296.2	PON2		ENSG00000105854	Hs.719159	5445	Paraoxonase 2	PON2	-0.850293	7.44024	-5.40611	0.000119212	0.00550919	1.41475
6060553	ILMN_2103024	ILMN_2734	chr12:7167721:7167770:-	12p13.31	NM_031491	BC029355 AK223378 AF212239	ENST00000266560	NP_113679.1	RBP5		ENSG00000139194	Hs.246046	83758	Retinol binding protein 5, cellular	RBP5	1.18596	5.86086	5.40222	0.000120009	0.0055333	1.40826
730193	ILMN_1696160	ILMN_3657	chr17:7963795:7963844:+	17p13.1	NM_006158*	AK056211	ENST00000311854* ENST00000380781* ENST00000221169*		AK056211			Hs.617197	NA	Homo sapiens cDNA FLJ31649 fis, clone NT2RI2004078.	TRQ1	-0.953322	6.04145	-5.39509	0.000121486	0.00555062	1.39634
2100209	ILMN_1659536	ILMN_25126	chr10:124605204:124605253:-	10q26.13	NM_152644 XM_001131356 XM_001726491	BC031343	ENST00000368898 ENST00000368896	NP_689857.2 XP_001131356.1 XP_001726543.1	FAM24B		ENSG00000213185	Hs.114648	196792	Family with sequence similarity 24, member B	FAM24B	-0.87456	7.24373	-5.39706	0.000121076	0.00555062	1.39964
2630546	ILMN_1844692	ILMN_102192	chr6:109110812:109110861:+	6q21	NM_201559 NM_001455 XR_042343	BC045800 AK024103 AB072905 BC015367	ENST00000406360 ENST00000343882	NP_963853.1 NP_001446.1	FOXO3		ENSG00000118689	Hs.220950	2309	Forkhead box O3	FOXO3	-0.857721	10.2522	-5.39549	0.000121403	0.00555062	1.39701
4480647	ILMN_1757391	ILMN_138521	chr21:33733422:33733471:-	21q22.11		BX537378 BG220668			TMEM50B			Hs.655101	100129828	Transmembrane protein 50B	TMEM50B	-1.00444	7.60676	-5.39603	0.000121291	0.00555062	1.39791
4610519	ILMN_1888444	ILMN_132335	chr2:134571926:134571974:+	2q21.2		BU753725			BU753725			Hs.580154	100129828		HS.580154	1.22854	5.70319	5.39371	0.000121773	0.00555113	1.39405
7400673	ILMN_2353642	ILMN_37257	chr1:44215475:44215475:+,chr1:44216240:44216288:+	1p34.1	NM_001039457 NM_004047	L05089 D89052 BC053601 BC005876 BC000423 BD062195 BC042664 CR596289	ENST00000396746 ENST00000236067	NP_001034546.1 NP_004038.1	ATP6V0B	BC042664	ENSG00000117410	Hs.596514	533	ATPase, H+ transporting, lysosomal 21kDa, V0 subunit b	ATP6V0B	0.918213	8.70635	5.39142	0.000122252	0.0055604	1.39022
6560161	ILMN_1891725	ILMN_86277	chr1:8280798:8280847:+	1p36.23		BX111675			BX111675			Hs.649474	100129828		HS.327917	1.17476	5.68447	5.38171	0.000124307	0.00564112	1.37399
430670	ILMN_2282477	ILMN_17128	chr6:10523201:10523250:-	6p24.3	NM_003220	BC037167* BC012200* AX747519* BC071713 AK092393*	ENST00000379602 ENST00000379613 ENST00000379604	NP_003211.1	TFAP2A		ENSG00000137203	Hs.519880	7020	Transcription factor AP-2 alpha (activating enhancer binding protein 2 alpha)	TFAP2A	1.14105	8.2906	5.37023	0.000126783	0.00574055	1.35478
2490379	ILMN_1706873	ILMN_137864	chr4:109770680:109770729:+	4q25	NM_000995 NM_033625	BC001773	ENST00000394668	NP_000986.2 NP_296374.1	RPL34		ENSG00000109475	Hs.438227	6164	Ribosomal protein L34	RPL34	-0.857775	9.99391	-5.36821	0.000127224	0.00574762	1.35139
4830121	ILMN_1688160	ILMN_19074	chr6:169599427:169599476:-	6q27	NM_182552	BC131633 BC040606 AJ420485 AK131435	ENST00000333572	NP_872358.3	WDR27		ENSG00000184465	Hs.709476	253769	WD repeat domain 27	WDR27	-1.16701	7.33884	-5.36474	0.000127985	0.00576906	1.34559
3310619	ILMN_1786606	ILMN_43443	chr21:46937164:46937213:+	21q22.3	XR_015649	AK055264			RPL23AP7			Hs.595056	100129828	Ribosomal protein L23a pseudogene 7	LOC729764	-0.948974	6.92411	-5.3597	0.000129098	0.00578232	1.33715
4150189	ILMN_1812995	ILMN_8814	chr9:89535895:89535944:+	9q21.33	NM_145918 NM_001912	X12451 BX649140 BX648849 BX648848 BX647435 BX647434 BX647413 BX647102 BX647101 BC142983 BC012612 AL832167 AK075100 AF217997 BX537395 BX406753* AK055599	ENST00000340342 ENST00000343150 ENST00000375908	NP_666023.1 NP_001903.1	CTSL1		ENSG00000135047	Hs.716407	1514	Cathepsin L1	CTSL1	-1.39881	6.65959	-5.35822	0.000129427	0.00578232	1.33467
4900044	ILMN_1741801	ILMN_20584	chr1:91763637:91763686:+	1p22.2	NM_003503	BC111044 AF015592 AB003698 AB209337	ENST00000234626 ENST00000370415	NP_003494.1	CDC7		ENSG00000097046	Hs.533573	8317	Cell division cycle 7 homolog (S. cerevisiae)	CDC7	1.10426	7.99896	5.35948	0.000129148	0.00578232	1.33678
5560414	ILMN_2061979	ILMN_19743	chr12:31835742:31835791:-	12p11.21	NM_001013699	BC066906	ENST00000254810	NP_001013721.2	LOC440093		ENSG00000132475	Hs.448697	440093	Histone H3-like	LOC440093	1.42109	7.22771	5.36069	0.000128878	0.00578232	1.33881
6580646	ILMN_1780189	ILMN_14538	chr17:59262875:59262902:+,chr17:59263008:59263029:+	17q23.3	NM_002805	DQ895391 DQ892196 L38810 D44467 BC002367 BC001932 AK291878 AK290758 AK098484 AK095836 AF035309 E11889	ENST00000375812 ENST00000310144	NP_002796.4	PSMC5	DQ895391 DQ892196	ENSG00000087191	Hs.79387	5705	Proteasome (prosome, macropain) 26S subunit, ATPase, 5	PSMC5	0.996665	11.2883	5.35624	0.000129869	0.00578922	1.33135
3930504	ILMN_1832672	ILMN_114974	chr6:28449755:28449804:+	6p22.1		BU580973			BU580973			Hs.561603	100129828		HS.561603	-0.919867	6.90212	-5.3517	0.000130887	0.00582174	1.32374
5340053	ILMN_2222651	ILMN_173571	chr9:87825641:87825690:+	9q21.33	NM_024635	BC117429 BC117427 AK292239 AK026296	ENST00000361671	NP_078911.3	MAK10		ENSG00000135040	Hs.436098	60560	MAK10 homolog, amino-acid N-acetyltransferase subunit (S. cerevisiae)	MAK10	1.03863	6.34219	5.3483	0.000131655	0.00583015	1.31804
6420373	ILMN_1807633	ILMN_8062	chr8:99185893:99185931:-,chr8:99184298:99184308:-	8q22.2	NM_005836	DQ896044 DQ892797 X95384 CR541652 CR456844 BC093059 BC012592 BC010280	ENST00000254878	NP_005827.1	HRSP12	DQ896044 DQ892797	ENSG00000132541	Hs.18426	10247	Heat-responsive protein 12	HRSP12	-1.41795	7.82049	-5.34919	0.000131454	0.00583015	1.31953
4670193	ILMN_1740633	ILMN_28175	chr10:72027390:72027439:-	10q22.1	NM_001083116 NM_005041	BC063043 BC047695	ENST00000318971 ENST00000373209	NP_001076585.1 NP_005032.2	PRF1		ENSG00000180644	Hs.2200	5551	Perforin 1 (pore forming protein)	PRF1	-1.73478	6.1881	-5.34423	0.000132581	0.0058583	1.31121
3440754	ILMN_2368530	ILMN_17936	chr16:3058184:3058233:+	16p13.3	NM_001012631 NM_001012718 NM_001012636 NM_004221 NM_001012635 NM_001012633 NM_001012634 NM_001012632	M59807 BC105602 BC018782 BC009401 AY495333 AY495332 AY495331 AK310053	ENST00000008180 ENST00000325568 ENST00000382213 ENST00000396890 ENST00000396887 ENST00000382210	NP_001012649.1 NP_001012736.1 NP_001012654.1 NP_004212.4 NP_001012653.1 NP_001012651.1 NP_001012652.1 NP_001012650.1	IL32		ENSG00000008517	Hs.943	9235	Interleukin 32	IL32	-1.08616	5.96376	-5.3407	0.000133389	0.0058811	1.30529
430674	ILMN_1711120	ILMN_28586	chr8:143689631:143689680:-	8q24.3	NM_015193	D87468 BC012321 BC075802	ENST00000356613	NP_056008.1	ARC		ENSG00000198576	Hs.40888	23237	Activity-regulated cytoskeleton-associated protein	ARC	1.11853	5.72964	5.33281	0.000135216	0.00589714	1.29204
4280292	ILMN_1790741	ILMN_5287	chr19:598612:598661:-	19p13.3	NM_194460	BC001442 AL360265 BC013977	ENST00000292363	NP_919442.1	RNF126	AL360265 BC013977	ENSG00000070423	Hs.69554	55658	Ring finger protein 126	RNF126	0.872763	10.0085	5.33486	0.000134738	0.00589714	1.29549
4900711	ILMN_2361400	ILMN_7547	chr2:215504947:215504996:-	2q35	NM_173076 NM_015657	AY219711 AK123578 AK096597	ENST00000389661 ENST00000272895	NP_775099.2 NP_056472.2	ABCA12		ENSG00000144452	Hs.134585	26154	ATP-binding cassette, sub-family A (ABC1), member 12	ABCA12	1.28453	5.46066	5.33365	0.000135021	0.00589714	1.29345
6100609	ILMN_1653712	ILMN_20654	chr9:139098360:139098409:+	9q34.3	NM_207309	BC106035 BC041644 BC012838 BC010529 AK128529 AK095393 AK022632 AL832421 AK074143	ENST00000360271 ENST00000371593 ENST00000409858	NP_997192.2	UAP1L1	AK128529 AL832421	ENSG00000197355	Hs.142076	91373	UDP-N-acteylglucosamine pyrophosphorylase 1-like 1	UAP1L1	-1.117	7.6197	-5.33752	0.000134122	0.00589714	1.29996
6660279	ILMN_1784977	ILMN_22212	chr19:3441960:3442009:-	19p13.3	NM_031304	BC009863 BC002817	ENST00000250937	NP_112594.1	DOHH		ENSG00000129932	Hs.515064	83475	Deoxyhypusine hydroxylase/monooxygenase	DOHH	1.087	6.76609	5.33591	0.000134496	0.00589714	1.29725
510300	ILMN_1764297	ILMN_30013	chr14:49431018:49431062:+			AF047432			ARF6			Hs.525330	100129828	ADP-ribosylation factor 6	ARF6	1.12909	5.60861	5.32968	0.000135946	0.00590341	1.28679
2000661	ILMN_1715908	ILMN_12341	chr22:49308446:49308461:+,chr22:49308530:49308563:+	22q13.33	NM_152299	CU013373 CU013085 CR456604 BC014939 BC009441 BC001937 AL021682	ENST00000361482 ENST00000299821 ENST00000380768	NP_689512.2	NCAPH2	CU013373 CU013085	ENSG00000025770	Hs.180903	29781	Non-SMC condensin II complex, subunit H2	NCAPH2	0.775079	8.48525	5.33077	0.000135692	0.00590341	1.28862
110537	ILMN_1891757	ILMN_75152				BG564611			BG564611			Hs.600087	100129828		HS.112582	1.12871	5.52516	5.32759	0.000136438	0.00590549	1.28327
290273	ILMN_1820787	ILMN_125445	chr6:26582548:26582597:+	6p22.1					BTN2A1				100129828	Butyrophilin, subfamily 2, member A1	HS.573264	-1.09939	8.2416	-5.31859	0.000138574	0.00590549	1.26814
990600	ILMN_1829989	ILMN_88285	chr10:31645794:31645843:-	10p11.22		AK026657 BC042008			LOC220930			Hs.372654	100129828	Hypothetical LOC220930	HS.372654	-1.00533	8.17865	-5.32371	0.000137353	0.00590549	1.27676
4220114	ILMN_1817239	ILMN_126276	chr13:94153894:94153943:-	13q32.1	XM_001715106 XM_001714213 XM_001715441			XP_001715158.1 XP_001714265.1 XP_001715493.1	LOC100129538			Hs.574095	100129538	Hypothetical protein LOC100129538	HS.574095	1.2838	5.926	5.3262	0.000136766	0.00590549	1.28094
4830220	ILMN_1669516	ILMN_10151	chr6:28308883:28308932:+	6p22.1	NM_006299	EU446922 U62392 BC010374 AY550973 AK226035	ENST00000252207	NP_006290.1	ZNF193	EU446922	ENSG00000137185	Hs.100921	7746	Zinc finger protein 193	ZNF193	-0.902902	8.23661	-5.32027	0.000138172	0.00590549	1.27097
5050753	ILMN_1755114	ILMN_10077	chr15:38114867:38114916:+	15q15.1	NM_001013703	BX649048 BC009350 AL157497 AL137676 AL137627 AK027011 AJ243428 AB037759 AL832907	ENST00000382727 ENST00000263791	NP_001013725.2	EIF2AK4	KIAA1338	ENSG00000128829	Hs.656673	440275	Eukaryotic translation initiation factor 2 alpha kinase 4	EIF2AK4	0.754692	9.70827	5.31972	0.000138303	0.00590549	1.27004
5130521	ILMN_1810392	ILMN_21707	chr11:64640701:64640750:-	11q13.1	NM_014205	BC104003* BC104002* BC052240 AK223358 AK223333 AF119497 BC057799 BC041076 AK027081	ENST00000310597	NP_055020.1	ZNHIT2	BC041076	ENSG00000174276	Hs.121025	741	Zinc finger, HIT type 2	ZNHIT2	0.771949	7.70049	5.31834	0.000138632	0.00590549	1.26773
5670717	ILMN_1731001	ILMN_15474	chr8:608598:608623:-,chr8:604653:604676:-	8p23.3	NM_207332	BC046243 AK290264	ENST00000262109	NP_997215.1	ERICH1		ENSG00000104714	Hs.655310	157697	Glutamate-rich 1	ERICH1	-0.674397	10.214	-5.32193	0.000137777	0.00590549	1.27376
6480626	ILMN_1700466	ILMN_39616	chr7:72135657:72135706:-	7q11.23	NR_003655*	AK024602	ENST00000295890* ENST00000335315 ENST00000397149 ENST00000255759*		LOC441258		ENSG00000187221	Hs.711232	441258	Williams Beuren syndrome chromosome region 19 pseudogene	LOC389517	0.963251	6.19573	5.3243	0.000137215	0.00590549	1.27774
1470747	ILMN_1791507	ILMN_10773	chr17:38719420:38719467:+,chr17:38719772:38719773:+	17q21.31	XM_001133074 NM_145041	AK056132	ENST00000331615 ENST00000389725	XP_001133074.1 NP_659478.1	TMEM106A		ENSG00000184988	Hs.536474	728772	Transmembrane protein 106A	LOC728772	-0.990409	7.5613	-5.30874	0.000140948	0.00595679	1.25158
1740647	ILMN_1778154	ILMN_37704	chr11:47567255:47567304:+	11p11.2	XM_001716425 XM_374880 XM_941808	BC065704	ENST00000356737	XP_001716477.1 XP_374880.2 XP_946901.1	LOC399888		ENSG00000196666	Hs.502529	399888	LOC399888 protein (Fragment).	LOC399888	0.97642	6.35173	5.30678	0.000141427	0.00595679	1.24828
3890372	ILMN_1776577	ILMN_3628	chr8:120915533:120915582:-	8q24.12	NM_024094	L11372* BC001531 AK074355 AK058129 DB367031* BC001316	ENST00000313655	NP_076999.2	DSCC1		ENSG00000136982	Hs.315167	79075	Defective in sister chromatid cohesion 1 homolog (S. cerevisiae)	DSCC1	1.08505	7.09938	5.31095	0.000140412	0.00595679	1.2553
3990170	ILMN_2058782	ILMN_17548	chr14:93652556:93652605:+	14q32.13	NM_005532	DQ893816 AM393779 AM393107 X67325 BX647330 BT006781 BC015492 AK289535 AK095039 AK312089	ENST00000298902	NP_005523.3	IFI27	DQ893816 AM393107	ENSG00000165949	Hs.532634	3429	Interferon, alpha-inducible protein 27	IFI27	-1.99015	6.53033	-5.3068	0.000141423	0.00595679	1.24831
4050594	ILMN_1689749	ILMN_36071	chr15:42616268:42616317:-	15q15.3	XM_928252 XM_001719119 XM_939117	BC066970 BC026043	ENST00000313807	XP_933345.3 XP_001719171.2 XP_944210.3	BC066970	LOC645212	ENSG00000179523	Hs.698054	645212		LOC645212	-1.10251	7.01259	-5.30455	0.000141972	0.00595679	1.24453
4850634	ILMN_1860789	ILMN_85894	chr2:116319292:116319341:-	2q14.1		BM974067	ENST00000410059*		BM974067			Hs.657379	100129828		HS.313056	1.22306	5.70878	5.30889	0.000140912	0.00595679	1.25183
7100717	ILMN_2255310	ILMN_27642	chr16:18709069:18709118:-	16p12.3	NM_001019	BC001697 AK291988	ENST00000322989	NP_001010.2	RPS15A		ENSG00000134419	Hs.370504	6210	Ribosomal protein S15a	RPS15A	-0.646448	12.6278	-5.30469	0.000141939	0.00595679	1.24476
7160458	ILMN_1771689	ILMN_4351	chr14:68778515:68778564:+	14q24.1	NM_018199	AK001600 AL834434 CR936728 BX647767 BQ774195 AK056025	ENST00000409675 ENST00000312994 ENST00000409014 ENST00000409018 ENST00000193422	NP_060669.1	EXD2	DKFZp762G166	ENSG00000081177	Hs.649365	55218	Exonuclease 3-5 domain containing 2	EXD2	-0.964089	8.07947	-5.30362	0.000142201	0.00595679	1.24296
2230746	ILMN_1676278	ILMN_9691	chr10:101601285:101601334:+	10q24.2	NM_000392	X96395 U63970 BC007010 U49248	ENST00000370449	NP_000383.1	ABCC2	BC007010	ENSG00000023839	Hs.368243	1244	ATP-binding cassette, sub-family C (CFTR/MRP), member 2	ABCC2	-0.722722	5.58868	-5.2973	0.000143762	0.00600968	1.23232
1410102	ILMN_1685630	ILMN_138089	chr19:56714592:56714625:-,chr19:56713436:56713451:-	19q13.33		D86358 BC035359	ENST00000391796 ENST00000391797 ENST00000391798		BC035359		ENSG00000105492		100129828		SIGLEC6	1.25776	7.3608	5.29429	0.000144514	0.00602199	1.22724
2970754	ILMN_2365528	ILMN_2341	chr19:17021910:17021959:-	19p13.11	NM_001011699 NM_033417	BC040564 BC010176 BC004398	ENST00000253669	NP_001011699.1 NP_219485.1	HAUS8	HICE1 NY-SAR-48 BC040564	ENSG00000131351	Hs.404088	93323	HAUS augmin-like complex, subunit 8	HAUS8	1.01319	7.8885	5.29277	0.000144893	0.00602199	1.22468
3940411	ILMN_1769601	ILMN_16160	chr4:107187093:107187142:-	4q24	NM_033115	BC068496 BC020853 BC009208 AK098157 AK074305 AF161420 BX647851	ENST00000394708 ENST00000394706 ENST00000361687 ENST00000273980	NP_149106.2	TBCKL	TBCK	ENSG00000145348	Hs.292986	93627	TBC domain-containing protein kinase-like	MGC16169	-0.820486	8.99815	-5.29225	0.000145023	0.00602199	1.22381
6620402	ILMN_1781996	ILMN_16023	chr3:132587399:132587448:+	3q22.1	NM_152395	AK055827	ENST00000359850	NP_689608.1	NUDT16		ENSG00000198585	Hs.591313	131870	Nudix (nucleoside diphosphate linked moiety X)-type motif 16	NUDT16	-0.949801	6.93874	-5.29134	0.000145252	0.00602199	1.22227
380600	ILMN_1740609	ILMN_24016	chr17:31335552:31335601:-	17q12	NM_032964 NM_032963 NM_004166 NM_032962 NM_004167	Z70293 Z70292 Z49270 BC045165 BC038289 AK122606 AX772826 BC050647	ENST00000293277 ENST00000394508 ENST00000354059 ENST00000394509	NP_116739.1 NP_116738.1	CCL14	CCL15 AK122606 BC050647	ENSG00000161574	Hs.272493	6359	Chemokine (C-C motif) ligand 14	CCL15	-0.651817	5.51353	-5.28829	0.000146019	0.00602898	1.21713
5360630	ILMN_2112599	ILMN_29222	chr16:56705201:56705250:-	16q21	NM_013242	BC005152 AK027099 AF093680 CR613931	ENST00000262498	NP_037374.1	C16orf80		ENSG00000070761	Hs.532755	29105	Chromosome 16 open reading frame 80	C16ORF80	0.727767	11.0288	5.28884	0.00014588	0.00602898	1.21807
3940575	ILMN_1693559	ILMN_28624	chr19:2178090:2178126:+,chr19:2180784:2180796:+	19p13.3	NM_032482	AK074120 AF509504 BC021037	ENST00000398665	NP_115871.1	DOT1L		ENSG00000104885	Hs.713641	84444	DOT1-like, histone H3 methyltransferase (S. cerevisiae)	DOT1L	0.981753	6.91521	5.28601	0.000146597	0.00604045	1.21329
1240392	ILMN_2121816	ILMN_10711	chr1:234438516:234438565:+	1q42.3	NM_003272	AK223632 AL832142* AF027826	ENST00000366592	NP_003263.1	GPR137B		ENSG00000077585	Hs.498160	7107	G protein-coupled receptor 137B	GPR137B	-0.692419	5.74118	-5.2808	0.000147925	0.00604643	1.20449
1690288	ILMN_2173919	ILMN_27441	chr15:69905756:69905805:-	15q23	NM_006901	AL137287 AK001923 AF117888 AB290183 AY117690*	ENST00000261864 ENST00000356056	NP_008832.2	MYO9A	DKFZp434F1016	ENSG00000066933	Hs.546268	4649	Myosin IXA	MYO9A	-0.734174	9.4457	-5.28002	0.000148124	0.00604643	1.20318
2750040	ILMN_1756631	ILMN_5473	chr19:47424082:47424131:+	19q13.2	NM_133444	AK055681 AB075831	ENST00000301215	NP_597701.1	ZNF526		ENSG00000167625	Hs.137282	116115	Zinc finger protein 526	ZNF526	1.06315	7.28366	5.2829	0.000147389	0.00604643	1.20803
5720292	ILMN_1917290	ILMN_103172	chrX:119444911:119444960:-	Xq24	NM_001122606 NM_002294	BC040653 AK226066		NP_001116078.1 NP_002285.1	LAMP2			Hs.496684	3920	Lysosomal-associated membrane protein 2	HS.537004	-1.18621	6.63739	-5.28054	0.000147991	0.00604643	1.20406
6650411	ILMN_1744784	ILMN_14905	chr11:120565683:120565732:+	11q23.3	NM_005422	BC156465	ENST00000264037 ENST00000392793	NP_005413.2	TECTA	BC156465	ENSG00000109927	Hs.248162	7007	Tectorin alpha	TECTA	1.20738	5.75367	5.27956	0.000148242	0.00604643	1.20241
60523	ILMN_1821397	ILMN_76334	chr3:138152837:138152886:+	3q22.3		AK095534			AK095534			Hs.126889	100129828		HS.126889	-0.829205	6.9974	-5.2753	0.00014934	0.00607584	1.19522
3120474	ILMN_1772821	ILMN_42090	chr22:23923092:23923141:+	22q11.23		AK057551 AK025418 AK123704 AB051458	ENST00000401395 ENST00000358431		KIAA1671	CTA-221G9.4	ENSG00000197077	Hs.419171	100129828	Uncharacterized protein KIAA1671.	KIAA1671	-1.3317	6.26995	-5.27442	0.000149567	0.00607584	1.19374
990753	ILMN_1894034	ILMN_124606	chr17:41699623:41699672:-	17q21.31	XM_001718318* XM_001719553*	XM_001719553*							100129828		HS.572425	0.828819	5.7791	5.26704	0.000151492	0.00608851	1.18127
1450753	ILMN_1680692	ILMN_17108	chr1:203954017:203954066:-	1q32.1	NM_022731 XM_001726844*	BC000805 AY823399 AK225228 AJ012584 AB049824 XM_001726844* AK025133	ENST00000367141 ENST00000264531 ENST00000367142	NP_073568.2	NUCKS1		ENSG00000069275	Hs.213061	64710	Nuclear casein kinase and cyclin-dependent kinase substrate 1	NUCKS1	1.31531	8.48162	5.27125	0.000150391	0.00608851	1.18838
3800382	ILMN_1847029	ILMN_111320	chrX:150101684:150101733:-	Xq28		CX787363			CX787363			Hs.553290	100129828		HS.553290	1.04648	5.4703	5.26916	0.000150937	0.00608851	1.18485
3870386	ILMN_2107004	ILMN_16670	chr2:206748577:206748626:-	2q33.3	NM_001098199 NM_005279	BC067833 AK075130	ENST00000407325 ENST00000358706	NP_001091669.1 NP_005270.2	GPR1		ENSG00000183671	Hs.184907	2825	G protein-coupled receptor 1	GPR1	1.15041	10.9878	5.26705	0.000151489	0.00608851	1.18128
6940433	ILMN_1684034	ILMN_16004	chr17:37605051:37605100:-	17q21.2	NM_012448	BC065227 BC029072 AL080218 AB208920	ENST00000293328	NP_036580.2	STAT5B		ENSG00000173757	Hs.719121	6777	Signal transducer and activator of transcription 5B	STAT5B	-0.824998	9.56217	-5.26882	0.000151026	0.00608851	1.18427
7210746	ILMN_1661076	ILMN_6217	chr20:43767022:43767071:-	20q13.12	NM_172131 NM_172006	AF454507 AF454506	ENST00000335769 ENST00000330523	NP_742143.1 NP_742003.1	WFDC10B		ENSG00000182931	Hs.237392	280664	WAP four-disulfide core domain 10B	WFDC10B	1.60657	5.7008	5.26628	0.000151692	0.00608851	1.17999
1090523	ILMN_1769671	ILMN_13061	chr3:135358933:135358982:-	3q22.1	NM_002958 NM_001005861	S59184 BG104606 AB209405	ENST00000296084	NP_002949.2 NP_001005861.1	RYK		ENSG00000163785	Hs.654562	6259	RYK receptor-like tyrosine kinase	RYK	-1.24603	8.4424	-5.2631	0.00015253	0.00609356	1.17461
1410259	ILMN_1799717	ILMN_21759	chr7:148454593:148454642:+	7q36.1	NM_020781	AY049743		NP_065832.1	ZNF398			Hs.654721	57541	Zinc finger protein 398	ZNF398	1.55032	5.82138	5.26414	0.000152256	0.00609356	1.17637
5690445	ILMN_1720595	ILMN_18198	chr6:37708334:37708383:-	6p21.2	NM_153487	BX647253 BX647180 AK092308 AK091650 AK090677 AK055376 AX747471 AX747111 AX746568 AF478693	ENST00000373401 ENST00000297153	NP_705691.1	MDGA1	AK090677 AX747471 AX747111	ENSG00000112139	Hs.437993	266727	MAM domain containing glycosylphosphatidylinositol anchor 1	MDGA1	1.00479	5.94251	5.26236	0.000152725	0.00609356	1.17337
1010592	ILMN_1784863	ILMN_22014	chr7:80143770:80143819:+	7q21.11	NM_001001548	S60720 CR749465	ENST00000394791	NP_001001548.1	CD36		ENSG00000135218	Hs.120949	948	CD36 molecule (thrombospondin receptor)	CD36	-1.7066	5.98558	-5.25656	0.000154269	0.00613088	1.16356
1260039	ILMN_1804663	ILMN_10000	chr1:153432027:153432076:-	1q22	NM_007112	BC018786 AK223278 AK074796	ENST00000368378	NP_009043.1	THBS3		ENSG00000169231	Hs.169875	7059	Thrombospondin 3	THBS3	1.19352	6.46084	5.25731	0.000154067	0.00613088	1.16484
4920403	ILMN_1765401	ILMN_23897	chr16:15061535:15061584:-	16p13.11	NM_018427	BC036182 AJ272050 AL110238	ENST00000198767	NP_060897.3	RRN3		ENSG00000085721	Hs.460078	54700	RRN3 RNA polymerase I transcription factor homolog (S. cerevisiae)	RRN3	0.967546	7.38238	5.2511	0.000155735	0.00617699	1.15434
2970162	ILMN_1675507	ILMN_22024	chr9:111970922:111970971:+	9q31.3	NM_001004065 NM_147150 NM_007203	BX649126 AK022693 AK000306 AJ303079 AB023137 AL110268	ENST00000374525 ENST00000259318 ENST00000374530 ENST00000302798	NP_001004065.2 NP_671492.1 NP_009134.1	AKAP2	KIAA0920	ENSG00000157654	Hs.591908	11217	A kinase (PRKA) anchor protein 2	AKAP2	-0.820377	6.19362	-5.24814	0.000156539	0.00619667	1.14932
4880161	ILMN_2317658	ILMN_178961	chr11:62412236:62412266:+,chr11:62412379:62412397:+	11q12.3	NM_001012661 NM_001012664 NM_001012663 NM_001013251 NM_002394 NM_001012662	J03569 J02939 J02769 BC003000 BC001061 AK225304 AK094620 AK090758 AK025584 AF055031 AB018010 E41391 AX746603 BC053513 AK308797	ENST00000338663 ENST00000377890 ENST00000377889 ENST00000377891 ENST00000377892	NP_001012679.1 NP_001012682.1 NP_001012681.1 NP_001013269.1 NP_002385.3 NP_001012680.1	SLC3A2	AK094620 AX746603	ENSG00000168003	Hs.502769	6520	Solute carrier family 3 (activators of dibasic and neutral amino acid transport), member 2	SLC3A2	1.33819	7.22151	5.24425	0.000157597	0.00622633	1.14275
2760307	ILMN_1863099	ILMN_97839	chr14:22008107:22008156:-	14q11.2		X15260 X14544 X13953 DB113199	ENST00000390478		hDV103S1	X14544 X13953	ENSG00000211830	Hs.74647	100129828	HDV103S1 (Fragment).	HS.508889	-0.912489	6.03538	-5.24022	0.000158705	0.00625397	1.13592
5220279	ILMN_2056002	ILMN_180363	chr15:33317248:33317297:+	15q14	NR_003144	DQ083510 AK311417	ENST00000343743 ENST00000267918 ENST00000409628 ENST00000358235		LOC723972		ENSG00000214746	Hs.631698	723972	Hepatopoietin PCn127	LOC723972	0.861152	9.79734	5.23937	0.00015894	0.00625397	1.13448
5720026	ILMN_1724299	ILMN_138200	chr21:14274122:14274171:-	21q11.2	XR_040134 XR_037011	BC063278 BC043199 AF426257 BC036580	ENST00000400580 ENST00000344693		C21orf81		ENSG00000215559	Hs.364456	391267	Chromosome 21 open reading frame 81	C21ORF81	1.22824	6.08479	5.23832	0.000159228	0.00625397	1.13271
840470	ILMN_1737078	ILMN_40926	chr1:109437327:109437376:+	1p13.3					TMEM167B				100129828	Transmembrane protein 167B	LOC653059	0.885058	5.77974	5.23339	0.000160598	0.00629551	1.12436
5550095	ILMN_1720051	ILMN_33901	chr2:160843416:160843465:-	2q24.2		BC037862			BC037862				100129828		LOC648293	-0.707782	5.76282	-5.23183	0.000161035	0.00629818	1.12171
7330544	ILMN_1755974	ILMN_15767	chr17:23924345:23924394:-	17q11.2	NM_005165	BC106926 BC106925 BC103760 BC065565 BC003613 AF054987 BC085007	ENST00000226253 ENST00000395319 ENST00000395321	NP_005156.1	ALDOC	BC085007	ENSG00000109107	Hs.155247	230	Aldolase C, fructose-bisphosphate	ALDOC	-1.05753	9.43154	-5.23091	0.000161291	0.00629818	1.12016
4250670	ILMN_1658407	ILMN_12210	chr11:56931341:56931390:-	11q12.1	NM_017611 NM_199329 NM_014096	BC064137 AK075552 AB028927 AL157431 AF118070 CA434503	ENST00000395123 ENST00000395124 ENST00000352187	NP_060081.1 NP_955361.1 NP_054815.2	SLC43A3	BC064137	ENSG00000134802	Hs.99962	29015	Solute carrier family 43, member 3	SLC43A3	1.34754	8.94502	5.22682	0.000162444	0.00630652	1.11322
6100170	ILMN_1897230	ILMN_107180	chr4:53936385:53936434:+	4q12		AI004472			AI004472			Hs.543617	100129828		HS.543617	1.60996	5.84035	5.22797	0.000162117	0.00630652	1.11518
6180253	ILMN_1652777	ILMN_3335	chr11:64846266:64846315:+	11q13.1	NM_006779	BC022337 AK098292	ENST00000279249	NP_006770.1	CDC42EP2		ENSG00000149798	Hs.343380	10435	CDC42 effector protein (Rho GTPase binding) 2	CDC42EP2	-1.00824	5.90036	-5.22688	0.000162425	0.00630652	1.11333
4200014	ILMN_1727199	ILMN_9715	chr6:43141389:43141417:+,chr6:43142022:43142042:+	6p21.1	NM_201521 NM_201523 NM_201522 NM_138343	DQ895432 DQ892231 BC103727 BC080637 BC012357 AK127894 AK127018 AK094102 AK056393 BX640717 AK055293	ENST00000394058 ENST00000394056 ENST00000259708 ENST00000347162	NP_958929.1 NP_958931.1 NP_958930.1 NP_612352.1	KLC4	DKFZp761H229 DQ895432 DQ892231	ENSG00000137171	Hs.655123	89953	Kinesin light chain 4	KLC4	-0.746612	5.80587	-5.22468	0.000163049	0.00631782	1.10959
5130327	ILMN_1728349	ILMN_28224	chr6:44230875:44230924:+	6p21.1	NM_018426	BC062989 BC022095 AF086201* BC093086 AL834238 AL353957 CR627460	ENST00000371893 ENST00000371915 ENST00000323267 ENST00000259746	NP_060896.1	TMEM63B		ENSG00000137216	Hs.414473	55362	Transmembrane protein 63B	TMEM63B	1.35863	5.9589	5.22088	0.000164127	0.00634741	1.10316
240484	ILMN_2337835	ILMN_19238	chrX:47719791:47719840:-	Xp11.23	NM_006962 NM_001007088	BX648401 BX537686 BC114216 AK122874 AK097687	ENST00000305127 ENST00000376943 ENST00000396965	NP_008893.1 NP_001007089.1	ZNF182		ENSG00000147118	Hs.189690	7569	Zinc finger protein 182	ZNF182	-1.02003	8.31607	-5.21608	0.000165506	0.00636053	1.09501
360725	ILMN_1797201	ILMN_139042	chr21:44795035:44795084:-	21q22.3	NM_198693	BC146565 BC146372 AJ566381 AB076348	ENST00000391621	NP_941966.1	KRTAP10-2	BC146565 BC146372	ENSG00000205445	Hs.664660	386679	Keratin associated protein 10-2	KRTAP10-2	0.828295	5.77293	5.21558	0.000165647	0.00636053	1.09417
1240544	ILMN_1901934	ILMN_128916	chr10:42397048:42397097:-	10q11.21		AK096683			ZNF33B			Hs.499453	100129828	Zinc finger protein 33B	HS.576735	-0.934766	7.04265	-5.21311	0.000166361	0.00636053	1.08998
4540747	ILMN_1815395	ILMN_44541	chr5:43519984:43520033:-	5p12	XM_943571	CN352709*		XP_948664.1					100129828		LOC649086	-0.749827	6.50651	-5.21366	0.000166202	0.00636053	1.09091
5260288	ILMN_2396020	ILMN_5926	chr12:88266279:88266328:-	12q21.33	NM_022652 NM_001946	BC003562 BC003143 AK091753 AB013602 AB013382 CA314388	ENST00000308385 ENST00000279488	NP_073143.2 NP_001937.2	DUSP6		ENSG00000139318	Hs.298654	1848	Dual specificity phosphatase 6	DUSP6	1.26745	9.82967	5.21445	0.000165975	0.00636053	1.09225
6100424	ILMN_1680094	ILMN_9415	chr9:99732698:99732747:-	9q22.33	NM_018437 NM_197978	BC048324 AY255672 AL833094 AK292441 AF322875 AF306683 AF306682 AF228713 AF130060* AF116617 AY244805	ENST00000259456 ENST00000375112	NP_060907.2 NP_932095.1	HEMGN		ENSG00000136929	Hs.176626	55363	Hemogen	HEMGN	-1.3354	6.17519	-5.21579	0.000165589	0.00636053	1.09452
7550605	ILMN_1796099	ILMN_36938	chr3:22399341:22399390:+	3p24.3	XM_001720622		ENST00000399494 ENST00000399489 ENST00000339872 ENST00000405805 ENST00000341423	XP_001720674.1	AF401215		ENSG00000189403	Hs.677775	100130561	Homo sapiens HMG1 mRNA, 3 untranslated region.	LOC644380	1.00138	8.21159	5.20886	0.000167596	0.00639563	1.08277
1170673	ILMN_2363392	ILMN_9666	chr19:6615571:6615620:-	19p13.3	NM_172014 NM_003807	BC018058 AY358812 AY028261 AF036581 AF064090	ENST00000245912	NP_742011.1 NP_003798.2	TNFSF14		ENSG00000125735	Hs.129708	8740	Tumor necrosis factor (ligand) superfamily, member 14	TNFSF14	1.06834	10.4421	5.20471	0.000168813	0.00641778	1.07571
4490195	ILMN_2381730	ILMN_22658	chr9:138684593:138684603:+,chr9:138685223:138685261:+	9q34.3	NM_201446 NM_016215	BC088371 BC012377 AY358903 AY358902 AY358901 AF186111 AB125649 AL512735 AK091964	ENST00000371698 ENST00000406555 ENST00000308874 ENST00000371699	NP_958854.1 NP_057299.1	EGFL7		ENSG00000172889	Hs.91481	51162	EGF-like-domain, multiple 7	EGFL7	0.807051	6.6207	5.20481	0.000168782	0.00641778	1.07589
1500315	ILMN_1890756	ILMN_116507	chr1:233128832:233128881:+	1q42.3		BF511988			BF511988			Hs.563710	100129828		HS.563710	1.03655	5.68422	5.19673	0.000171175	0.00642421	1.06216
2570577	ILMN_1683133	ILMN_23686	chr3:127544506:127544555:-	3q21.2	NM_014079	BC036733	ENST00000296233	NP_054798.1	KLF15		ENSG00000163884	Hs.272215	28999	Kruppel-like factor 15	KLF15	1.07316	7.21025	5.20111	0.000169875	0.00642421	1.0696
2600170	ILMN_1762561	ILMN_11528	chr16:14673970:14674019:-	16p13.12	NM_003561	U95301 CR456885 BC111804 BC106732 BC106731 BC069539	ENST00000261659	NP_003552.1	PLA2G10		ENSG00000069764	Hs.567366	8399	Phospholipase A2, group X	PLA2G10	-1.04541	6.03654	-5.198	0.000170797	0.00642421	1.06432
4230097	ILMN_2231242	ILMN_23421	chr13:29931004:29931053:-	13q12.3	NM_002128	AL110194 CB240590 AK122825	ENST00000405805 ENST00000341423	NP_002119.1	HMGB1		ENSG00000189403	Hs.596078	3146	High-mobility group box 1	HMGB1	1.32046	9.62756	5.20281	0.000169372	0.00642421	1.07249
4480537	ILMN_1879480	ILMN_71322	chr4:78309905:78309954:+	4q21.1		AK054785 AK092638			CCNG2			Hs.13291	100129828	Cyclin G2	HS.13291	-0.89836	7.64745	-5.19687	0.000171133	0.00642421	1.0624
6980674	ILMN_1868668	ILMN_101293	chr3:44685438:44685487:+	3p21.32		AK055655			AK055655			Hs.529514	100129828		HS.529514	-0.774237	5.74702	-5.1966	0.000171215	0.00642421	1.06194
7650497	ILMN_1706635	ILMN_24461	chr19:807179:807228:+	19p13.3	NM_001972	X05875 M34379 M27783 J03545 D00187	ENST00000263621	NP_001963.1	ELA2		ENSG00000197561	Hs.99863	1991	Elastase 2, neutrophil	ELANE	-2.65429	6.15158	-5.19826	0.00017072	0.00642421	1.06475
2060674	ILMN_2199439	ILMN_28750	chr8:86580533:86580582:+	8q21.2	NM_000067	M36532 J03037 BC011949 BC035424 AK123309	ENST00000285379	NP_000058.1	CA2		ENSG00000104267	Hs.155097	760	Carbonic anhydrase II	CA2	-1.59872	7.47898	-5.19383	0.000172041	0.00644321	1.05724
1230132	ILMN_2098643	ILMN_18681	chr11:61397821:61397870:-	11q12.2	NM_021727	BC004901 AK091608 AF134404 AF084560 AX747091 AB209356	ENST00000278829	NP_068373.1	FADS3	AX747091	ENSG00000221968	Hs.21765	3995	Fatty acid desaturase 3	FADS3	1.09579	7.46757	5.1918	0.000172652	0.00645411	1.05378
840239	ILMN_1654819	ILMN_37845	chr3:48286217:48286266:+	3p21.31	NM_016089	BC048798 BC008213 BC006247 BC005859 AY258146 AF114817 AL832831 AB209387	ENST00000354698	NP_057173.2	ZNF589	AF114817	ENSG00000164048	Hs.172602	51385	Zinc finger protein 589	ZNF589	-0.823921	6.55425	-5.1824	0.000175504	0.00649461	1.0378
1440554	ILMN_1725441	ILMN_137710	chr16:28871010:28871026:+,chr16:28873387:28873419:+	16p11.2	NM_032815	BC112182 BC101741 BC080628 AK074761 AF458593	ENST00000320805	NP_116204.3	NFATC2IP		ENSG00000176953	Hs.513470	84901	Nuclear factor of activated T-cells, cytoplasmic, calcineurin-dependent 2 interacting protein	NFATC2IP	0.859923	7.99657	5.18596	0.00017442	0.00649461	1.04385
1510048	ILMN_1748927	ILMN_36348	chr3:51883022:51883071:-	3p21.1	XM_001725566* XM_371643 XM_001723374* XM_001723363 XM_001725887* XM_942552	XM_371643 AK097471*	ENST00000398778				ENSG00000214681		100129828		LOC389124	0.981593	5.87755	5.18132	0.000175835	0.00649461	1.03596
3710673	ILMN_1781638	ILMN_29602	chr15:89275417:89275466:-	15q26.1	NM_198527	BC033794 CR742006* AK057584	ENST00000330334 ENST00000394272	NP_940929.1	HDDC3		ENSG00000184508	Hs.349979	374659	HD domain containing 3	HDDC3	-0.679055	9.32321	-5.17978	0.000176309	0.00649461	1.03334
4490113	ILMN_1652170	ILMN_41099	chr16:33868634:33868683:-	16p11.2	XR_041241 XR_041240	AY587847			TOP			Hs.532675	649159	Hypothetical LOC649159	LOC649159	1.08046	5.58497	5.18328	0.000175237	0.00649461	1.03929
4640768	ILMN_1700147	ILMN_2270	chr22:22425108:22425157:-	22q11.23	NM_013378	DQ896379 DQ893106 CU013494 CU013206 CR456610 BC020666 AY359000 AF163825 AK312098 BG613296	ENST00000398465 ENST00000248948 ENST00000405618 ENST00000398466	NP_037510.1	DQ896379	DQ893106 CU013494 CU013206 VPREB3	ENSG00000128218	Hs.136713	29802		VPREB3	-0.971323	13.7893	-5.18341	0.000175194	0.00649461	1.03952
5900035	ILMN_1651268	ILMN_5963	chr12:12510890:12510939:+	12p13.2	NM_058169	AK075028	ENST00000314565 ENST00000298571	NP_477517.1	LOH12CR1		ENSG00000165714	Hs.504805	118426	Loss of heterozygosity, 12, chromosomal region 1	LOH12CR1	1.23156	5.97766	5.17976	0.000176314	0.00649461	1.03331
7510538	ILMN_1719158	ILMN_21952	chr4:1195412:1195461:-	4p16.3	NM_001012614 NM_001328	BC098400 BC072021 BC053320 BC011655 BX350948* BC064333	ENST00000290921 ENST00000382952	NP_001012632.1 NP_001319.1	CTBP1		ENSG00000159692	Hs.208597	1487	C-terminal binding protein 1	CTBP1	0.842605	11.4829	5.18251	0.00017547	0.00649461	1.03799
1340639	ILMN_1775473	ILMN_33138	chr4:152240264:152240306:+	4q31.3	XR_038326 XR_038859 XR_038320	DQ894322 DQ891143 M84711 M77234 L13802 BC071916 BC070211 BC030161 BC019072 BC017123 BC009404 BC009219 BC006298 BC004981 BC001708 BC000204 AK291075 AK129825 BC099924 BC094829 BC045105 BC036712 BC023666 BC021075 BC018954 BC011660 BC007607 AK311788 AK308947 XM_001719310* BG281058 BE747761 BM911092 BM911048 BI087817	ENST00000274065 ENST00000382175		DQ894322	DQ891143 RPS3A BC094829 LIMK1 BC011660	ENSG00000145425	Hs.356572	6189		LOC400652	1.1559	6.94978	5.17816	0.000176808	0.00650093	1.03058
360564	ILMN_1747525	ILMN_34063	chr14:21252520:21252569:+	14q11.2	NR_003947*	CR617836			CR617836			Hs.512093	100129828		LOC650780	1.31629	6.029	5.17611	0.000177441	0.00651185	1.0271
990709	ILMN_1712177	ILMN_45828	chr1:997380:997429:-	1p36.33					AK296576				100129828		LOC401934	1.08292	5.69123	5.17303	0.000178398	0.00651185	1.02185
1740075	ILMN_1717229	ILMN_16537	chr9:98443723:98443772:-	9q22.33	NM_153698		ENST00000375234 ENST00000375233	NP_714542.1	C9orf21		ENSG00000158122	Hs.44640	195827	Chromosome 9 open reading frame 21	C9ORF21	0.827358	6.67823	5.17383	0.000178148	0.00651185	1.02322
7550452	ILMN_2203807	ILMN_175733	chr13:20650964:20651013:+	13q12.11	NM_024026	BC068492	ENST00000309594	NP_076931.1	MRP63		ENSG00000173141	Hs.458367	78988	Mitochondrial ribosomal protein 63	MRP63	0.780177	9.86988	5.17408	0.000178069	0.00651185	1.02365
870202	ILMN_1801307	ILMN_22827	chr3:173706551:173706600:-	3q26.31	NM_003810	U37518 BC032722 BC020220 BQ027838	ENST00000241261	NP_003801.1	TNFSF10		ENSG00000121858	Hs.478275	8743	Tumor necrosis factor (ligand) superfamily, member 10	TNFSF10	-1.3555	7.64421	-5.17143	0.000178895	0.00651428	1.01913
3710026	ILMN_1673073	ILMN_25054	chr19:41287384:41287417:+,chr19:41287510:41287525:+	19q13.12	NM_001083961 NM_173636	BC017261 AL117438 BC058939 AL133651 BX647726	ENST00000221214 ENST00000270301 ENST00000401500	NP_001077430.1 NP_775907.4	WDR62	BX647726	ENSG00000075702	Hs.116244	284403	WD repeat domain 62	WDR62	0.871271	7.68634	5.17074	0.000179111	0.00651428	1.01796
1570707	ILMN_1805701	ILMN_40802											100129828		LOC647650	1.23139	5.8337	5.16917	0.000179604	0.00652042	1.01528
6510661	ILMN_1676625	ILMN_10851	chr20:60190665:60190714:+	20q13.33	NM_198935	BC034494 AB014593 BX640848	ENST00000370848 ENST00000331758	NP_945173.1	SS18L1	BX640848	ENSG00000184402	Hs.154429	26039	Synovial sarcoma translocation gene on chromosome 18-like 1	SS18L1	0.881926	8.53389	5.16458	0.000181049	0.00656109	1.00746
160408	ILMN_1678705	ILMN_21251	chr17:76026349:76026398:+	17q25.3	NM_173627	BX647411 BC045824 BC037889 AK123689 AK096802 AK096344 AK092539 AX747589	ENST00000355856	NP_775898.2	FLJ35220		ENSG00000214098	Hs.389678	284131	Hypothetical protein FLJ35220	FLJ35220	-0.692298	6.18315	-5.16191	0.000181896	0.00656812	1.00291
2120195	ILMN_1715613	ILMN_8335	chr16:29904672:29904683:+,chr16:29905087:29905124:+	16p11.2	NM_004783 NM_016151	BC152413 BC151221 BC142663 BC054495 BC051798 BC015204 AL137701 AK291473 AF263313 AB020688 AF061943	ENST00000279394 ENST00000308893	NP_004774.1 NP_057235.2	TAOK2		ENSG00000149930	Hs.291623	9344	TAO kinase 2	TAOK2	0.914746	6.11056	5.16218	0.000181811	0.00656812	1.00336
1090047	ILMN_1797307	ILMN_15300	chr15:38300136:38300185:+	15q15.1	NM_001211	BC018739 AF107297 AF068760 AF053306 AF046079 AF035933 AB208782 AK312709	ENST00000287598	NP_001202.4	BUB1B		ENSG00000156970	Hs.631699	701	Budding uninhibited by benzimidazoles 1 homolog beta (yeast)	BUB1B	0.991368	7.34899	5.14962	0.000185843	0.00669867	0.981963
6860047	ILMN_1881909	ILMN_131812	chr19:53113558:53113607:+	19q13.32	NR_004435 NR_004437 NR_004436				SNAR-A2			Hs.579631	100126799	Small ILF3/NF90-associated RNA A2	HS.579631	1.48781	7.19333	5.14502	0.000187344	0.0067287	0.974115
7380369	ILMN_1878763	ILMN_85484	chr7:80657494:80657543:+	7q21.11		BI831437			BI831437			Hs.303217	100129828		HS.303217	1.0111	5.7001	5.146	0.000187024	0.0067287	0.975785
290348	ILMN_2276758	ILMN_7876	chr20:30289711:30289760:+	20q11.21	NM_015352	D80002 BC017669 AF375884	ENST00000375749	NP_056167.1	POFUT1		ENSG00000101346	Hs.472409	23509	Protein O-fucosyltransferase 1	POFUT1	1.06075	12.2068	5.14278	0.000188082	0.0067312	0.970281
2510181	ILMN_2152429	ILMN_5279	chr12:108963700:108963749:-	12q24.11	NM_207435	BC046185 BC041968 AK097461 BU674612	ENST00000407764 ENST00000309050	NP_997318.1	C12orf76	FLJ40142	ENSG00000174456	Hs.44817	400073	Chromosome 12 open reading frame 76	C12ORF76	-0.685935	9.92144	-5.14304	0.000187995	0.0067312	0.970733
620228	ILMN_1722186	ILMN_15591	chr2:37328926:37328975:+	2p22.2	NM_144736 NM_001083946	BX538031 BC065206 BC012374 BC004548 BC035265	ENST00000336237 ENST00000002125	NP_653337.1 NP_001077415.1	C2orf56	BC065206	ENSG00000003509	Hs.433466	55471	Chromosome 2 open reading frame 56	C2ORF56	-0.762126	9.4462	-5.1397	0.000189099	0.00675559	0.96502
1410411	ILMN_1724138	ILMN_3027	chr11:65236360:65236409:+	11q13.1	NM_182710	BC013211	ENST00000341318	NP_874369.1	KAT5		ENSG00000172977	Hs.397010	10524	K(lysine) acetyltransferase 5	KAT5	0.950888	6.28809	5.13527	0.00019057	0.00679609	0.957461
6250082	ILMN_1726636	ILMN_23234	chr10:93213089:93213138:+	10q23.32	NM_173497	AK094625	ENST00000409902 ENST00000357901	NP_775768.2	HECTD2		ENSG00000197044	Hs.596096	143279	HECT domain containing 2	HECTD2	0.915782	7.03291	5.13082	0.00019206	0.00683712	0.949862
780026	ILMN_1880310	ILMN_104485	chr12:46977300:46977349:-	12q13.11		AI139013			AI139013			Hs.539385	100129828		HS.539385	1.3914	5.78651	5.12103	0.000195382	0.00686641	0.93313
1580465	ILMN_1778723	ILMN_14597	chr11:117570159:117570208:-	11q23.3	NM_001098526 NM_153206	BC100797 BC100796 BC100795 BC100794 AY358362 AY138965 AY093686 AK097285 AK094399 AK057590 AJ515553 AK090409	ENST00000292067 ENST00000356289	NP_001091996.1 NP_694938.2	AMICA1		ENSG00000160593	Hs.16291	120425	Adhesion molecule, interacts with CXADR antigen 1	AMICA1	-1.42616	6.70621	-5.12614	0.000193642	0.00686641	0.941855
2570022	ILMN_1709204	ILMN_8463	chr12:8179527:8179576:+	12p13.31	NM_194448 NM_194450 NM_194447 NM_016184	BC117441 BC117439 BC074874 BC074822 AJ133532 AF200738 AF109146 AF328684	ENST00000345999 ENST00000352620 ENST00000229332 ENST00000360500	NP_919430.1 NP_919432.1 NP_919429.2 NP_057268.1	CLEC4A		ENSG00000111729	Hs.504657	50856	C-type lectin domain family 4, member A	CLEC4A	-1.11188	7.44896	-5.12037	0.000195609	0.00686641	0.931997
3360133	ILMN_1718177	ILMN_2400	chr2:203862836:203862844:+,chr2:203865230:203865270:+	2q33.2	NM_177538	DQ894069 DQ894068 DQ890918 BC093022 BC033752 BC020616 AY359068 AF183412 AL832998 AK307931 AF289579	ENST00000302927 ENST00000356079	NP_803882.1	CYP20A1	DQ894069 DQ894068 DQ890918 DKFZp666P073	ENSG00000119004	Hs.446065	57404	Cytochrome P450, family 20, subfamily A, polypeptide 1	CYP20A1	-0.766669	9.3532	-5.12303	0.000194698	0.00686641	0.936551
3780187	ILMN_1683093	ILMN_27651	chr4:145141788:145141789:-,chr4:145140014:145140052:-,chr4:145138229:145138237:-	4q31.22	NM_002100	X08055 J02982 BC121078 BC121077 BC069310 AY950609	ENST00000283128	NP_002091.2	GYPB		ENSG00000153143	Hs.654368	2994	Glycophorin B (MNS blood group)	GYPB	-1.32275	5.39307	-5.12156	0.0001952	0.00686641	0.934035
3850471	ILMN_2362681	ILMN_171280	chr16:65535889:65535938:+	16q22.1	NM_198061 NM_003869	BX538086	ENST00000317091	NP_932327.1 NP_003860.2	CES2	DKFZp434N0935	ENSG00000172831	Hs.282975	8824	Carboxylesterase 2 (intestine, liver)	CES2	0.97605	8.16947	5.12668	0.000193458	0.00686641	0.942784
5560259	ILMN_1886559	ILMN_135734				R36426			R36426			Hs.648488	100129828		HS.583553	0.970718	6.30139	5.12294	0.000194731	0.00686641	0.936385
5870286	ILMN_1792741	ILMN_2954	chr5:34024119:34024168:-	5p13.3	NM_203382 NM_014324	BC009471 AB209261 CR616479	ENST00000335606 ENST00000382072 ENST00000382079	NP_976316.1 NP_055139.4	AMACR	AB209261	ENSG00000082196	Hs.508343	23600	Alpha-methylacyl-CoA racemase	AMACR	-0.887632	6.70815	-5.12487	0.000194074	0.00686641	0.939684
2760241	ILMN_1688633	ILMN_15739	chr3:185552775:185552795:-,chr3:185552571:185552599:-	3q27.1	NM_004366	AF026004 BC072004	ENST00000265593	NP_004357.3	CLCN2		ENSG00000114859	Hs.436847	1181	Chloride channel 2	CLCN2	0.734636	5.97718	5.11425	0.00019772	0.00692844	0.921524
1850133	ILMN_1785861	ILMN_42913											100129828		LOC652698	1.40035	5.91748	5.11161	0.000198636	0.00694847	0.917011
1050187	ILMN_1690371	ILMN_1149	chr11:65959976:65960025:-	11q13.1	NM_170738 NM_016050 NM_170739	BC108277 BC005002 AK290084 AK223112 AF151871 AF090922* AB049638 AK127603	ENST00000310999 ENST00000329819	NP_733934.1 NP_057134.1 NP_733935.1	MRPL11		ENSG00000174547	Hs.418450	65003	Mitochondrial ribosomal protein L11	MRPL11	0.716167	10.6026	5.10831	0.000199788	0.00696205	0.911369
3140192	ILMN_2267131	ILMN_17907	chrX:148603786:148603835:-	Xq28	NM_001011544	AK127849	ENST00000333104	NP_001011544.1	MAGEA11		ENSG00000185247	Hs.670252	4110	Melanoma antigen family A, 11	MAGEA11	1.0372	5.73518	5.10767	0.000200013	0.00696205	0.910272
3830465	ILMN_1789007	ILMN_14337	chr19:50114323:50114372:+	19q13.32	NM_001645	BC055093 BC009698	ENST00000252491	NP_001636.1	APOC1		ENSG00000130208	Hs.110675	341	Apolipoprotein C-I	APOC1	-1.28732	5.85204	-5.10753	0.000200061	0.00696205	0.910037
3830709	ILMN_2174574	ILMN_5777	chr10:43605158:43605207:-	10q11.21	NR_002726	S63912	ENST00000401429		D10S102		ENSG00000219102	Hs.632956	10151	FBRNP.	HNRNPA3P1	1.21455	6.93312	5.10599	0.000200604	0.00696892	0.907391
670075	ILMN_2408080	ILMN_30021	chr20:10227945:10227994:+	20p12.2	NM_130811 NM_003081	AM393653 AM393230 L19761 L19760 D21267 BX647443 BT019684 BC010647 AK289647 AK223617 AK098767 AK094560 AK026732 AK314359 AK090857	ENST00000254976 ENST00000304886	NP_570824.1 NP_003072.2	SNAP25	AM393653 AM393230 AK026732	ENSG00000132639	Hs.167317	6616	Synaptosomal-associated protein, 25kDa	SNAP25	0.733258	6.40724	5.10309	0.000201628	0.00698041	0.902424
3130669	ILMN_1690646	ILMN_6836	chr3:18366012:18366061:-	3p24.3	NM_002971	DQ895058 DQ891870 U92993 M97287 BX648762 BC001744 AB209761 AK127242	ENST00000332610 ENST00000338745	NP_002962.1	SATB1	DQ895058 DQ891870	ENSG00000182568	Hs.517717	6304	SATB homeobox 1	SATB1	1.05278	8.01359	5.10384	0.000201363	0.00698041	0.903706
2470113	ILMN_1704617	ILMN_8193	chr3:19899174:19899223:-	3p24.3	NM_144715	AK122616 AK057929 BC028198	ENST00000344838 ENST00000389256 ENST00000295824 ENST00000402619	NP_653316.3	EFHB	AK057929	ENSG00000163576	Hs.670883	151651	EF-hand domain family, member B	EFHB	0.671522	5.87419	5.09815	0.000203384	0.00702913	0.893961
2470195	ILMN_1692477	ILMN_10612	chr17:72457592:72457641:+	17q25.2	NM_144677 NM_198955	BC063862 AK123189 AB114297 BC036948 AB235153	ENST00000301618 ENST00000374999	NP_653278.2 NP_945193.1	MGAT5B		ENSG00000167889	Hs.144531	146664	Mannosyl (alpha-1,6-)-glycoprotein beta-1,6-N-acetyl-glucosaminyltransferase, isozyme B	MGAT5B	0.908795	5.79774	5.0934	0.000205085	0.00706903	0.885834
3370451	ILMN_1658928	ILMN_13034	chr7:100114497:100114546:+	7q22.1	NM_005273	M36429 M16538 BC068003 BC012348 BC010073 AK291592 AK056750 AI339330*	ENST00000393924 ENST00000393926 ENST00000303210	NP_005264.2	GNB2		ENSG00000172354	Hs.185172	2783	Guanine nucleotide binding protein (G protein), beta polypeptide 2	GNB2	0.892435	8.7112	5.09166	0.000205713	0.00706903	0.882847
4010494	ILMN_1685855	ILMN_30683	chr7:138637565:138637614:+	7q34	NM_173569	AB107352	ENST00000288561	NP_775840.3	UBN2		ENSG00000157741	Hs.153458	254048	Ubinuclein 2	UBN2	-0.806649	7.96033	-5.09159	0.000205739	0.00706903	0.882726
5050402	ILMN_1813314	ILMN_5518	chr6:27222497:27222546:-	6p22.1	NM_080593	EU446970 BC126369 BC108737 BC064959 BC051872 BC000893 AK292062 AJ223352 R76859 BC126339 BU500887	ENST00000356950 ENST00000396891 ENST00000361105	NP_542160.1	HIST1H2BK	EU446970	ENSG00000197903	Hs.437275	85236	Histone cluster 1, H2bk	HIST1H2BK	-1.03694	11.9796	-5.091	0.000205953	0.00706903	0.88171
6960538	ILMN_2328433	ILMN_28955	chr12:6536754:6536803:-	12p13.31	NM_006170 NM_001033714	X55504 M32110 BC128184 BC128183 BC106072 BC065257 BC000656 AK129852 AK056208 AK307582 BC082985	ENST00000399466 ENST00000382421 ENST00000322166	NP_006161.2 NP_001028886.1	NOP2	NOL1	ENSG00000111641	Hs.534334	4839	NOP2 nucleolar protein homolog (yeast)	NOP2	1.04206	7.69584	5.09006	0.000206293	0.00706903	0.880103
3130577	ILMN_1815039	ILMN_5348	chr6:43105221:43105270:+	6p21.1	NM_033112	BC011933 BC006293 AF161371	ENST00000244496	NP_149103.1	C6orf153		ENSG00000124541	Hs.309231	88745	Chromosome 6 open reading frame 153	C6ORF153	0.665539	10.6689	5.08888	0.000206722	0.00707171	0.878075
1940709	ILMN_1711156	ILMN_37216	chr8:67689480:67689529:-	8q13.1	XM_001717158 XM_001716703 XM_001715030	AK098080	ENST00000366843* ENST00000366844* ENST00000284563* ENST00000391874* ENST00000367099 ENST00000371155 ENST00000272907 ENST00000409269 ENST00000397737 ENST00000383755 ENST00000302328 ENST00000274498 ENST00000378004 ENST00000399194 ENST00000342382 ENST00000382021 ENST00000230361 ENST00000324607* ENST00000307792 ENST00000366259* ENST00000366293* ENST00000355603* ENST00000310455 ENST00000341507* ENST00…	XP_001717210.1 XP_001716755.1 XP_001715082.1	AK124171		ENSG00000136634	Hs.710234	9262	Homo sapiens cDNA FLJ42177 fis, clone THYMU2030264.	LOC645895	0.638793	14.6938	5.08425	0.000208409	0.00711231	0.870144
6330091	ILMN_1792538	ILMN_25321	chr17:77866046:77866095:-	17q25.3	NM_006137	X06180 BC013297 BC009293 AY935537 AY935536 AY935535 AY935534 AK310558	ENST00000312648	NP_006128.1	CD7	X06180 AY935537 AY935536 AY935535 AY935534	ENSG00000173762	Hs.36972	924	CD7 molecule	CD7	-1.65223	6.86412	-5.08369	0.000208615	0.00711231	0.869179
770575	ILMN_1718621	ILMN_12383	chr11:2295848:2295897:+	11p15.5	NM_005705 NM_139022	BC016693 AY039001 AK128812 AF176071 AF176070 AF125569 CR606621	ENST00000339046 ENST00000182290 ENST00000381121 ENST00000339937	NP_620591.3	TSPAN32	AF176070	ENSG00000064201	Hs.271954	10077	Tetraspanin 32	TSPAN32	-2.35831	8.65114	-5.07888	0.000210387	0.00714855	0.860923
2850242	ILMN_1671935	ILMN_9356	chr5:17571919:17571968:+	5p15.1	XM_377879		ENST00000330110	XP_377879.3			ENSG00000185041		100129828		LOC646103	1.44257	6.11678	5.07922	0.000210259	0.00714855	0.861518
70601	ILMN_1749629	ILMN_9067	chr7:148128814:148128863:+	7q36.1	NM_003592	BX537409 BC125120 BC125119 AK096505 AK096163 BC034318	ENST00000325222	NP_003583.2	CUL1		ENSG00000055130	Hs.146806	8454	Cullin 1	CUL1	0.762512	9.83209	5.07567	0.000211575	0.00717682	0.855426
1820053	ILMN_1787127	ILMN_26932	chr17:1424558:1424607:-	17p13.3	NM_152346	BC027923 BC019562 AK075196 AK075173 AK075068 AK074428 AB120364	ENST00000301335 ENST00000382147	NP_689559.1	SLC43A2		ENSG00000167703	Hs.160550	124935	Solute carrier family 43, member 2	SLC43A2	1.20203	9.26764	5.07412	0.000212156	0.00718444	0.852749
5290577	ILMN_2240597	ILMN_10248	chr20:62165093:62165142:+	20q13.33	NM_003195	D50495 BC063636 BC056407 BC050624 BC050623 BC018896 BC014211	ENST00000339217 ENST00000343484 ENST00000395053	NP_003186.1	TCEA2	BC056407 BC050624 BC014211	ENSG00000171703	Hs.505004	6919	Transcription elongation factor A (SII), 2	TCEA2	-1.08651	7.25269	-5.07281	0.000212643	0.00718885	0.850512
2190189	ILMN_1748476	ILMN_4530	chr2:202876425:202876474:+	2q33.1	NM_015934	BC032592 AK023975 AF161469 CR618609	ENST00000264279	NP_057018.1	NOP58		ENSG00000055044	Hs.471104	51602	NOP58 ribonucleoprotein homolog (yeast)	NOP58	1.43356	9.77317	5.07179	0.000213026	0.00718972	0.848757
6650379	ILMN_1813955	ILMN_1527	chr19:45641965:45642014:-	19q13.2	NM_203344	BC050643 BC014061 AK074604	ENST00000322354	NP_976219.1	SERTAD3		ENSG00000167565	Hs.515412	29946	SERTA domain containing 3	SERTAD3	-0.946166	6.51162	-5.0705	0.000213509	0.00719397	0.846546
780070	ILMN_1656427	ILMN_28211	chr17:17911894:17911943:+	17p11.2	NM_024052	AK127580 AK124377	ENST00000268719	NP_076957.3	C17orf39		ENSG00000141034	Hs.187422	79018	Chromosome 17 open reading frame 39	C17ORF39	-0.798703	7.94762	-5.06932	0.000213954	0.00719691	0.844517
4810110	ILMN_2414436	ILMN_15994	chrX:48321648:48321697:+	Xp11.23	NM_006743	AI571094* T02967 BC047938	ENST00000376759	NP_006734.1	RBM3		ENSG00000102317	Hs.301404	5935	RNA binding motif (RNP1, RRM) protein 3	RBM3	1.01064	7.51866	5.0647	0.000215698	0.00724351	0.836589
4560551	ILMN_1696151	ILMN_20492	chr3:49922556:49922562:-,chr3:49921795:49921837:-	3p21.31	NM_032355	BC047022 BC009459 BC006299 AK074404 AK315630	ENST00000313379 ENST00000296473	NP_115731.2	MON1A		ENSG00000164077	Hs.655014	84315	MON1 homolog A (yeast)	MON1A	0.764739	6.66121	5.06047	0.000217313	0.00728559	0.82931
2630739	ILMN_1830069	ILMN_79210	chr5:172963514:172963563:-	5q35.2		BX106991			BX106991			Hs.443736	100129828		HS.154948	-1.0618	6.43271	-5.05444	0.000219632	0.00732743	0.818949
4050411	ILMN_1653001	ILMN_26976	chr18:19092389:19092438:+	18q11.2	NM_138375	BC037218 BC004124 AK093243 AX748010 AK025627	ENST00000400473 ENST00000256925	NP_612384.1	CABLES1	AX748010	ENSG00000134508	Hs.11108	91768	Cdk5 and Abl enzyme substrate 1	CABLES1	0.94407	7.55483	5.05251	0.000220379	0.00732743	0.815633
4590044	ILMN_1798619	ILMN_1665	chr22:35789060:35789109:+	22q12.3	NM_024681	BC025403 AK022304 BC031038	ENST00000402077 ENST00000403888 ENST00000352736 ENST00000248903	NP_078957.2	KCTD17		ENSG00000100379	Hs.517597	79734	Potassium channel tetramerisation domain containing 17	KCTD17	0.954871	5.81527	5.05465	0.000219551	0.00732743	0.819308
5080615	ILMN_1813572	ILMN_6720	chr15:79391844:79391893:+	15q25.1	NM_172217 NM_004513	AL109669 AL833554	ENST00000394653 ENST00000394660 ENST00000394656 ENST00000360547	NP_757366.2 NP_004504.3	IL16		ENSG00000172349	Hs.459095	3603	Interleukin 16 (lymphocyte chemoattractant factor)	IL16	-0.822298	9.11667	-5.05336	0.000220051	0.00732743	0.817089
5870438	ILMN_1671351	ILMN_7891	chrX:30771008:30771057:-	Xp21.2	NM_152787	BC032526 AY437560 AY371491 AY331591 AL832071	ENST00000288422 ENST00000378930 ENST00000378933	NP_690000.2	MAP3K7IP3		ENSG00000157625	Hs.188256	257397	Mitogen-activated protein kinase kinase kinase 7 interacting protein 3	MAP3K7IP3	-0.714144	6.09477	-5.05439	0.000219652	0.00732743	0.818859
2000719	ILMN_1881005	ILMN_114213	chr15:61682079:61682128:+	15q22.31		DB273080			DB273080			Hs.560387	100129828		HS.560387	1.16724	5.77046	5.04116	0.000224835	0.00733041	0.796096
2030687	ILMN_1700967	ILMN_14619	chr3:193997534:193997583:-	3q29	NM_178496	BC045582	ENST00000315470 ENST00000392452	NP_848591.2	C3orf59		ENSG00000180611	Hs.151443	151963	Chromosome 3 open reading frame 59	C3ORF59	1.40935	6.16753	5.05109	0.000220931	0.00733041	0.813192
3120458	ILMN_1695422	ILMN_6685	chr2:232028438:232028487:-	2q37.1	NM_005381	BC006516 BC006494 BC002343 AK127608 AK122805 AK095897 AK091742 AK001314 AK000250 AK000221 AX747156 AK128584	ENST00000322732 ENST00000392033 ENST00000356936 ENST00000322723	NP_005372.2	NCL	AX747156	ENSG00000115053	Hs.79110	4691	Nucleolin	NCL	0.781458	9.54963	5.04671	0.000222645	0.00733041	0.805649
3170349	ILMN_1783690	ILMN_37270			XM_938885	CB852316*							100129828		LOC388743	1.33873	5.86539	5.04948	0.000221561	0.00733041	0.810414
4610598	ILMN_2208373	ILMN_21681	chrX:109303230:109303279:+	Xq22.3	NM_032227	BC085605 AK026332 AK094127	ENST00000372068 ENST00000288381 ENST00000372073	NP_115603.2	TMEM164		ENSG00000157600	Hs.659535	84187	Transmembrane protein 164	TMEM164	0.837815	5.96108	5.04338	0.000223955	0.00733041	0.799922
5700563	ILMN_1816114	ILMN_114236	chr16:64796994:64797043:-	16q21		BX105361			BX105361			Hs.560418	100129828		HS.560418	-0.873913	6.04673	-5.04391	0.000223746	0.00733041	0.800834
5720768	ILMN_1913678	ILMN_90041	chr12:64934553:64934602:+	12q14.3		AL049435			IRAK3			Hs.369265	100129828	Interleukin-1 receptor-associated kinase 3	HS.407903	-1.11281	9.11765	-5.04158	0.000224667	0.00733041	0.796823
6290593	ILMN_1700685	ILMN_28784	chr1:33064972:33065021:+	1p35.1	NM_001017406 NM_022753	BC015175 AK090711 AK022965 AX746586 BX647667 BX647916	ENST00000356689 ENST00000373475 ENST00000398243 ENST00000373476	NP_001017406.1 NP_073590.2	S100PBP		ENSG00000116497	Hs.440880	64766	S100P binding protein	S100PBP	-0.824463	8.34551	-5.04259	0.000224268	0.00733041	0.798558
6590682	ILMN_1671509	ILMN_1999	chr17:31441445:31441485:-,chr17:31440748:31440756:-	17q12	NM_002983	X03754 M25315 M23452 D63785 D00044 BC071834 E03130	ENST00000225245	NP_002974.1	CCL3		ENSG00000006075	Hs.514107	6348	Chemokine (C-C motif) ligand 3	CCL3	-1.07895	6.87119	-5.04827	0.000222031	0.00733041	0.808345
6940369	ILMN_2128162	ILMN_3802	chr14:71275612:71275661:+	14q24.2	NM_015556	BC146777 AF090990 AF090989 AB007900 CR936651 AK122930	ENST00000381232 ENST00000358550	NP_056371.1	SIPA1L1		ENSG00000197555	Hs.654657	26037	Signal-induced proliferation-associated 1 like 1	SIPA1L1	1.14759	5.99855	5.0503	0.000221239	0.00733041	0.811833
7560242	ILMN_1688490	ILMN_137656	chr1:32148480:32148529:-	1p35.2		AK129578			PTP4A2			Hs.470477	100129828	Protein tyrosine phosphatase type IVA, member 2	PTP4A2	0.897813	10.3664	5.04445	0.000223532	0.00733041	0.801768
7610402	ILMN_1884750	ILMN_115050	chr7:72180689:72180738:+	7q11.23		BM701419 CR608770 AL528570			CR608770			Hs.649210	100129828		HS.561735	-0.822447	7.75086	-5.04391	0.000223745	0.00733041	0.800839
1050612	ILMN_2404795	ILMN_4950	chr16:28524486:28524535:-	16p11.2	NM_177534 NM_001055 NM_177530 NM_177536 NM_177529	X78283 U26309 U09031 L19999 L19955 L10819 BC110887 BC000923 AB062428 BC048316 AB209149	ENST00000350842 ENST00000395607 ENST00000395609 ENST00000314752	NP_803878.1 NP_001046.2 NP_803566.1 NP_803880.1 NP_803565.1	SULT1A1	X78283	ENSG00000196502	Hs.567342	6817	Sulfotransferase family, cytosolic, 1A, phenol-preferring, member 1	SULT1A1	0.769305	12.7868	5.03751	0.000226283	0.0073622	0.789829
6060377	ILMN_1794782	ILMN_5817	chr21:42590233:42590282:+	21q22.3	NM_207174 NM_004915 NM_207629 NM_016818 NM_207628 NM_207627	X91249 BC029158 AL833689 AK092959 AF323664 AF323663 AF323662 AF323661 AF323660 AF038175 BM979197 AY048757	ENST00000340588 ENST00000398437 ENST00000343687 ENST00000361802 ENST00000398449 ENST00000347800 ENST00000398457	NP_997057.1 NP_004906.3 NP_997512.1 NP_058198.2 NP_997511.1 NP_997510.1	ABCG1	AL833689	ENSG00000160179	Hs.124649	9619	ATP-binding cassette, sub-family G (WHITE), member 1	ABCG1	0.823255	6.24229	5.03687	0.000226541	0.0073622	0.788718
2480564	ILMN_1761409	ILMN_26432	chr3:44588240:44588289:+	3p21.32	NM_018651	L32164 AF154846 AY280798	ENST00000273320	NP_061121.2	ZNF167		ENSG00000196345	Hs.529512	55888	Zinc finger protein 167	ZNF167	-0.95041	6.05497	-5.03307	0.000228063	0.00739973	0.782181
70487	ILMN_1656171	ILMN_8089	chr5:129102028:129102077:+	5q23.3	NM_133638		ENST00000274487	NP_598377.3	ADAMTS19		ENSG00000145808	Hs.23751	171019	ADAM metallopeptidase with thrombospondin type 1 motif, 19	ADAMTS19	-0.862661	5.90085	-5.02858	0.000229876	0.00742397	0.774448
610270	ILMN_1655930	ILMN_15317	chr5:95249474:95249523:-	5q15	NM_012081	BX538289 BC028412 BC151238	ENST00000237853	NP_036213.2	ELL2		ENSG00000118985	Hs.192221	22936	Elongation factor, RNA polymerase II, 2	ELL2	-0.914575	5.77674	-5.02855	0.00022989	0.00742397	0.774389
3400301	ILMN_1886769	ILMN_124719	chr19:58260268:58260317:-	19q13.41					ZNF160				100129828	Zinc finger protein 160	HS.572538	-1.10295	8.44393	-5.02638	0.000230771	0.00742397	0.770656
4640402	ILMN_2117809	ILMN_17811	chr10:42560838:42560887:-	10q11.21	XR_041694* XR_041693* XR_041692*	AK074527*	ENST00000373842* ENST00000327877 ENST00000378426 ENST00000216410 ENST00000267836* ENST00000324324* ENST00000260383				ENSG00000185753		100129828		DUXAP3	1.09411	12.1746	5.02782	0.000230189	0.00742397	0.773123
4850196	ILMN_1779841	ILMN_25422	chr11:111113382:111113399:-,chr11:111102960:111102991:-	11q23.1	NM_181699	EU176538 DQ894107 DQ890606 BC027596 AK292275	ENST00000311129	NP_859050.1	PPP2R1B	EU176538 DQ894107 DQ890606	ENSG00000137713	Hs.584790	5519	Protein phosphatase 2 (formerly 2A), regulatory subunit A, beta isoform	PPP2R1B	1.27679	5.9414	5.02577	0.00023102	0.00742397	0.769603
5550181	ILMN_1883050	ILMN_80886	chr5:115698592:115698641:+	5q23.1		BG547692			BG547692			Hs.186848	100129828		HS.186848	0.832976	6.61272	5.02715	0.00023046	0.00742397	0.771975
6860612	ILMN_2106227	ILMN_10689	chr9:5909701:5909750:-	9p24.1	NM_001017969	BC129817* BC128087* AL833370 AB095946 BX648372	ENST00000381461 ENST00000329294 ENST00000399933	NP_001017969.2	KIAA2026		ENSG00000183354	Hs.535060	158358	KIAA2026	KIAA2026	-0.70628	8.77315	-5.02254	0.000232342	0.00745455	0.764034
7200129	ILMN_2327780	ILMN_28537	chr5:64940828:64940877:-	5q12.3	NM_033227 NM_033228 NM_001656	DQ895584 DQ893646 L04510 BC022510 AF230399 AF230398 AF230397	ENST00000231524 ENST00000274327 ENST00000381018	NP_150230.1 NP_150231.1 NP_001647.1	TRIM23	DQ895584 DQ893646	ENSG00000113595	Hs.792	373	Tripartite motif-containing 23	TRIM23	-0.978467	6.52772	-5.02158	0.000232736	0.00745531	0.76238
1470132	ILMN_1741389	ILMN_3909	chr19:46623312:46623361:-	19q13.2	NM_198540	AY277592	ENST00000321702	NP_940942.1	B3GNT8		ENSG00000177191	Hs.441681	374907	UDP-GlcNAc:betaGal beta-1,3-N-acetylglucosaminyltransferase 8	B3GNT8	0.814564	6.62478	5.01709	0.000234591	0.00749091	0.754631
1980164	ILMN_1713688	ILMN_2348	chr10:127515188:127515237:-	10q26.2	NM_018180	BC037925 BC002473 AY064250 AL162051 AK024869 AK001751 AK001556 AF427340	ENST00000284688 ENST00000284690 ENST00000368721	NP_060650.2	DHX32		ENSG00000089876	Hs.370292	55760	DEAH (Asp-Glu-Ala-His) box polypeptide 32	DHX32	-1.06132	5.83339	-5.01761	0.000234376	0.00749091	0.755524
610221	ILMN_2333865	ILMN_22702	chr10:73762770:73762819:-	10q22.1	NM_001002762 NM_017626	AL833358 AI864602*	ENST00000394903 ENST00000338820	NP_001002762.2 NP_060096.3	DKFZp586B2023	DNAJB12	ENSG00000148719	Hs.696014	54788	Homo sapiens cDNA FLJ20027 fis, clone ADSE01901.	DNAJB12	0.702685	7.47529	5.01509	0.00023542	0.00750551	0.751184
2350215	ILMN_1742827	ILMN_139315	chr7:133400879:133400928:+	7q33	NM_021807	AL834475 AL831989 AK095495 AK027688 AK022751 AF380839 AF132734 AB051486 DB369765* BC067263	ENST00000253861	NP_068579.3	EXOC4		ENSG00000131558	Hs.321273	60412	Exocyst complex component 4	EXOC4	1.1055	6.91115	5.01066	0.000237271	0.00754065	0.74354
4390220	ILMN_2368713	ILMN_21259	chr20:48146681:48146730:-	20q13.13	NM_001032288 NM_199144 NM_199203 NM_003349 NM_021988	U97280 U39361 U39360 BT007382 BC008944 BC005215 BC000468 AY008273 AK314754	ENST00000371658 ENST00000341698 ENST00000371677 ENST00000371674 ENST00000371657 ENST00000340309	NP_001027459.1 NP_954595.1 NP_954673.1 NP_068823.2	UBE2V1		ENSG00000124208	Hs.420529	7335	Ubiquitin-conjugating enzyme E2 variant 1	TMEM189-UBE2V1	1.13406	7.48245	5.01078	0.000237219	0.00754065	0.743752
2900626	ILMN_1699525	ILMN_10963	chr7:87672809:87672858:-	7q21.12	NM_198901 NM_003130	AL117616 BQ478229	ENST00000394641 ENST00000265729	NP_944490.1 NP_003121.1	SRI		ENSG00000075142	Hs.489040	6717	Sorcin	SRI	-0.962341	7.66209	-5.00698	0.00023882	0.00757792	0.737188
3870209	ILMN_1778629	ILMN_8580	chr20:61797345:61797394:+	20q13.33	NM_032957	BC111759* AK131105 AK000485 AB029011 AL080127	ENST00000370003 ENST00000356810 ENST00000342852 ENST00000370006 ENST00000360203 ENST00000318100	NP_116575.2	TNFRSF6B	RTEL1 AK131105	ENSG00000026036	Hs.434878	8771	Tumor necrosis factor receptor superfamily, member 6b, decoy	RTEL1	1.14233	5.98876	5.00592	0.000239264	0.00758009	0.735371
290025	ILMN_1809117	ILMN_23618	chr6:43705353:43705402:+	6p21.1	NM_001003690			NP_001003690.1	MAD2L1BP			Hs.122346	9587	MAD2L1 binding protein	MAD2L1BP	-0.881209	5.54894	-4.9998	0.000241868	0.00763856	0.724804
4060411	ILMN_1889864	ILMN_103192	chr10:49322364:49322413:-	10q11.22		AK124480			AK124480			Hs.640219	100129828		HS.537109	-0.878137	5.76976	-5.00033	0.000241644	0.00763856	0.725709
3990372	ILMN_1730325	ILMN_16974	chr1:153222674:153222723:+	1q21.3	NM_025207	AK090542 AF520568 AX746501	ENST00000368434 ENST00000405236 ENST00000368433 ENST00000292180	NP_079483.3	FLAD1	AK090542	ENSG00000160688	Hs.118666	80308	FAD1 flavin adenine dinucleotide synthetase homolog (S. cerevisiae)	FLAD1	0.719722	6.42376	4.99638	0.000243336	0.00767289	0.718896
1980202	ILMN_1681118	ILMN_1116	chr12:30754161:30754210:-	12p11.21	NM_001002259 NM_032156 NM_023925	BX538080 BC111007 BC066295 BC007520 AY074491 AY074490 AL834212 AK026222 AK024247 AF525416 AB058776 AX795410 AX795408 AX795406 AX795404 AX795402 AX795400 AX795398 BC025420 AI417523*	ENST00000251071 ENST00000298892 ENST00000308433	NP_001002259.1 NP_115532.2 NP_076414.2	CAPRIN2	KIAA1873 AX795410 AX795408 AX795406 AX795404 AX795402 AX795400 AX795398	ENSG00000110888	Hs.234355	65981	Caprin family member 2	CAPRIN2	-0.722655	6.9004	-4.99441	0.000244186	0.00768765	0.715493
4560397	ILMN_1744146	ILMN_25893	chr4:37638596:37638645:+	4p14	NM_006607	BC069114 AF095288	ENST00000393964 ENST00000352433 ENST00000391687	NP_006598.2	PTTG2		ENSG00000164611	Hs.668806	10744	Pituitary tumor-transforming 2	PTTG2	0.787769	8.14455	4.98778	0.000247069	0.00770617	0.704033
5130707	ILMN_1893033	ILMN_107859	chr6:119238469:119238518:+	6q22.31									100129828		HS.544451	1.28561	5.83351	4.98877	0.000246638	0.00770617	0.705735
6040468	ILMN_1738468	ILMN_15849	chr7:142348492:142348541:-	7q34	NM_000420	EU176416 DQ896776 M64934 BC050639 AK314831 BC003135	ENST00000355265	NP_000411.1	KEL	EU176416 DQ896776	ENSG00000197993	Hs.368588	3792	Kell blood group, metallo-endopeptidase	KEL	-1.39046	5.62106	-4.99047	0.000245898	0.00770617	0.708672
6550703	ILMN_1746664	ILMN_17119	chr12:116955183:116955232:-	12q24.23	NM_018639	BC015887 AF163324	ENST00000315436	NP_061109.1	WSB2		ENSG00000176871	Hs.506985	55884	WD repeat and SOCS box-containing 2	WSB2	0.907358	7.75735	4.98836	0.000246814	0.00770617	0.705038
7000403	ILMN_1728168	ILMN_15088	chr20:57043048:57043097:-	20q13.32	NM_016045	BC010649 AK002157 AF151865 BQ001478 BC013969	ENST00000355937 ENST00000371033	NP_057129.2	SLMO2		ENSG00000101166	Hs.719250	51012	Slowmo homolog 2 (Drosophila)	C20ORF45	-0.702014	10.2813	-4.98948	0.000246328	0.00770617	0.706963
7560255	ILMN_1657050	ILMN_19159	chr5:94952970:94953019:+	5q15	NM_198150	BC130329 BC050392 BC036047 AY875939 AY358596 AL832711	ENST00000380009	NP_937793.1	ARSK		ENSG00000164291	Hs.585051	153642	Arylsulfatase family, member K	ARSK	-1.01863	7.25379	-4.99039	0.000245929	0.00770617	0.708547
1780240	ILMN_1747697	ILMN_13699	chr1:239859067:239859116:-	1q43	NM_001821	AK226066* AK023423 AK000933 AI829541*	ENST00000366553	NP_001812.2	CHML		ENSG00000203668	Hs.654545	1122	Choroideremia-like (Rab escort protein 2)	CHML	0.606457	6.6593	4.98679	0.000247504	0.00770781	0.702315
5090181	ILMN_2131882	ILMN_18534	chr2:32118212:32118261:-	2p22.3	NM_032574	AF226998	ENST00000295066	NP_115963.1	DPY30		ENSG00000162961	Hs.531788	84661	Dpy-30 homolog (C. elegans)	DPY30	-0.956181	6.66206	-4.98494	0.000248312	0.00772106	0.69913
1300270	ILMN_1690237	ILMN_4654	chr5:140604384:140604433:+	5q31.3	NR_001282	AF329369	ENST00000394534* ENST00000360754* ENST00000399594 ENST00000378108*		PCDHB19P		ENSG00000161929	Hs.570898	84054	Protocadherin beta 19 pseudogene	PCDHB19P	0.807088	8.79292	4.97842	0.000251198	0.00772762	0.68785
1450102	ILMN_1772113	ILMN_11692	chr21:43387650:43387679:-,chr21:43386409:43386428:-	21q22.3	NM_001025204 NM_006758 NM_001025203	M96982 BC005915 BC001923 BC001177 AJ627978 BC032521 BC013786 AF370386	ENST00000291552 ENST00000380276 ENST00000398137	NP_001020375.1 NP_006749.1 NP_001020374.1	U2AF1		ENSG00000160201	Hs.365116	7307	U2 small nuclear RNA auxiliary factor 1	U2AF1	0.597763	11.0957	4.98187	0.00024967	0.00772762	0.693807
1990717	ILMN_1749915	ILMN_22487	chr1:25441447:25441496:-	1p36.11	NM_020317	BC065040 BC041843 BC001892 AK292532 AK226012 AF267856	ENST00000243189	NP_064713.3	C1orf63	BC041843	ENSG00000117616	Hs.259412	57035	Chromosome 1 open reading frame 63	C1ORF63	1.05578	8.73824	4.97668	0.000251975	0.00772762	0.684832
3390309	ILMN_1779497	ILMN_21589	chr9:39367735:39367782:+	9p13.1	XR_040321 XR_037150 NM_001098718	AK127145	ENST00000377512 ENST00000377629		FAM74A3		ENSG00000197053		100129828	hypothetical protein LOC728495	FLJ45202	1.15183	5.62767	4.97721	0.000251739	0.00772762	0.685748
4390121	ILMN_1760143	ILMN_17358	chr20:60317118:60317167:+	20q13.33	NM_175573 NM_007002	DQ896635 DQ893320 D64154 BC017245 BC010733 AK054985 BC093021 BC003059 AK307459 BQ026785* CR749213	ENST00000370744 ENST00000253003	NP_783163.1 NP_008933.2	ADRM1	DQ896635 DQ893320	ENSG00000130706	Hs.90107	11047	Adhesion regulating molecule 1	ADRM1	0.957698	10.7233	4.97708	0.000251795	0.00772762	0.685531
4540600	ILMN_2297069	ILMN_27255	chr7:143181223:143181272:-	7q35	XM_001719004 XM_001714201* NM_014719 XM_001714055 XM_001714031* XM_001726730* XM_001726727* XM_001714706 XM_001716168 XM_001716188* XM_001719198* XM_001718991*	AB018281 AK001640	ENST00000355951 ENST00000392900	XP_001719056.1 NP_055534.1 XP_001714107.1 XP_001714758.1 XP_001716220.1	FAM115A	AB018281 AK001640	ENSG00000198420	Hs.718446	100130195	hypothetical protein LOC9747	FAM115A	0.908521	13.3069	4.97706	0.000251806	0.00772762	0.68549
5860554	ILMN_1763730	ILMN_18890	chr3:57282366:57282415:+	3p14.3	NM_012096	AF169797 AB037849 CB957893	ENST00000288266	NP_036228.1	APPL1		ENSG00000157500	Hs.476415	26060	Adaptor protein, phosphotyrosine interaction, PH domain and leucine zipper containing 1	APPL1	0.718487	7.96891	4.97983	0.000250574	0.00772762	0.690277
7160593	ILMN_2070044	ILMN_3259	chr4:89405177:89405212:-,chr4:89402889:89402902:-	4q22.1	NM_152542	BC037552 AY994097 AY435431 AY157615 AK054678 AX766363 AL834271 AK314417	ENST00000295908	NP_689755.3	PPM1K	AX766363	ENSG00000163644	Hs.291000	152926	Protein phosphatase 1K (PP2C domain containing)	PPM1K	-0.88659	8.0127	-4.9767	0.000251963	0.00772762	0.684878
7380711	ILMN_1693221	ILMN_18041	chr5:68539939:68539942:+,chr5:68541290:68541335:+	5q13.2	NM_022909	DQ894658 BC015355 BC012024 AK290746 AK123761 AB035124	ENST00000283006	NP_075060.1	DQ894658	CENPH	ENSG00000153044	Hs.631967	64946		CENPH	1.15185	7.45717	4.98156	0.000249804	0.00772762	0.693283
4220132	ILMN_1671028	ILMN_5104	chr1:36542397:36542446:+	1p34.3	NM_005119	AK025735 AF117756	ENST00000354618	NP_005110.2	THRAP3		ENSG00000054118	Hs.160211	9967	Thyroid hormone receptor associated protein 3	THRAP3	0.892617	8.15178	4.9746	0.000252903	0.00774429	0.681244
1740767	ILMN_2243516	ILMN_9740	chr11:122281489:122281538:+	11q24.1	NM_199124	BC009820 AK097534	ENST00000307257	NP_954575.1	C11orf63		ENSG00000109944	Hs.164705	79864	Chromosome 11 open reading frame 63	C11ORF63	1.18356	9.20847	4.97324	0.000253516	0.00775127	0.678881
2120152	ILMN_1772809	ILMN_10380	chr17:39682703:39682752:-	17q21.31	NM_000342	X77737 M27819	ENST00000262418	NP_000333.1	IL8		ENSG00000004939	Hs.443948	3576	Interleukin 8	SLC4A1	-2.00008	6.20562	-4.97123	0.000254418	0.00775174	0.675412
3420440	ILMN_1754827	ILMN_10648	chr17:77581628:77581631:+,chr17:77581774:77581819:+	17q25.3	NM_144999	BC014109	ENST00000306688	NP_659436.1	LRRC45		ENSG00000169683	Hs.143774	201255	Leucine rich repeat containing 45	LRRC45	0.891951	7.40406	4.97064	0.000254685	0.00775174	0.674387
4200541	ILMN_1712431	ILMN_9482	chr12:45916614:45916663:+	12q13.11	NM_138371	BC041619 BC016154 BC008360 BC072670	ENST00000321382	NP_612380.1	FAM113B		ENSG00000179715	Hs.560100	91523	Family with sequence similarity 113, member B	FAM113B	-1.31786	6.92807	-4.9722	0.000253983	0.00775174	0.677081
2100753	ILMN_1661802	ILMN_7186	chr2:173625162:173625211:+	2q31.1	NM_007023 NM_001100397	U78516 BC040183 BC024004 AB075513 AB209681	ENST00000397085 ENST00000397087 ENST00000409036 ENST00000397089 ENST00000397081 ENST00000264111	NP_008954.2 NP_001093867.1	RAPGEF4		ENSG00000091428	Hs.470646	11069	Rap guanine nucleotide exchange factor (GEF) 4	RAPGEF4	1.11076	5.95077	4.96479	0.000257343	0.00780222	0.664251
4070068	ILMN_2265093	ILMN_23576	chr14:75714084:75714133:+	14q24.3	NM_017926	AK000696 AB032978	ENST00000336993 ENST00000261530	NP_060396.2	C14orf118		ENSG00000089916	Hs.410231	55668	Chromosome 14 open reading frame 118	C14ORF118	-0.821449	7.02876	-4.96607	0.000256756	0.00780222	0.66648
6110025	ILMN_1668411	ILMN_20831	chr2:105344062:105344111:-	2q12.2	NM_001039492 NM_201557 NM_201555 NM_001450	U60117 U29332 L42176 DQ266432 BC093049 BC036085 BC014397 BC012742 AK097756 AB158503 BC021049 CR936682 CR936799	ENST00000408995 ENST00000409807 ENST00000344213 ENST00000393352 ENST00000393353 ENST00000322142 ENST00000358129 ENST00000336660 ENST00000409177	NP_001034581.1 NP_963851.2 NP_963849.1 NP_001441.4	FHL2		ENSG00000115641	Hs.443687	2274	Four and a half LIM domains 2	FHL2	-1.10544	5.46329	-4.96443	0.000257505	0.00780222	0.663633
2570707	ILMN_1754988	ILMN_137609	chr21:29174064:29174113:-	21q21.3	NM_013240	AK225515 AF139682 AK314100	ENST00000303775	NP_037372.2	N6AMT1		ENSG00000156239	Hs.163846	29104	N-6 adenine-specific DNA methyltransferase 1 (putative)	N6AMT1	-0.819742	6.64896	-4.96332	0.000258012	0.00780583	0.661714
870041	ILMN_1799969	ILMN_1407	chr1:151900805:151900854:+	1q21.3	NM_012437	BC004494 BC000761 AK024555	ENST00000368685	NP_036569.1	SNAPIN		ENSG00000143553	Hs.32018	23557	SNAP-associated protein	SNAPIN	1.01817	7.17529	4.96042	0.000259342	0.00780842	0.656693
1940315	ILMN_1714522	ILMN_19446	chr14:94729939:94729945:-,chr14:94727780:94727822:-	14q32.13	NM_024734	BC068482 BC025251 BC014554 AK022445 AB047979 BC049365 AK314315 AK023828	ENST00000298912	NP_079010.2	CLMN		ENSG00000165959	Hs.301478	79789	Calmin (calponin-like, transmembrane)	CLMN	0.873718	5.44798	4.95938	0.000259823	0.00780842	0.654885
2230019	ILMN_2056074	ILMN_175732	chr2:87863990:87864039:-	2p11.2	NM_001024457 NM_001078170	AY354203	ENST00000398146 ENST00000327544 ENST00000409630 ENST00000339317 ENST00000398193 ENST00000409776	NP_001019628.2 NP_001071638.1	RGPD2		ENSG00000185304	Hs.656849	400966	RANBP2-like and GRIP domain containing 2	RGPD2	0.87175	5.94995	4.95887	0.000260059	0.00780842	0.653995
2480170	ILMN_2376625	ILMN_21388	chr3:10168638:10168687:+	3p25.3	NM_198156 NM_000551		ENST00000345392 ENST00000256474	NP_937799.1 NP_000542.1	VHL		ENSG00000134086	Hs.517792	7428	Von Hippel-Lindau tumor suppressor	VHL	0.905432	9.87132	4.9583	0.000260321	0.00780842	0.653013
6180187	ILMN_2169490	ILMN_18735	chr14:103588325:103588374:+	14q32.33	NM_153046	U56244 BC042804 BC033662 BC016796 AK125978 AK097699 AK097429 AK093483 AX748158 AL833915	ENST00000339063 ENST00000361369 ENST00000286956 ENST00000409874	NP_694591.2	TDRD9	AX748158	ENSG00000156414	Hs.21454	122402	Tudor domain containing 9	TDRD9	1.03587	5.60519	4.95808	0.000260423	0.00780842	0.652632
6280114	ILMN_2148290	ILMN_179659	chr15:63197021:63197070:-	15q22.31	NM_005707	BC092464 BC016992	ENST00000204549	NP_005698.1	PDCD7		ENSG00000090470	Hs.458596	10081	Programmed cell death 7	PDCD7	0.789273	14.5821	4.96078	0.000259177	0.00780842	0.657313
2030736	ILMN_1687824	ILMN_2244	chr16:30362566:30362615:-	16p11.2	XM_001720336* XM_001725627* NM_012248	U43286 BC016643 BC002381 AK093889 AK092003 AX748354 AX747304 BC001461 XM_001725627*	ENST00000318700	NP_036380.2	SEPHS2	AX747304 BC001461	ENSG00000179918	Hs.718460	22928	Selenophosphate synthetase 2	SEPHS2	0.903789	8.93584	4.95563	0.000261556	0.0078113	0.648393
4060561	ILMN_2091846	ILMN_15867	chr11:61488785:61488834:-	11q12.3	NM_004183* NM_002032	DQ894293 DQ891113 M97164 M15383 M12937 M11146 L20941 BC105802 BC104643 BC073750 BC070494 BC066961 BC066341 BC063514 BC016857 BC016009 BC015156 BC013724 BC011359 BC001399 BC000857 AY258285 AK127090 AK095899 AK054816 AF088851 AB062402 E08663 BC035441 BC032091* BC021022 BC020300 BC019019 BC015946 BC001481 AK311818 AW884066*	ENST00000314893	NP_002023.2	FTH1	DQ894293 DQ891113 AY258285 BC001481	ENSG00000179209	Hs.524910	2495	Ferritin, heavy polypeptide 1	FTHL2	1.27628	7.00948	4.95407	0.000262281	0.0078113	0.64569
4890451	ILMN_2065690	ILMN_9790	chr5:125857223:125857272:+	5q23.2	NM_023927	BC008590 AL157454 AL583910 AK024966	ENST00000285689	NP_076416.2	GRAMD3		ENSG00000155324	Hs.363558	65983	GRAM domain containing 3	GRAMD3	-0.930209	6.69441	-4.95524	0.000261738	0.0078113	0.647711
6290463	ILMN_1712657	ILMN_27450	chr17:63409836:63409885:+	17q24.2	NM_182641 NM_004459		ENST00000342579 ENST00000321892 ENST00000335221 ENST00000306378	NP_872579.2 NP_004450.3	BPTF		ENSG00000171634	Hs.444200	2186	Bromodomain PHD finger transcription factor	FALZ	-0.880065	6.98356	-4.95442	0.000262119	0.0078113	0.646294
7610373	ILMN_2228845	ILMN_29758	chr5:43417736:43417785:-	5p12	NM_148672	BC069532 BC062668 AF266504 AF220210 AF110384 AK312120 AK307307	ENST00000361115	NP_683513.1	CCL28	CCK1 AF110384	ENSG00000151882	Hs.656904	56477	Chemokine (C-C motif) ligand 28	CCL28	1.37934	5.85714	4.95369	0.000262457	0.0078113	0.645033
6220528	ILMN_1699423	ILMN_20136	chr19:41420928:41420977:+	19q13.12	NM_001099639 NM_001099638 NM_007145	X70394 BC110501 BC110500 BC065568	ENST00000301233	NP_001093109.1 NP_001093108.1 NP_009076.2	ZNF146		ENSG00000167635	Hs.643436	7705	Zinc finger protein 146	ZNF146	-0.645982	5.80874	-4.952	0.000263248	0.00782328	0.642095
5090338	ILMN_1844203	ILMN_105615	chr19:53014582:53014631:+	19q13.32		AF335593			CRX			Hs.639114	100129828	Cone-rod homeobox	HS.541237	1.22557	5.79196	4.95028	0.000264053	0.00783566	0.639112
1500754	ILMN_1703579	ILMN_14874	chr11:69180836:69180885:-	11q13.2		AK124252	ENST00000376587		AK124252		ENSG00000204579		100129828	Homo sapiens cDNA FLJ42258 fis, clone TKIDN2010934.	FLJ42258	1.06951	5.80491	4.946	0.000266067	0.00783795	0.631693
2490072	ILMN_1711493	ILMN_14804	chr19:8461222:8461233:-,chr19:8461073:8461110:-	19p13.2	NM_032152	AJ272324 AK308227 BC028012	ENST00000255612	NP_115528.3	PRAM1		ENSG00000133246	Hs.465812	84106	PML-RARA regulated adaptor molecule 1	PRAM1	-1.20254	6.57523	-4.94911	0.000264602	0.00783795	0.637084
4540333	ILMN_1769606	ILMN_14855	chr11:93992948:93992958:+,chr11:93993690:93993728:+	11q21	NM_152431	DQ894425 DQ891240 BC031060 AK096837 AK093475 AB079366 AX748151 CR749642	ENST00000299001	NP_689644.2	PIWIL4	DQ894425 DQ891240 FUT4 AX748151	ENSG00000134627	Hs.660188	2526	piwi-like 4	PIWIL4	-0.818861	6.15931	-4.94598	0.000266076	0.00783795	0.631662
5310204	ILMN_2345319	ILMN_177009	chr2:44400062:44400111:-	2p21	NM_001042386 NM_001042385 NM_006036	DQ023504 DQ023503 AB007896 BC151236	ENST00000409936 ENST00000378511 ENST00000260648 ENST00000378520 ENST00000409957 ENST00000409411	NP_001035845.1 NP_001035844.1 NP_006027.2	PREPL	DQ023504 DQ023503	ENSG00000138078	Hs.719111	9581	Prolyl endopeptidase-like	PREPL	-1.15026	7.58397	-4.94659	0.000265789	0.00783795	0.632715
6770300	ILMN_1737497	ILMN_41586	chr13:19175326:19175371:-	13q12.11	XM_001723088	AF448795	ENST00000338910 ENST00000406218	XP_001723140.1	PSPC1		ENSG00000121390	Hs.213198	55269	Paraspeckle component 1	LOC649009	1.42867	7.38065	4.94619	0.000265978	0.00783795	0.63202
6650348	ILMN_1680196	ILMN_24436	chr8:98933500:98933549:+	8q22.1	NM_018407	BC031021 BC014129 AY261384 AY057051 AK075326 AJ276485 AX810698 AL136942 AK311377 BC038117	ENST00000220781	NP_060877.3	LAPTM4B		ENSG00000104341	Hs.492314	55353	Lysosomal protein transmembrane 4 beta	LAPTM4B	-1.16687	8.50179	-4.94405	0.000266991	0.00785344	0.628306
1440037	ILMN_1763386	ILMN_23535	chr22:16597118:16597167:-	22q11.21	NM_197967 NM_197966 NM_001196	BC009197 AK094795 AK092321* AK026026* BC036364 AK057062*	ENST00000399765 ENST00000399774 ENST00000317361 ENST00000399767	NP_932071.1 NP_932070.1 NP_001187.1	BID		ENSG00000015475	Hs.591054	637	BH3 interacting domain death agonist	BID	0.735847	8.87165	4.94119	0.000268351	0.00787966	0.623345
4900095	ILMN_1758057	ILMN_12227	chr1:178081024:178081073:-	1q25.2	NM_145034	AF464140 BC094724	ENST00000367612	NP_659471.1	TOR1AIP2		ENSG00000169905	Hs.655655	163590	Torsin A interacting protein 2	TOR1AIP2	-1.03034	6.53554	-4.94053	0.000268665	0.00787966	0.622204
1500707	ILMN_2180519	ILMN_166013	chr6:160435834:160435883:+	6q25.3	NR_003288	BC032536 AK097332 AK096733	ENST00000366466* ENST00000275053* ENST00000366204* ENST00000394622* ENST00000287908* ENST00000354286 ENST00000319863 ENST00000216513* ENST00000310827 ENST00000376239		LOC729603		ENSG00000177225	Hs.674810	729603	Calcium binding protein P22 pseudogene	LOC729603	0.730274	14.5729	4.93739	0.000270169	0.00788497	0.616752
2320754	ILMN_1794817	ILMN_36388	chr7:6012022:6012071:-	7p22.1		BQ925803			BQ925803			Hs.620960	100129828		PMS2L11	1.12413	5.8096	4.93688	0.000270411	0.00788497	0.615877
3120762	ILMN_1651787	ILMN_137732	chr6_qbl_hap2:2955488:2955537:+	6_qbl_hap2	NM_002441	AF070071 AF048986	ENST00000375755 ENST00000383206	NP_002432.1	MSH5		ENSG00000204410	Hs.647011	4439	MutS homolog 5 (E. coli)	MSH5	0.838537	6.76602	4.93834	0.000269713	0.00788497	0.618402
4560674	ILMN_1693822	ILMN_42325	chr7:84451357:84451406:+	7q21.11	XR_015746 NM_031157 NM_002136 NR_002944 XR_038331 NR_003277 XR_015658	X79536 X06747 X04347 U00947 BC128038 BC121133 BC112995 BC112994 BC104237 BC104236 BC103707 BC074502 BC073162 BC071945 BC070315 BC052296 BC035253 BC033714 BC012158 BC009600 BC004945 BC002355 AK291113 AK222845 AK129814 BC078165 BC075845 BC020442 AK308679 BG826511 AA594222* BM911655 BC045662	ENST00000333261	NP_112420.1 NP_002127.1	HNRNPA1		ENSG00000197029	Hs.546261	3178	Heterogeneous nuclear ribonucleoprotein A1	LOC402562	1.10768	6.68503	4.93845	0.000269658	0.00788497	0.6186
1510465	ILMN_1773367	ILMN_37707	chr19:57574678:57574727:+	19q13.33					LOC400713				100129828	Zinc finger protein LOC400713	LOC400713	-0.937418	6.14316	-4.93541	0.000271119	0.00789417	0.613325
4920056	ILMN_1696935	ILMN_17012	chr20:33755129:33755178:-	20q11.22	NM_004902 NM_184234	L10911 L10910 BC158172 BC141835 BC107886 AL833168 BX640812 CR749443	ENST00000343294 ENST00000338163 ENST00000407261 ENST00000403542 ENST00000253363 ENST00000374039 ENST00000361162	NP_004893.1 NP_909122.1	RBM39	DKFZp686A11192 DKFZp781C0423	ENSG00000131051	Hs.282901	9584	RNA binding motif protein 39	RBM39	0.836607	5.81384	4.93255	0.000272499	0.00790534	0.608365
6580408	ILMN_1794364	ILMN_4961	chr11:65407708:65407757:+	11q13.1	NM_001335	BC035637 BC048255	ENST00000307886	NP_001326.2	CTSW		ENSG00000172543	Hs.416848	1521	Cathepsin W	CTSW	-0.716761	6.0877	-4.93367	0.000271962	0.00790534	0.610293
7550411	ILMN_2390227	ILMN_9169	chr5:179221819:179221868:-	5q35.3	NM_198868 NM_015043	BX641107 BC110400 BC080659 BC008919 BC000701 AK001473 AK001196	ENST00000356834 ENST00000355235	NP_942568.2 NP_055858.2	TBC1D9B	KIAA0676	ENSG00000197226	Hs.155829	23061	TBC1 domain family, member 9B (with GRAM domain)	TBC1D9B	1.03881	8.59169	4.93218	0.000272679	0.00790534	0.60772
6760343	ILMN_1659365	ILMN_42384	chrY:11778588:11778637:-	Yq11.1		AA716665*							100129828		LOC653071	-0.773862	7.04124	-4.93109	0.000273207	0.00790927	0.60583
110296	ILMN_1703727	ILMN_39650	chr2:202770532:202770581:+	2q33.1		AB095932	ENST00000331807		KIAA2012		ENSG00000182329	Hs.686898	100129828	Uncharacterized protein KIAA2012.	LOC339809	0.949361	5.39497	4.92587	0.000275759	0.00794887	0.596752
430452	ILMN_1892895	ILMN_107379	chr5:147171029:147171078:-	5q32		CK299152			CK299152			Hs.543865	100129828		HS.543865	-0.689237	6.02175	-4.92611	0.000275642	0.00794887	0.597167
5090097	ILMN_1756590	ILMN_16777	chr20:43430932:43430981:+	20q13.12	NM_033542	AL591714 AK075264	ENST00000243918	NP_291020.1	DBNDD2	SYS1	ENSG00000198641	Hs.655055	55861	Dysbindin (dystrobrevin binding protein 1) domain containing 2	SYS1	-0.862134	8.23954	-4.92655	0.000275424	0.00794887	0.59794
3290609	ILMN_1845086	ILMN_81226	chr3:115521101:115521150:-	3q13.31		AL110204			AL110204			Hs.193784	100129828		HS.193784	-1.18279	7.24928	-4.92445	0.000276453	0.00795749	0.594298
6110215	ILMN_1753265	ILMN_5279	chr12:108964036:108964085:-	12q24.11	NM_207435	BC133012 BC133010 BC046185 BC041968 AK097461 AK021447 BU674612	ENST00000407764 ENST00000309050	NP_997318.1	C12orf76	FLJ40142	ENSG00000174456	Hs.44817	400073	Chromosome 12 open reading frame 76	C12ORF76	-0.687662	9.24389	-4.92214	0.000277593	0.00796756	0.590276
7000619	ILMN_1717334	ILMN_20639	chr19:6805051:6805100:+	19p13.3	NM_005428	X83931 X16316 BC013361 AK225710 AK313307	ENST00000304076	NP_005419.2	VAV1		ENSG00000141968	Hs.116237	7409	Vav 1 guanine nucleotide exchange factor	VAV1	0.811083	10.0577	4.92222	0.000277553	0.00796756	0.590418
1500386	ILMN_1896406	ILMN_112240	chrX:57949034:57949083:-	Xp11.1		DB524600			DB524600			Hs.550094	100129828		HS.555260	-0.84007	6.86428	-4.9206	0.000278352	0.00797798	0.587609
110121	ILMN_1651872	ILMN_29292	chr1:11268847:11268896:+	1p36.22	NM_013319	BC004468 AY044167 AK222808 AK027433 AF117064 AK074890	ENST00000376810	NP_037451.1	AY044167	UBIAD1	ENSG00000120942	Hs.522933	29914	Homo sapiens cDNA FLJ14527 fis, clone NT2RM2000006.	UBIAD1	0.664283	8.2979	4.91968	0.000278812	0.00797979	0.585999
1410113	ILMN_1775405	ILMN_137281	chr7:12693798:12693847:+	7p21.3	NM_005738	BC039123 AK313233	ENST00000404894 ENST00000396663 ENST00000396662	NP_005729.1	ARL4A		ENSG00000122644	Hs.245540	10124	ADP-ribosylation factor-like 4A	ARL4A	-0.93522	5.53166	-4.91506	0.000281113	0.0079963	0.577971
2360537	ILMN_1690473	ILMN_9874	chr19:44090112:44090139:+,chr19:44091211:44091232:+	19q13.2	NM_002503	DQ893804 DQ890633 BT006743 BC015528	ENST00000313582	NP_002494.2	NFKBIB	DQ893804 DQ890633	ENSG00000104825	Hs.9731	4793	Nuclear factor of kappa light polypeptide gene enhancer in B-cells inhibitor, beta	NFKBIB	0.998135	7.42049	4.91417	0.000281557	0.0079963	0.576428
4390576	ILMN_1805696	ILMN_7552	chr1:10444360:10444409:-	1p36.22	NM_213566		ENST00000377036	NP_998731.1	DFFA		ENSG00000160049	Hs.484782	1676	DNA fragmentation factor, 45kDa, alpha polypeptide	DFFA	0.972979	7.31655	4.91645	0.00028042	0.0079963	0.580382
5810228	ILMN_2059844	ILMN_17623	chr2:197567704:197567753:-	2q33.1	NM_153697	AK097086	ENST00000337207 ENST00000328737	NP_710181.1	ANKRD44		ENSG00000065413	Hs.654819	91526	Ankyrin repeat domain 44	ANKRD44	1.08641	8.22809	4.91375	0.00028177	0.0079963	0.575692
6330215	ILMN_1870111	ILMN_96645	chr9:42236172:42236221:-	9p12		CN312440 AK123449			FLJ41455			Hs.650720	100129828	Hypothetical gene supported by AK123449; BX641014	HS.493947	-1.05381	5.68823	-4.9166	0.000280344	0.0079963	0.580645
6380315	ILMN_1751708	ILMN_3199	chr13:47730310:47730359:+	13q14.2	NM_021999	DQ893759 DQ890591 BT006863 BC016148 BC000554 AK130048 AK027411 AK000503 AF246221 AF152462 AF136973 AF086918 AF092128 BX537657	ENST00000378565	NP_068839.1	DQ893759	DQ890591 ITM2B	ENSG00000136156	Hs.643683	9445		ITM2B	-0.600311	12.8942	-4.91393	0.000281678	0.0079963	0.576008
4150278	ILMN_1666546	ILMN_9561	chr17:32947438:32947487:+	17q12	NM_007026	BC004448 BC001894 BC000370 AF120032 AF038844 AK027210	ENST00000394386 ENST00000394389 ENST00000292964	NP_008957.1	DUSP14		ENSG00000161326	Hs.91448	11072	Dual specificity phosphatase 14	DUSP14	0.672715	8.73314	4.91218	0.000282559	0.00800743	0.572959
990161	ILMN_1770425	ILMN_25773	chr16:29777467:29777516:-	16p11.2	NM_006319	BC001444 AK222676 AK131349 AK131227 AK094468 AF014807 AL050383 N40377* AK097691	ENST00000403894 ENST00000219789	NP_006310.1	CDIPT	PIS	ENSG00000103502	Hs.719143	10423	CDP-diacylglycerol--inositol 3-phosphatidyltransferase (phosphatidylinositol synthase)	CDIPT	0.717293	7.70487	4.90991	0.000283699	0.00801192	0.569025
4490196	ILMN_1663179	ILMN_21242	chr17:24054750:24054799:-	17q11.2	NM_152465	BC029574	ENST00000301039	NP_689678.1	PROCA1		ENSG00000167525	Hs.207471	147011	Proline-rich cyclin A1-interacting protein	PROCA1	0.834011	5.91539	4.90994	0.000283688	0.00801192	0.569064
5570519	ILMN_1857915	ILMN_75486	chr7:112544632:112544681:-	7q31.1	XR_040261 XR_040262 XR_040260 XR_040259	BX537645 BC107860 BC065765 BF677889 CR625886	ENST00000397764		LOC401397		ENSG00000214194	Hs.117929	401397	Hypothetical LOC401397	LOC401397	-0.821173	10.3047	-4.9095	0.000283911	0.00801192	0.568298
5670475	ILMN_1694780	ILMN_22818	chr15:38846896:38846945:+	15q15.1	NM_005258	BC112264 BC112262 AK223430	ENST00000260447	NP_005249.1	GCHFR		ENSG00000137880	Hs.631717	2644	GTP cyclohydrolase I feedback regulator	GCHFR	1.1968	10.46	4.90744	0.000284952	0.00803008	0.56472
2650750	ILMN_1673757	ILMN_29186	chr2:201845641:201845690:+	2q33.1	NM_001080125 NM_001080124 NM_033358 NM_033356 NM_033355 NM_001228	X98178 X98177 X98176 X98175 X98174 X98173 X98172 U60520 U58143 BC068050 BC028223 AY429525 AF422928 AF422927 AF380342 AF009620 AK310630	ENST00000392263 ENST00000323492 ENST00000392264 ENST00000392261 ENST00000358485 ENST00000343290 ENST00000392258 ENST00000339403 ENST00000392259 ENST00000264274 ENST00000392266 ENST00000303385 ENST00000264275	NP_001073594.1 NP_001073593.1 NP_203522.1 NP_203520.1 NP_203519.1 NP_001219.2	CASP8		ENSG00000064012	Hs.599762	841	Caspase 8, apoptosis-related cysteine peptidase	CASP8	0.881976	7.72148	4.90558	0.000285896	0.00804307	0.561492
4050181	ILMN_1812169	ILMN_7584	chr6:158450990:158451039:-	6q25.3	NM_032861	BC060795 BC001705 AK023656 BX648104	ENST00000367102 ENST00000367104	NP_116250.3	SERAC1		ENSG00000122335	Hs.154706	84947	Serine active site containing 1	SERAC1	-0.66479	5.85406	-4.90487	0.000286259	0.00804307	0.560252
4670711	ILMN_1670801	ILMN_23657	chr1:235130378:235130427:+	1q43	NM_000254	U75743 U73338 AA782469*	ENST00000366576	NP_000245.2	MTR		ENSG00000116984	Hs.498187	4548	5-methyltetrahydrofolate-homocysteine methyltransferase	MTR	1.23158	7.51833	4.9034	0.00028701	0.00804307	0.557693
7550059	ILMN_1736448	ILMN_16703	chr7:49922248:49922297:+	7p12.2	NM_198570	BC110857 AB292671 AY358393	ENST00000340652	NP_940972.1	VWC2		ENSG00000188730	Hs.677488	375567	Von Willebrand factor C domain containing 2	VWC2	0.598477	5.69892	4.90369	0.00028686	0.00804307	0.558202
110653	ILMN_1782070	ILMN_25291	chr1:181064651:181064700:+	1q25.3	NM_030769	BC125051 AF338436 CB047109 AY336748	ENST00000367554 ENST00000258317 ENST00000367553	NP_110396.1	NPL		ENSG00000135838	Hs.496969	80896	N-acetylneuraminate pyruvate lyase (dihydrodipicolinate synthase)	NPL	-0.853189	5.68728	-4.90109	0.000288195	0.00806342	0.553669
6270670	ILMN_2091347	ILMN_14217	chr2:208809608:208809657:-	2q33.3	NM_005896	BX537411 BC093020 BC012846 AF113917 BC065703 BC021046 AL136702 AF020038	ENST00000345146	NP_005887.2	IDH1		ENSG00000138413	Hs.593422	3417	Isocitrate dehydrogenase 1 (NADP+), soluble	IDH1	-0.644483	9.52394	-4.90042	0.000288537	0.00806342	0.552511
6770504	ILMN_1900998	ILMN_98387	chr15:69902140:69902189:-	15q23		BC039397			BC039397			Hs.513000	100129828		HS.513000	-0.823665	8.65282	-4.89863	0.000289462	0.00807807	0.549385
5360619	ILMN_2256765	ILMN_175130	chr13:114056077:114056126:+	13q34	NM_001078645	BC017244 BC050575 AK095082	ENST00000252458 ENST00000356221	NP_001072113.1	CDC16	BC050575	ENSG00000130177	Hs.374127	8881	Cell division cycle 16 homolog (S. cerevisiae)	CDC16	-0.632918	11.421	-4.89637	0.000290626	0.00809933	0.545466
580255	ILMN_1688625	ILMN_3972	chr6:107124394:107124443:+	6q21	NM_001624	U83115 AK025693	ENST00000285105 ENST00000369066	NP_001615.1	AIM1		ENSG00000112297	Hs.643590	202	Absent in melanoma 1	AIM1	0.997289	7.32875	4.89375	0.000291987	0.00811099	0.540902
1990753	ILMN_1667371	ILMN_4996	chr8:134118391:134118436:-	8q24.22	NM_001045556 NM_006748 NM_001045557	D89077	ENST00000338087 ENST00000395352	NP_001039021.1 NP_006739.2 NP_001039022.2	SLA		ENSG00000155926	Hs.75367	6503	Src-like-adaptor	SLA	-1.40863	6.61519	-4.89324	0.000292252	0.00811099	0.540016
4640148	ILMN_1741259	ILMN_46467	chr17:42592202:42592251:-	17q21.32	XR_039364 XR_038855	AK130930	ENST00000397939		AK130930		ENSG00000214255	Hs.660042	NA		LOC649209	0.976696	7.56891	4.89436	0.000291672	0.00811099	0.541957
4150575	ILMN_1754149	ILMN_15496	chr12:49740189:49740238:+	12q13.13	NM_001024668 NM_015416	BC064943 BC019274 BC000395 AL079293 AK127540 AK126372 AK057866 AK000639 AF329277 AF315598 AF195651 AL050286 AK123080	ENST00000380123 ENST00000380135 ENST00000262055	NP_001019839.1 NP_056231.3	LETMD1	DKFZp586A011	ENSG00000050426	Hs.655272	25875	LETM1 domain containing 1	LETMD1	-0.605784	9.91531	-4.8888	0.000294575	0.00816422	0.532282
1070408	ILMN_1659894	ILMN_15118	chr3:66437580:66437629:+	3p14.1		BC003399			BC003399				100129828		SLC25A26	0.556686	6.27287	4.88612	0.000295987	0.00819037	0.527609
4050156	ILMN_2352131	ILMN_28003	chr17:35138207:35138256:+	17q12	NM_001005862 NM_004448	X03363 M11730 BC080193 AF318349	ENST00000269571 ENST00000406381	NP_001005862.1 NP_004439.2	ERBB2	AF318349	ENSG00000141736	Hs.446352	2064	V-erb-b2 erythroblastic leukemia viral oncogene homolog 2, neuro/glioblastoma derived oncogene homolog (avian)	ERBB2	-1.17727	7.69086	-4.88547	0.000296331	0.00819037	0.526475
5550711	ILMN_1785427	ILMN_29099	chr6:152713067:152713116:-	6q25.2	NM_182961	BX537517 AF495910	ENST00000367247 ENST00000265368 ENST00000367255	NP_892006.2	SYNE1		ENSG00000131018	Hs.12967	23345	Spectrin repeat containing, nuclear envelope 1	SYNE1	0.942081	6.35247	4.87975	0.000299373	0.00825661	0.5165
7380274	ILMN_1786275	ILMN_23788	chr2:60879402:60879451:+	2p16.1	NM_022894	AK024249 AB209304	ENST00000238714 ENST00000378104	NP_075045.2	PAPOLG		ENSG00000115421	Hs.387471	64895	Poly(A) polymerase gamma	PAPOLG	-0.834918	6.11944	-4.87942	0.000299547	0.00825661	0.515931
2940541	ILMN_2106656	ILMN_21927	chr1:167632109:167632158:+	1q24.2	NM_003666	BC020716 AK055883	ENST00000329281	NP_003657.1	BLZF1		ENSG00000117475	Hs.130746	8548	Basic leucine zipper nuclear factor 1	BLZF1	1.01384	8.93215	4.87821	0.000300193	0.00826027	0.513828
6620433	ILMN_2407589	ILMN_176182	chr18:75615130:75615179:+	18q23	NM_004715 NM_048368	BC063447 BC052576 BC032515 BC015010 AK123180 AF154115 BC047999	ENST00000299543 ENST00000075430	NP_004706.3 NP_430255.2	CTDP1		ENSG00000060069	Hs.465490	9150	CTD (carboxy-terminal domain, RNA polymerase II, polypeptide A) phosphatase, subunit 1	CTDP1	0.771928	8.33791	4.87764	0.0003005	0.00826027	0.512829
2260463	ILMN_1825951	ILMN_109509				BF037506			BF037506			Hs.547354	100129828		HS.547354	0.998547	5.36726	4.87664	0.000301036	0.00826372	0.51109
6020681	ILMN_1720858	ILMN_45194	chr6:139405941:139405990:+	6q24.1	NM_021243	BC014953 AF161398 AF116682 BI761243	ENST00000367660	NP_067066.1	C6orf115		ENSG00000146386	Hs.600861	58527	Chromosome 6 open reading frame 115	C6ORF115	0.950988	9.84541	4.87473	0.000302067	0.00828074	0.507749
7400358	ILMN_2103295	ILMN_8436	chr5:74105494:74105543:+	5q13.3	NM_014886	BC005288 AY443419 AJ012409 AF372458 AF077615 AK313784 BF968526 BQ214090	ENST00000296802	NP_055701.1	TINP1		ENSG00000164346	Hs.482526	10412	TGF beta-inducible nuclear protein 1	TINP1	-0.674869	12.816	-4.87347	0.000302746	0.00828807	0.505557
2750093	ILMN_1901089	ILMN_80597	chr10:43729589:43729639:-	10q11.21		AA448469			AA448469			Hs.178244	100129828		HS.178244	1.05909	5.76326	4.86992	0.000304672	0.00832949	0.499361
780189	ILMN_1713706	ILMN_6379	chr7:148397712:148397761:-	7q36.1	NM_152411	AK095701 AL834510	ENST00000316286	NP_689624.2	ZNF786		ENSG00000197362	Hs.31743	136051	Zinc finger protein 786	ZNF786	0.957404	10.5726	4.86494	0.000307392	0.008336	0.490678
1430433	ILMN_1916390	ILMN_72429	chr2:186744435:186744484:-	2q32.1		BX095709			BX095709			Hs.35496	100129828		HS.35496	1.0913	5.64091	4.8685	0.000305445	0.008336	0.496885
1580356	ILMN_1693045	ILMN_1691	chr19:10804152:10804201:-	19p13.2	NM_006858	U41804 BC002443 AK097967* BC018831 BI764166	ENST00000214869	NP_006849.1	TMED1		ENSG00000099203	Hs.515139	11018	Transmembrane emp24 protein transport domain containing 1	TMED1	0.766536	8.77836	4.8656	0.000307033	0.008336	0.491819
3420739	ILMN_1793410	ILMN_23979	chr8:121619351:121619400:-	8q24.12	NM_021021	BC098573 BC023571 AK026095	ENST00000346808 ENST00000395601	NP_066301.1	SNTB1		ENSG00000172164	Hs.46701	6641	Syntrophin, beta 1 (dystrophin-associated protein A1, 59kDa, basic component 1)	SNTB1	-1.16556	6.04621	-4.8664	0.000306591	0.008336	0.493226
4150070	ILMN_1742109	ILMN_834	chr3:182184785:182184834:-	3q26.33	NM_145261	BC073989	ENST00000382564	NP_660304.1	DNAJC19		ENSG00000205981	Hs.230601	131118	DnaJ (Hsp40) homolog, subfamily C, member 19	DNAJC19	-0.811558	7.91159	-4.86516	0.00030727	0.008336	0.491066
5090411	ILMN_1810387	ILMN_14096	chr9:26895490:26895539:-	9p21.2	NM_004253 NM_001031689	BC032551 AK001642 AF145020 AL133608 AJ238243	ENST00000380083 ENST00000380086 ENST00000397292	NP_001026859.1	PLAA		ENSG00000137055	Hs.27182	9373	Phospholipase A2-activating protein	PLAA	1.02873	6.22358	4.86518	0.000307262	0.008336	0.491093
610703	ILMN_1807649	ILMN_21364	chr2:139046674:139046723:+	2q22.1	NM_001001664	BX538143 AK094583 BC071613	ENST00000280098	NP_001001664.1	SPOPL		ENSG00000144228	Hs.333297	339745	Speckle-type POZ protein-like	SPOPL	-0.609895	6.3308	-4.86296	0.000308485	0.00834434	0.487211
3170072	ILMN_1705928	ILMN_18834	chr2:96303941:96303990:-	2q11.2	NM_014014	AB018331	ENST00000349783 ENST00000323853	NP_054733.2	SNRNP200		ENSG00000144028	Hs.246112	23020	Small nuclear ribonucleoprotein 200kDa (U5)	SNRNP200	0.867887	8.39755	4.86213	0.000308942	0.00834434	0.485765
7200437	ILMN_2274923	ILMN_27055	chr5:52441303:52441352:-	5q11.2	NM_176806	BC095417	ENST00000361377	NP_789776.1	MOCS2		ENSG00000164172	Hs.163645	4338	Molybdenum cofactor synthesis 2	MOCS2	-1.10143	7.25923	-4.86217	0.000308919	0.00834434	0.48584
4060192	ILMN_1739987	ILMN_18264	chr7:150277823:150277872:-	7q36.1	NM_172056	BC001914 AJ609614 AB044806 BC080563 AY927580* AY927502		NP_742053.1	KCNH2			Hs.647099	3757	Potassium voltage-gated channel, subfamily H (eag-related), member 2	KCNH2	-1.12665	6.38085	-4.86038	0.000309908	0.00835922	0.482716
6960685	ILMN_2224833	ILMN_12936	chr12:1767785:1767834:+	12p13.33	NM_024551	BC004906 AY424280 AK127196 AK025085 BF688488 AK128511	ENST00000357103	NP_078827.2	ADIPOR2		ENSG00000006831	Hs.371642	79602	Adiponectin receptor 2	ADIPOR2	-0.600415	10.9461	-4.85853	0.000310932	0.00837562	0.479493
3990324	ILMN_1772278	ILMN_8151	chr2:159796790:159796839:+	2q24.2	NM_033394	BX648327 BX648238 BC037329 AK128859 AK000401 AB051515 AL833258	ENST00000263635	NP_203752.2	TANC1		ENSG00000115183	Hs.61590	85461	Tetratricopeptide repeat, ankyrin repeat and coiled-coil containing 1	TANC1	0.710081	6.18983	4.85771	0.000311388	0.00837611	0.47806
6350138	ILMN_1731506	ILMN_1638	chr14:36215494:36215543:+	14q13.3	NM_006194	U59628 BC001159 AB248958 AK310339	ENST00000402018 ENST00000402703 ENST00000361487	NP_006185.1	PAX9		ENSG00000198807	Hs.132576	5083	Paired box 9	PAX9	0.765142	5.4673	4.85701	0.000311782	0.00837611	0.476828
1230091	ILMN_1731299	ILMN_20219	chr15:72126765:72126814:+	15q24.1	NM_033238	AB209411	ENST00000268058	NP_150241.2	PML		ENSG00000140464	Hs.526464	5371	Promyelocytic leukemia	PML	-0.703966	5.63519	-4.85347	0.000313758	0.00838069	0.470654
1820482	ILMN_1811754	ILMN_6518	chr16:1951846:1951895:+	16p13.3	NM_004548	BC007509 BC005829 AK291876 AF088991 AF044954 AK311744 AF067169 BQ278464	ENST00000268668	NP_004539.1	NDUFB10		ENSG00000140990	Hs.513266	4716	NADH dehydrogenase (ubiquinone) 1 beta subcomplex, 10, 22kDa	NDUFB10	1.00282	11.2044	4.85149	0.000314873	0.00838069	0.467188
2370010	ILMN_1731233	ILMN_10239	chr14:24145612:24145661:-	14q12	NM_033423	M36118 AY232658 AY232657 BC027974	ENST00000382547 ENST00000216338 ENST00000382548	NP_219491.1	GZMH		ENSG00000100450	Hs.348264	2999	Granzyme H (cathepsin G-like 2, protein h-CCPX)	GZMH	-1.81531	5.88212	-4.85392	0.000313505	0.00838069	0.471444
2370414	ILMN_1713884	ILMN_3343	chr16:1339438:1339487:-	16p13.3	NM_001001410	BC017325 BC016699 BC011785 BC013943	ENST00000007390	NP_001001410.1	C16orf42		ENSG00000007520	Hs.134846	115939	Chromosome 16 open reading frame 42	C16ORF42	0.750952	7.95827	4.84891	0.000316329	0.00838069	0.462683
3800162	ILMN_1800172	ILMN_15991	chr17:1496951:1497000:-	17p13.3	NM_031430	DQ895680 DQ892467 BC031621 BC004961 AK055755 AJ278711 AK314767 AF370391 AJ404317	ENST00000301336	NP_113618.2	RILP	DQ895680 DQ892467	ENSG00000167705	Hs.534497	83547	Rab interacting lysosomal protein	RILP	0.706135	7.39552	4.84871	0.00031644	0.00838069	0.462341
4900309	ILMN_1787526	ILMN_13440	chr2:190773015:190773064:+	2q32.2	NM_001042521 NM_001042519 NM_001042520 NM_032321	BC005083 AK075168 AK313395 BX648070	ENST00000409545 ENST00000340623 ENST00000409870 ENST00000396974	NP_001035986.1 NP_001035984.1 NP_001035985.1 NP_115697.2	C2orf88		ENSG00000187699	Hs.389311	84281	Chromosome 2 open reading frame 88	MGC13057	-0.796419	5.21296	-4.85087	0.000315224	0.00838069	0.466102
5080601	ILMN_1761260	ILMN_12678	chr2:165249659:165249708:-	2q24.3	NM_014900	BC071588 AL049939 AK225849 AK075181 AK075165 AK001813 AB023194 AL832824 BX537877 BF793628 BX649112	ENST00000375458 ENST00000194871 ENST00000392717 ENST00000409184 ENST00000342193	NP_055715.3	COBLL1		ENSG00000082438	Hs.470457	22837	COBL-like 1	COBLL1	-0.983959	5.55755	-4.85218	0.000314485	0.00838069	0.468394
5820594	ILMN_1714808	ILMN_39893	chr5:98889676:98889711:+	5q21.1	XM_001721330 XM_001719469	BI830432		XP_001719521.1	LOC100133050			Hs.646689	100133050	Glucuronidase, beta pseudogene	LOC441066	1.25874	6.14007	4.85234	0.000314392	0.00838069	0.468683
5910674	ILMN_1754772	ILMN_40076											100129828		LOC650698	1.22043	5.69825	4.84856	0.000316527	0.00838069	0.462071
7000292	ILMN_1761324	ILMN_564	chr3:69871397:69871446:+	3p14.1	NM_198159	AK291318 AB006909 AL110195	ENST00000352241 ENST00000394355	NP_937802.1	MITF		ENSG00000187098	Hs.166017	4286	Microphthalmia-associated transcription factor	MITF	0.725977	6.30476	4.85013	0.000315636	0.00838069	0.464824
7510367	ILMN_1662846	ILMN_931	chr3:171285570:171285614:+,chr3:171285618:171285622:+	3q26.2	NM_014373	AJ249248	ENST00000355897	NP_055188.1	GPR160		ENSG00000173890	Hs.231320	26996	G protein-coupled receptor 160	GPR160	-0.85718	7.52728	-4.8532	0.000313912	0.00838069	0.470177
160692	ILMN_1680344	ILMN_22078	chr18:3056866:3056915:-	18p11.31	NM_019856 NM_003803	AK125322 AJ621424	ENST00000261606 ENST00000356443 ENST00000400569	NP_062830.1 NP_003794.3	MYOM1		ENSG00000101605	Hs.464469	8736	Myomesin 1, 185kDa	MYOM1	-1.03913	7.40543	-4.84695	0.00031744	0.00839383	0.459257
1990132	ILMN_1717852	ILMN_20086	chr17:70423989:70424038:-	17q25.1	NM_173477		ENST00000319642 ENST00000392591	NP_775748.2	USH1G		ENSG00000182040	Hs.376688	124590	Usher syndrome 1G (autosomal recessive)	USH1G	0.800864	6.97983	4.84502	0.000318537	0.0084118	0.455887
5860605	ILMN_1693259	ILMN_29002	chr3:33885575:33885624:+	3p22.3	NM_013374	AB037796	ENST00000307296	NP_037506.2	PDCD6IP		ENSG00000170248	Hs.475896	10015	Programmed cell death 6 interacting protein	PDCD6IP	-0.729949	9.24167	-4.84225	0.000320122	0.00844258	0.451039
1340706	ILMN_1781261	ILMN_23020	chr17:59349859:59349861:-,chr17:59348552:59348598:-	17q23.3	NM_022562	V00519 BC090045 BC075013 BC075012 BC062475 AY613432 AY613431 AF185611 E01441 E01424 E01123 E00974 E00009 A00501 A00469	ENST00000351388 ENST00000323322	NP_072056.1	GH1		ENSG00000189162	Hs.655229	2688	Growth hormone 1	GH1	-1.26005	6.72995	-4.84068	0.000321023	0.00845529	0.448292
5390497	ILMN_1804895	ILMN_11266	chr7:111917764:111917813:+	7q31.1	NM_182597	BC130568 BC126149 AK096894	ENST00000312849	NP_872403.1	C7orf53		ENSG00000181016	Hs.396189	286006	Chromosome 7 open reading frame 53	C7ORF53	-0.772128	5.80035	-4.83882	0.00032209	0.00847231	0.44505
620292	ILMN_1726199	ILMN_32473	chr17:5023796:5023845:-	17p13.2	NM_032530	AL833185 AB058774	ENST00000399604	NP_115919.1	ZNF594		ENSG00000180626	Hs.658402	84622	Zinc finger protein 594	ZNF594	-1.53724	8.15707	-4.83508	0.000324254	0.00849608	0.43851
770408	ILMN_1744381	ILMN_6244	chr7:100568574:100568623:+	7q22.1	NM_000602	M16006 M14083 BX649164 BU618641*	ENST00000223095	NP_000593.1	SERPINE1		ENSG00000106366	Hs.414795	5054	Serpin peptidase inhibitor, clade E (nexin, plasminogen activator inhibitor type 1), member 1	SERPINE1	1.88202	8.02757	4.82061	0.000332768	0.00849608	0.413189
1110243	ILMN_1743806	ILMN_26124	chr17:70774051:70774100:-	17q25.1	NM_020679	EU287989 BC033759 AF225422 CR597523	ENST00000245551	NP_065730.2	MIF4GD		ENSG00000125457	Hs.325631	57409	MIF4G domain containing	MIF4GD	0.769576	8.46195	4.83221	0.000325927	0.00849608	0.433481
1170630	ILMN_1687351	ILMN_16224	chr5:72889159:72889208:-	5q13.2	NM_023039	DQ894738 DQ891551 BC012917 AK022876 AF314032 AF251051	ENST00000296785	NP_075526.1	ANKRA2	DQ894738 DQ891551	ENSG00000164331	Hs.239154	57763	Ankyrin repeat, family A (RFXANK-like), 2	ANKRA2	-0.668922	9.94772	-4.82321	0.000331225	0.00849608	0.417729
1470358	ILMN_1784299	ILMN_24334	chr19:12703158:12703205:-,chr19:12702881:12702882:-	19p13.13	XM_001719467* XM_001719648* NM_024038 XM_001718581*	DQ894628 DQ891449 BC015347 BC004533 BC000216 AK027588 AF061732 BC065537 BC001840 AK315754	ENST00000242784	NP_076943.1	C19orf43	DQ894628 DQ891449 BC001840	ENSG00000123144	Hs.515155	79002	Chromosome 19 open reading frame 43	C19ORF43	1.06993	11.5589	4.82941	0.000327561	0.00849608	0.428596
1820386	ILMN_1787919	ILMN_545	chr22:42896131:42896180:+	22q13.31	NM_001003828 NM_013327	BC046103 BC039811 AL159142 AF237769	ENST00000404989 ENST00000355618 ENST00000360702	NP_001003828.1 NP_037459.2	PARVB		ENSG00000188677	Hs.475074	29780	Parvin, beta	PARVB	-1.39383	6.26838	-4.83259	0.000325704	0.00849608	0.434151
1990615	ILMN_1789558	ILMN_13979	chr8:79772263:79772296:+,chr8:79773204:79773219:+	8q21.12	NM_016010	BC009074 AK024711 AF151820 AK313723	ENST00000263849	NP_057094.2	FAM164A		ENSG00000104427	Hs.271876	51101	Family with sequence similarity 164, member A	FAM164A	-0.712677	5.88718	-4.82197	0.000331957	0.00849608	0.415572
2190487	ILMN_1882045	ILMN_100800	chr2:55886286:55886335:-	2p16.1		CF890951 CF887306*			CF890951			Hs.626072	100129828		HS.526748	1.08753	5.63454	4.82396	0.00033078	0.00849608	0.419042
2350192	ILMN_1791149	ILMN_15243	chr12:122033005:122033038:+,chr12:122033120:122033135:+	12q24.31	NM_016638 NM_001002251 NM_018694	DQ099385 BC094839 BC015909 BC001958 AB035384 AK315759	ENST00000315580	NP_057722.2 NP_001002251.1 NP_061164.2	ARL6IP4	FLJ00169	ENSG00000182196	Hs.103561	51329	ADP-ribosylation-like factor 6 interacting protein 4	ARL6IP4	1.09584	8.97512	4.82153	0.000332222	0.00849608	0.414791
3190762	ILMN_1737878	ILMN_12259	chr5:17183201:17183250:-	5p15.1	XM_001132728	AK091366 AX746938	ENST00000369976* ENST00000356970* ENST00000369968* ENST00000369969* ENST00000369970* ENST00000369971*	XP_001132728.1	FLJ34047				NA	Homo sapiens cDNA FLJ34047 fis, clone FCBBF3000001.	FLJ34047	1.39226	6.37274	4.83112	0.000326564	0.00849608	0.431574
3390368	ILMN_2164978	ILMN_166501	chr16:65479050:65479099:+	16q22.1	NM_020786	AB037769	ENST00000311765	NP_065837.1	PDP2		ENSG00000172840	Hs.654693	57546	Pyruvate dehydrogenase phosphatase isoenzyme 2	PDP2	1.0425	6.83144	4.82311	0.000331279	0.00849608	0.417569
3940446	ILMN_2038776	TXN	chr9:112058528:112058577:-	9q31.3	NM_003329	X77584 J04026 BX647247 BC054866 BC003377 AK289508 E01915 CQ857863 DB140346 BM810480	ENST00000374515 ENST00000374517	NP_003320.2	TXN	TXN delta 3	ENSG00000136810	Hs.435136	7295	Thioredoxin	TXN	-0.645366	12.7003	-4.83297	0.000325481	0.00849608	0.434819
4390037	ILMN_1679771	ILMN_138621	chr2:85690988:85691037:-	2p11.2		BC057834 AK124808 AK024174 DB356331*	ENST00000409734		C2orf68		ENSG00000168887		100129828	Chromosome 2 open reading frame 68	LOC388969	-0.952368	8.97077	-4.83232	0.000325862	0.00849608	0.433676
4540376	ILMN_1752510	ILMN_10067	chr4:89867384:89867433:-	4q22.1	NM_014883 NM_001015045	AK123724 AK091328 AF009202 AB020721 AX746915 BC033006	ENST00000341818 ENST00000395002 ENST00000264344	NP_055698.2 NP_001015045.1	FAM13A		ENSG00000138640	Hs.97270	10144	Family with sequence similarity 13, member A	FAM13A	-0.853599	6.11705	-4.83082	0.000326736	0.00849608	0.431059
4900040	ILMN_1663893	ILMN_9812	chr21:42395828:42395877:-	21q22.3	XR_040365 XR_040363 XR_040364	BC063412 AX746616 AK090790	ENST00000329015		C21orf128	AX746616	ENSG00000184385	Hs.558646	150147	Chromosome 21 open reading frame 128	C21ORF128	-0.714122	6.39374	-4.82067	0.000332732	0.00849608	0.413295
5310270	ILMN_1722524	ILMN_29510	chr2:30987075:30987124:-	2p23.1	NM_024572	BC010659 BC006269 AY358758 AK225808 AK122747 AK091313 AK074394 AK022753 AX746910 CB242355	ENST00000356174 ENST00000349752 ENST00000324589 ENST00000406653	NP_078848.2	GALNT14	AX746910	ENSG00000158089	Hs.468058	79623	UDP-N-acetyl-alpha-D-galactosamine:polypeptide N-acetylgalactosaminyltransferase 14 (GalNAc-T14)	GALNT14	1.26289	7.00966	4.82003	0.000333114	0.00849608	0.412174
5390563	ILMN_1807704	ILMN_139332	chr12:120725182:120725231:-	12q24.31		BC038786 AK311480			RHOF			Hs.524804	100129828	Ras homolog gene family, member F (in filopodia)	LOC338799	-1.02354	6.38042	-4.82376	0.000330899	0.00849608	0.418692
5570349	ILMN_1880062	ILMN_76010	chr5:80748971:80749020:-	5q14.1		DA145953 BX092655*			DA145953			Hs.596063	100129828		HS.124250	-0.990169	6.09258	-4.8221	0.00033188	0.00849608	0.415799
5700735	ILMN_1731224	ILMN_12926	chr3:123729904:123729953:-	3q21.1	NM_031458	BC039580 AK292959 AK130147 AK123412 AF307339 AF307338 AL832929 AL713679 BX648869	ENST00000360356	NP_113646.2	PARP9	AK123412	ENSG00000138496	Hs.518200	83666	Poly (ADP-ribose) polymerase family, member 9	PARP9	-0.840665	10.613	-4.83615	0.000323631	0.00849608	0.440386
5820494	ILMN_1787539	ILMN_12742	chr19:9353456:9353505:+	19p13.2	NM_003451	U37263 U37251 BC012012 BC034489	ENST00000343499	NP_003442.1	ZNF177		ENSG00000188629	Hs.172979	7730	Zinc finger protein 177	ZNF177	-1.14552	8.62864	-4.82484	0.000330254	0.00849608	0.420597
6400315	ILMN_1766196	ILMN_40652	chr8:101785721:101785761:-	8q22.3	XR_038197	DQ896500 DQ893508 Z48501 Y00345 BC041863 BC023520 BC015958 AK130523 AK095194 BC023217 AW316676*	ENST00000403786		PABPC1	DQ896500 DQ893508 BC041863 AK095194	ENSG00000219391	Hs.387804	26986	Poly(A) binding protein, cytoplasmic 1	LOC652607	0.955524	6.19191	4.82251	0.000331638	0.00849608	0.41651
6940102	ILMN_2145670	ILMN_175221	chr9:116822908:116822957:-	9q33.1	NM_002160	X78565 X56160 M55618 AB210038	ENST00000340094 ENST00000341037 ENST00000350763 ENST00000345230 ENST00000346706	NP_002151.2	TNC		ENSG00000041982	Hs.143250	3371	Tenascin C	TNC	0.775565	6.90907	4.82292	0.000331395	0.00849608	0.417227
7000711	ILMN_1732860	ILMN_8081	chr19:55261470:55261519:+	19q13.33		AK130360	ENST00000377006		FLJ26850		ENSG00000204666	Hs.628968	100129828	FLJ26850 protein	FLJ26850	1.18146	5.68977	4.82774	0.000328546	0.00849608	0.425663
7330102	ILMN_1746945	ILMN_21829	chr8:2783335:2783384:-	8p23.2	NM_033225	AY017307 AK127129 AF333704 AB209502	ENST00000335551 ENST00000318252	NP_150094.4	CSMD1		ENSG00000183117	Hs.571466	64478	CUB and Sushi multiple domains 1	CSMD1	0.695768	6.6681	4.83015	0.00032713	0.00849608	0.429881
4780403	ILMN_2106265	ILMN_172818	chr17:54706349:54706398:+	17q22	NM_182569	AK094770	ENST00000284116	NP_872375.1	GDPD1		ENSG00000153982	Hs.631744	284161	Glycerophosphodiester phosphodiesterase domain containing 1	GDPD1	1.01501	8.57837	4.81626	0.000335371	0.00854285	0.405575
6040020	ILMN_1889878	ILMN_79964	chr3:198872025:198872074:-	3q29	XM_001714319 XM_001714073	CR591103		XP_001714371.1 XP_001714125.1	CR591103			Hs.164221	100129828		HS.164221	-0.815363	6.32905	-4.81389	0.000336802	0.00856847	0.401414
4670132	ILMN_1916457	ILMN_128253	chr19:59433734:59433775:-	19q13.42	NM_024318	CB857824	ENST00000396365	NP_077294.2	LILRB3		ENSG00000204577	Hs.688335	11025	Leukocyte immunoglobulin-like receptor, subfamily B (with TM and ITIM domains), member 3	HS.576072	0.86283	8.81623	4.81292	0.000337386	0.0085725	0.399722
3460019	ILMN_1778844	ILMN_23796	chr1:175517778:175517827:+	1q25.2	NM_021165	BC028036 AL035289 AK098386 AF131833 AB051534 AB161694	ENST00000361539	NP_066988.1	FAM5B		ENSG00000198797	Hs.495918	57795	Family with sequence similarity 5, member B	FAM5B	0.62905	5.64213	4.81188	0.00033802	0.00857778	0.397889
360521	ILMN_1823468	ILMN_85921	chr17:46621632:46621664:-	17q21.33		BG290999			BG290999			Hs.613623	100129828		HS.314177	-0.880651	5.83816	-4.8111	0.000338489	0.00857889	0.396534
6290438	ILMN_1819067	ILMN_83316	chr3:37193765:37193814:+	3p22.2		CD643907			CD643907			Hs.608931	100129828		HS.249577	-0.748147	5.4109	-4.80945	0.000339496	0.0085936	0.393631
3610360	ILMN_1685084	ILMN_4459	chr2:179046034:179046080:-	2q31.2		AF100751	ENST00000233092		FKBP7		ENSG00000079150	Hs.410378	100129828	FK506 binding protein 7	FKBP7	-0.727906	5.55196	-4.80769	0.000340565	0.0086067	0.390559
6060241	ILMN_1800033	ILMN_33279	chr3:22399348:22399382:+	3p24.3	XM_001723188 XM_001723189 XM_001726254 XM_001726255		ENST00000399494 ENST00000399489 ENST00000339872 ENST00000405805 ENST00000341423	XP_001723240.1 XP_001723241.1 XP_001726306.1 XP_001726307.1	AF401215		ENSG00000189403		3146	Homo sapiens HMG1 mRNA, 3 untranslated region.	LOC649214	1.06419	7.28268	4.8072	0.000340868	0.0086067	0.389692
670086	ILMN_2214678	ILMN_8851	chr2:70023242:70023291:+	2p14	NM_002357	BC051693 BC036402 BC098396	ENST00000410000 ENST00000264444	NP_002348.1	MXD1		ENSG00000059728	Hs.468908	4084	MAX dimerization protein 1	MXD1	-0.805761	7.3868	-4.80408	0.000342778	0.00863715	0.384231
4900433	ILMN_1695446	ILMN_13910	chr9:115864793:115864842:-	9q32	NM_001633	X04494 X04225 BC041593 AY544123 AK290837	ENST00000265132	NP_001624.1	AMBP		ENSG00000106927	Hs.436911	259	Alpha-1-microglobulin/bikunin precursor	AMBP	0.787927	5.93661	4.80384	0.000342931	0.00863715	0.383795
5420192	ILMN_1658231	ILMN_30328	chr19:13112678:13112727:+	19p13.13	NM_052876	BC055396 AK226064 AK123056 AK094702 BX427435*	ENST00000292431	NP_443108.1	NACC1		ENSG00000160877	Hs.531614	112939	Nucleus accumbens associated 1, BEN and BTB (POZ) domain containing	NACC1	0.715515	5.96534	4.80004	0.000345274	0.00868531	0.377142
160070	ILMN_1751559	ILMN_25974	chr16:1545239:1545288:+	16p13.3		BC105785 BC004932 AK024551 AY676494	ENST00000253934		TMEM204		ENSG00000131634	Hs.459652	100129828	Transmembrane protein 204	C16ORF30	-1.004	7.08133	-4.79733	0.000346958	0.0086951	0.372389
990167	ILMN_1742611	ILMN_28315	chr1:85490316:85490365:-	1p22.3	NM_198077	BC029538 AY486332 AY486331 AK126929 AK024939 BC051692	ENST00000294661	NP_932343.1	BAG	C1orf52	ENSG00000162642	Hs.26226	148423	Homo sapiens gm117 form A mRNA, partial cds, alternatively spliced.	C1ORF52	-0.803055	9.72722	-4.79869	0.000346114	0.0086951	0.374769
7320139	ILMN_1789244	ILMN_30180	chr16:976876:976925:+	16p13.3	NM_014587	BC031797 AK024491 AF164104	ENST00000293894	NP_055402.2	SOX8	AK024491	ENSG00000005513	Hs.243678	30812	SRY (sex determining region Y)-box 8	SOX8	-1.20763	6.38244	-4.79734	0.000346954	0.0086951	0.372401
10435	ILMN_1744534	ILMN_21147	chr12:25249029:25249078:+	12p12.1	NM_001001660	M54968* BC100276 BC071769 AK057730 N31974* CR616971	ENST00000381356	NP_001001660.2	LYRM5		ENSG00000205707	Hs.209151	144363	LYR motif containing 5	LYRM5	-0.599915	8.98153	-4.79332	0.000349463	0.00871478	0.365361
650446	ILMN_2180929	ILMN_28607	chr10:91180798:91180846:-	10q23.31	NM_213606	AK127303	ENST00000341233	NP_998771.2	SLC16A12		ENSG00000152779	Hs.530338	387700	Solute carrier family 16, member 12 (monocarboxylic acid transporter 12)	SLC16A12	0.657965	14.2811	4.79477	0.000348558	0.00871478	0.367894
1400133	ILMN_1803564	ILMN_19321	chr1:54090381:54090430:-	1p32.3	NM_018982	BC009674 AK000823 BC094812 AL713668 BC064590	ENST00000072644 ENST00000371399	NP_061855.1	YIPF1	DKFZp761P7010 BC094812	ENSG00000058799	Hs.11923	54432	Yip1 domain family, member 1	YIPF1	-0.696817	9.2202	-4.79334	0.000349452	0.00871478	0.365392
3180564	ILMN_1678680	ILMN_19003	chr3:139364881:139364926:-,chr3:139364111:139364114:-	3q22.3	NM_016216	EU176332 DQ895420 BC009472 AK094147 AF180919	ENST00000260803	NP_057300.2	DBR1	EU176332 DQ895420	ENSG00000138231	Hs.477700	51163	Debranching enzyme homolog 1 (S. cerevisiae)	DBR1	1.02757	6.73994	4.79331	0.000349474	0.00871478	0.365331
6250632	ILMN_1806314	ILMN_7564	chr17:57855261:57855310:+	17q23.2		BC006985			METTL2A			Hs.381204	100129828	Methyltransferase like 2A	METTL2A	-0.672306	5.77799	-4.7919	0.000350355	0.00872596	0.36287
630767	ILMN_1794823	ILMN_137796	chr19:20620330:20620342:-,chr19:20620058:20620094:-	19p12	NM_145297	EU446592 BC107803 BC007116	ENST00000291750	NP_660340.1	ZNF626	EU446592	ENSG00000188171	Hs.657001	199777	Zinc finger protein 626	ZNF626	-1.02167	7.14192	-4.79069	0.000351117	0.00873213	0.360746
4860133	ILMN_1790555	ILMN_12288	chr7:76761965:76762014:+	7q11.23	NM_020879	BC036053 BC029458 AK292491 AK056542 AB040938 AF461817	ENST00000285871	NP_065930.2	CCDC146		ENSG00000135205	Hs.113940	57639	Coiled-coil domain containing 146	CCDC146	-1.05736	6.97331	-4.79014	0.000351469	0.00873213	0.359767
840270	ILMN_1807712	ILMN_12325	chr7:99789427:99789476:+	7q22.1	NM_013440	DQ851884* DQ851883 DQ851882* DQ851877 DQ851876 AK074039 AK056412 BC040122	ENST00000310771	NP_038468.3	PILRB	DQ851883 DQ851877 DQ851876	ENSG00000121716	Hs.632314	29990	Paired immunoglobin-like type 2 receptor beta	PILRB	-0.808858	7.95362	-4.78835	0.000352599	0.00874069	0.356632
2000156	ILMN_2408885	ILMN_11183	chr7:18672404:18672453:+	7p21.1	NM_058177 NM_178423 NM_178425 NM_058176 NM_014707	BC152405 BC150328 BC111735 AY197371 AY032738 AY032737 AK097178 AB018287 CR749550 AJ459808	ENST00000262069 ENST00000401921 ENST00000406072 ENST00000406451 ENST00000405010	NP_478057.1 NP_848510.1 NP_848512.1 NP_478056.1 NP_055522.1	HDAC9		ENSG00000048052	Hs.196054	9734	Histone deacetylase 9	HDAC9	0.861833	5.83913	4.78794	0.00035286	0.00874069	0.355909
4490348	ILMN_1685104	ILMN_11933	chr9:110742541:110742590:+	9q31.3	NM_017832	BC015795 AK000464 AF153417 BC051827	ENST00000374621 ENST00000322940	NP_060302.1	C9orf6		ENSG00000119328	Hs.29276	54942	Chromosome 9 open reading frame 6	C9ORF6	-0.698457	8.33396	-4.78754	0.000353115	0.00874069	0.355202
3390484	ILMN_2111932	ILMN_3596	chr1:31679770:31679819:+	1p35.2	NM_178865	BC126285 BC126283 BC084580 BC063006 BC017085 BC007375 AY358560 AY094595 AK127659	ENST00000373709 ENST00000373710	NP_849196.2	SERINC2		ENSG00000168528	Hs.270655	347735	Serine incorporator 2	SERINC2	-1.14173	6.22983	-4.78659	0.000353712	0.00874472	0.353552
2370358	ILMN_1778977	ILMN_27109	chr19:41090226:41090275:-	19q13.12	NM_003332 NM_198125	DQ894274 DQ891092 CR542202 CR450342 BT009851 BC011175 AY074782 AK290385 AJ010098 AF019562	ENST00000262629	NP_003323.1 NP_937758.1	TYROBP	DQ894274 DQ891092	ENSG00000011600	Hs.515369	7305	TYRO protein tyrosine kinase binding protein	TYROBP	-2.60182	7.64989	-4.7847	0.000354921	0.00876386	0.350218
1110255	ILMN_2290998	ILMN_23509	chr11:66117273:66117322:+	11q13.1	NM_005125	BC112055 BC105016 AF002210	ENST00000310190	NP_005116.1	CCS		ENSG00000173992	Hs.502917	9973	Copper chaperone for superoxide dismutase	CCS	-0.850341	9.64934	-4.77965	0.000358152	0.00877909	0.341363
1820600	ILMN_1791466	ILMN_23421	chr13:29932024:29932073:-	13q12.3	NM_002128	BC141844 BC030981 AL110194 AK057120 CR749614 CR616734 AA223873* AK122825	ENST00000339872 ENST00000405805 ENST00000341423	NP_002119.1	HMGB1		ENSG00000189403	Hs.596078	3146	High-mobility group box 1	HMGB1	0.783413	6.77741	4.7806	0.000357542	0.00877909	0.34303
1980452	ILMN_2226691	ILMN_9570	chr7:99899107:99899156:-	7q22.1	NM_001004323	BC031966 BM801140	ENST00000332375	NP_001004323.1	C7orf61		ENSG00000185955	Hs.632306	402573	Chromosome 7 open reading frame 61	C7ORF61	-1.35133	7.20434	-4.78144	0.000357005	0.00877909	0.344498
2340709	ILMN_1656316	ILMN_26001	chrX:70376508:70376557:-	Xq13.1	NM_201599 NM_005096	BC069057 AB002383 X95808	ENST00000373988 ENST00000373984 ENST00000314425 ENST00000353904 ENST00000373998	NP_963893.1 NP_005087.1	ZMYM3		ENSG00000147130	Hs.522684	9203	Zinc finger, MYM-type 3	ZMYM3	0.781668	8.94403	4.78069	0.000357483	0.00877909	0.34319
4050121	ILMN_1814787	ILMN_12918	chr7:8120131:8120180:-	7p21.3	NM_022307 NM_004968	EU176613 DQ891505 AM393016 U38260 U37183 U26592 U26591 L21181 L01100 BC008640 AK292106	ENST00000404556 ENST00000339809 ENST00000401396 ENST00000402384 ENST00000265577 ENST00000396675 ENST00000406470	NP_071682.1 NP_004959.2	ICA1	EU176613 DQ891505 AM393016	ENSG00000003147	Hs.487561	3382	Islet cell autoantigen 1, 69kDa	ICA1	-0.852086	6.48427	-4.7801	0.000357867	0.00877909	0.342142
5340068	ILMN_2290732	ILMN_163646	chr19:20595981:20596030:-	19p12	NM_001076675	AK131567	ENST00000392298	NP_001070143.1	ZNF626		ENSG00000188171	Hs.657001	199777	Zinc finger protein 626	ZNF626	0.718487	7.81341	4.78191	0.0003567	0.00877909	0.345334
4070180	ILMN_1784985	ILMN_19313	chr3:9962316:9962365:-	3p25.3	NM_207351	BC089447	ENST00000295984	NP_997234.3	PRRT3		ENSG00000163704	Hs.598147	285368	Proline-rich transmembrane protein 3	PRRT3	0.779523	7.85182	4.77506	0.000361124	0.00881571	0.333289
5960411	ILMN_1678757	ILMN_21987	chr14:75406399:75406448:-	14q24.3	NR_001568	U01305 BC051815 BC015988 BC015972 AK098377 DD352856 DB300526* DB305544* AK123244 BQ924341* BQ276966 BF941051* AW974842* AI083907* T05908* AK098742 DR980991 DA121917* BX480844* AL589343* AL589240* AI884998* AA679050* BG059832*	ENST00000325656		BCYRN1		ENSG00000175544	Hs.511025	222183	Homo sapiens brain cytoplasmic RNA 1 (non-protein coding) (BCYRN1), non-coding RNA.	BCYRN1	0.938272	10.2254	4.77636	0.000360277	0.00881571	0.335585
6270056	ILMN_1727923	ILMN_21672	chr12:132193978:132194027:+	12q24.33	NM_003440	U09368 BC040561 BC022291 BG292098 AK122741	ENST00000355557	NP_003431.2	ZNF140		ENSG00000196387	Hs.181552	7699	Zinc finger protein 140	ZNF140	0.83833	6.30709	4.77464	0.000361396	0.00881571	0.332552
7510259	ILMN_1722056	ILMN_21935	chr13:51405061:51405110:-	13q14.3	NM_001005918 NM_000053	U11700 L25591 BX648261 CD243943*	ENST00000400370 ENST00000242839 ENST00000344297 ENST00000400366	NP_001005918.1 NP_000044.2	ATP7B		ENSG00000123191	Hs.492280	540	ATPase, Cu++ transporting, beta polypeptide	ATP7B	-0.829811	5.60841	-4.77585	0.000360609	0.00881571	0.334683
1570288	ILMN_1671046	ILMN_24974	chr11:111289806:111289855:+	11q23.1	NM_001541	S67070 D89617 BC109393 AK293041 AB096250	ENST00000304298	NP_001532.1	HSPB2		ENSG00000170276	Hs.709660	3316	Heat shock 27kDa protein 2	HSPB2	0.922588	5.43055	4.76942	0.000364806	0.00887737	0.323379
5670577	ILMN_1725079	ILMN_11441	chr12:56428139:56428188:+	12q14.1	NM_005981	U01160 BX647402 BC010377 AK090502 AB209699 AA768861*	ENST00000257910	NP_005972.1	TSPAN31	AK090502	ENSG00000135452	Hs.632708	6302	Tetraspanin 31	TSPAN31	-0.777867	10.1984	-4.76954	0.000364723	0.00887737	0.3236
7400110	ILMN_2275297	ILMN_180296	chr5:65475990:65476039:+	5q12.3	NM_001077199	BC047322 AK091758 AX747166 BC017000 AK308287	ENST00000334121	NP_001070667.1	SFRS12	AX747166	ENSG00000153914	Hs.519347	140890	Splicing factor, arginine/serine-rich 12	SFRS12	-0.884848	7.62278	-4.76778	0.000365882	0.00889283	0.3205
290554	ILMN_1707337	ILMN_1073	chr1:153851269:153851318:+	1q22	NM_018116	BX537684 AY334564 AK222863 AK092950 AK056128 AF272833 AX747823 CR936872 CR749791	ENST00000245564	NP_060586.2	MSTO1	LST005	ENSG00000125459	Hs.656547	55154	Misato homolog 1 (Drosophila)	MSTO1	1.16927	7.63386	4.76659	0.000366663	0.00890108	0.318416
1450685	ILMN_2158164	ILMN_24543	chr19:21033007:21033056:+	19p12	NM_025189	AY269787 AK290475 AK023721 AL832422	ENST00000261560	NP_079465.2	ZNF430		ENSG00000118620	Hs.466289	80264	Zinc finger protein 430	ZNF430	0.801138	13.554	4.76207	0.00036966	0.008911	0.310462
2600047	ILMN_1699170	ILMN_15092	chr5:179201513:179201554:-,chr5:179200558:179200565:-	5q35.3	NM_001017987 NM_016175	AM393590 AM392546 BX647375 BC069051 BC056889 AF153685 BC050714 BX537968	ENST00000403396 ENST00000360718 ENST00000376929 ENST00000292586 ENST00000376931	NP_001017987.1 NP_057259.2	C5orf45	LOC51149 AM392546	ENSG00000161010	Hs.719346	51149	Chromosome 5 open reading frame 45	C5ORF45	-0.688551	5.71819	-4.76298	0.000369056	0.008911	0.31206
3180554	ILMN_1738263	ILMN_28239	chr20:32612040:32612089:-	20q11.22	NM_080476	BC030512 AY422169 AY358816 AK095044 AK075507 AK095356	ENST00000374820 ENST00000217446	NP_536724.1	PIGU	AK095356	ENSG00000101464	Hs.253319	128869	Phosphatidylinositol glycan anchor biosynthesis, class U	PIGU	0.734157	8.92874	4.76303	0.000369023	0.008911	0.312147
3940270	ILMN_2266595	ILMN_182880	chr19:59510172:59510221:-	19q13.42	NM_021250	AF324830 AF212842	ENST00000301219 ENST00000346508	NP_067073.1	LILRA5		ENSG00000187116	Hs.710986	353514	Leukocyte immunoglobulin-like receptor, subfamily A (with TM domain), member 5	LILRA5	-1.74507	6.2251	-4.76494	0.000367753	0.008911	0.315517
4150053	ILMN_2124769	ILMN_2951	chr1:42939192:42939241:+	1p34.2	NM_004559	DQ894802 DQ891609 M85234 M83234 M24070 L28809 BC106045 BC098435 BC090038 BC071708 BC070084 BC065571 BC038384 BC020164 BC015208 BC010430 BC002411 BC013838	ENST00000318612 ENST00000321358	NP_004550.2	YBX1	DQ894802 DQ891609 M24070	ENSG00000065978	Hs.473583	4904	Y box binding protein 1	YBX1	0.923745	12.5582	4.76202	0.000369693	0.008911	0.310375
5490445	ILMN_2253648	ILMN_169762	chr8:48857279:48857328:-	8q11.21	NM_006904	U47077 BC037968 BC017494	ENST00000314191	NP_008835.5	PRKDC		ENSG00000121031	Hs.491682	5591	Protein kinase, DNA-activated, catalytic polypeptide	PRKDC	1.05623	8.18196	4.76153	0.000370018	0.008911	0.309516
5560612	ILMN_1673712	ILMN_3337	chr3:155538241:155538290:-	3q25.2	NM_001038705	BC156849 DQ318360	ENST00000389740	NP_001033794.1	GPR149	BC156849	ENSG00000174948	Hs.688231	344758	G protein-coupled receptor 149	GPR149	0.907633	5.42024	4.76131	0.000370167	0.008911	0.309122
1660368	ILMN_2367710	ILMN_13516	chr19:14442032:14442081:+	19p13.12	NM_213560 NM_002741	DQ892477 X80229 U33053 S75546 D26181 BC040061 AK292130 AK123007 BC018575 AK313886 BC094766	ENST00000342216 ENST00000242783	NP_998725.1 NP_002732.3	PKN1	DQ892477 X80229	ENSG00000123143	Hs.466044	5585	Protein kinase N1	PKN1	1.04299	8.83633	4.75965	0.000371274	0.00892697	0.306204
6770608	ILMN_1724658	ILMN_3871	chr10:133631329:133631378:-	10q26.3	NM_004052	BC067818 AK130264 AF002697 BU508144 BX647339		NP_004043.2	BNIP3	AK125699 BC067818		Hs.144873	664	BCL2/adenovirus E1B 19kDa interacting protein 3	BNIP3	-1.48844	9.37841	-4.75891	0.000371771	0.00892826	0.304898
2340176	ILMN_1856044	ILMN_109916	chr3:83658521:83658570:+	3p12.2		AA909740 BX103193*			AA909740			Hs.548831	100129828		HS.548831	-1.01908	5.57286	-4.7578	0.000372511	0.00893538	0.302955
1050092	ILMN_2377733	ILMN_637	chr2:201849873:201849922:+	2q33.1	NM_001080125 NM_001080124 NM_033358 NM_033356 NM_033355 NM_001228	X98178 X98177 X98176 X98175 X98173 X98172 U60520 U58143 BC068050 BC028223 AF422928 AF422927 AF422925 AF380342 AF009620	ENST00000392263 ENST00000323492 ENST00000392264 ENST00000392261 ENST00000358485 ENST00000343290 ENST00000392258 ENST00000339403 ENST00000392259 ENST00000392266 ENST00000303385 ENST00000264275	NP_001073594.1 NP_001073593.1 NP_203522.1 NP_203520.1 NP_203519.1 NP_001219.2	CASP8	AF422925	ENSG00000064012	Hs.599762	841	Caspase 8, apoptosis-related cysteine peptidase	CASP8	1.04314	7.06493	4.74872	0.000378656	0.00899296	0.286967
3520634	ILMN_1740155	ILMN_29219	chr20:60939059:60939062:+,chr20:60940481:60940526:+	20q13.33	NM_001853	DQ896194 DQ892946 X91013 L41162 BC011705 BC007574 BC004412 AK075240	ENST00000343916	NP_001844.3	COL9A3	DQ896194 DQ892946	ENSG00000092758	Hs.716639	1299	Collagen, type IX, alpha 3	COL9A3	0.827918	5.51464	4.75072	0.00037729	0.00899296	0.2905
4610767	ILMN_1703226	ILMN_27125	chr1:52270628:52270677:-	1p32.3	NM_138417	BC012173 AF327348 BI490570*	ENST00000371614	NP_612426.1	KTI12		ENSG00000198841	Hs.655082	112970	KTI12 homolog, chromatin associated (S. cerevisiae)	KTI12	0.816312	9.44012	4.74766	0.000379374	0.00899296	0.285115
4830468	ILMN_2062687	ILMN_11062	chr2:242082788:242082837:+	2q37.3	NM_014808	AK127510 AL122052 AB018336	ENST00000264042	NP_055623.1	FARP2		ENSG00000006607	Hs.657318	9855	FERM, RhoGEF and pleckstrin domain protein 2	FARP2	-0.746967	6.41648	-4.74782	0.000379267	0.00899296	0.285392
5690152	ILMN_2330552	ILMN_21355	chr1:1633629:1633678:-	1p36.33	NM_033486 NM_024011 XM_001715500 NM_033529 NM_033493 NM_033492 XM_001713747 XM_001713746 XM_001713745 XM_001713744 NM_033489 XM_001713742 NM_033488	U07705 U07704 U04824 U04817 U04816 BC028187 BC009375 AK000081 AF067525 AF067524 AF067523 AF067522 AF067521 AF067520 AF067519 AF067518 AF067516 AF067515 AF067514 AF067512 AB209095	ENST00000317673 ENST00000378630 ENST00000341028 ENST00000378638 ENST00000378633 ENST00000378635 ENST00000357760 ENST00000401097 ENST00000356200 ENST00000340677 ENST00000356937 ENST00000358779 ENST00000341832 ENST00000407249	NP_277021.1 NP_076916.2 XP_001715552.1 NP_277071.2 NP_277028.1 NP_277027.1 NP_277024.1 NP_277023.1	CDC2L1	CDC2L2 AF067525 AF067518	ENSG00000008128	Hs.709182	984	Cell division cycle 2-like 1 (PITSLRE proteins)	CDC2L2	1.12111	7.49934	4.75205	0.000376391	0.00899296	0.29283
6060639	ILMN_2251047	ILMN_6176	chr12:54853028:54853077:-	12q13.2	NM_139067	BT009924 BC013045 AK025128 AB209293 AB209006	ENST00000394023 ENST00000347471	NP_620706.1	SMARCC2		ENSG00000139613	Hs.236030	6601	SWI/SNF related, matrix associated, actin dependent regulator of chromatin, subfamily c, member 2	SMARCC2	1.03757	5.72275	4.74837	0.000378889	0.00899296	0.286367
6100278	ILMN_2100458	ILMN_174243	chr5:95015815:95015827:+,chr5:95017506:95017542:+	5q15	NM_173362	BC048979 BC035110 BC024023	ENST00000311364 ENST00000380005	NP_775498.1	RFESD		ENSG00000175449	Hs.399758	317671	Rieske (Fe-S) domain containing	RFESD	-0.95444	7.87239	-4.74926	0.000378287	0.00899296	0.287921
6180767	ILMN_1692589	ILMN_31865	chr5:76419131:76419180:+	5q14.1	XR_042122 XR_042120 XR_042121	BC026963 AK311179			CR597892	LOC728723		Hs.161338	728723	Homo sapiens cDNA FLJ30582 fis, clone BRAWH2007308.	LOC728723	-0.827503	5.79726	-4.74995	0.000377813	0.00899296	0.289145
6860240	ILMN_1873034	ILMN_109294	chr14:22086287:22086325:+	14q11.2		BC070337	ENST00000390537		TRD@		ENSG00000211889	Hs.74647	100129828	T cell receptor delta locus	HS.546375	-1.15019	8.68585	-4.75037	0.000377527	0.00899296	0.289886
6940372	ILMN_1748009	ILMN_32542	chr17:42888359:42888408:-	17q21.32		BC090855			LOC653479			Hs.537279	100129828	Similar to mitochondrial ribosomal protein L45	LOC653479	-0.734479	5.34057	-4.75168	0.000376637	0.00899296	0.292192
7050403	ILMN_1740217	ILMN_11188	chr6:105325788:105325837:-	6q21	NM_020771	DQ891735 BC034982 AK292683 AK291760 BC041919 BC038119 AL834202 AK311633 AB037741	ENST00000369125 ENST00000369127 ENST00000262903	NP_065822.2	HACE1	DQ891735	ENSG00000085382	Hs.434340	57531	HECT domain and ankyrin repeat containing, E3 ubiquitin protein ligase 1	HACE1	1.04338	6.43766	4.74545	0.000380891	0.0090183	0.281217
3890500	ILMN_1660292	ILMN_18204	chr1:148533237:148533286:+	1q21.2	NM_018997	U79258 BC006554 CA455344	ENST00000369084 ENST00000361380	NP_061870.1	MRPS21	U79258	ENSG00000187145	Hs.405880	54460	Mitochondrial ribosomal protein S21	MRPS21	-0.685446	10.1942	-4.74422	0.000381733	0.00902763	0.279059
2120082	ILMN_1714510	ILMN_32136	chr6:28245177:28245226:+	6p22.1		CR611340			CR611340	ZNF389		Hs.172143	100129828	Homo sapiens cDNA, FLJ18148.	LOC651302	-0.750956	5.67124	-4.74294	0.00038262	0.009038	0.276791
2480671	ILMN_1904987	ILMN_127278	chr4:24831375:24831424:-	4p15.2		AI935042			AI935042			Hs.575097	100129828		HS.575097	1.07949	5.75398	4.73919	0.000385214	0.00908862	0.270188
6280242	ILMN_1732688	ILMN_6595	chr15:46422761:46422810:+	15q21.1	NM_001948 NM_001025249 NM_001025248	AB049113	ENST00000331200	NP_001939.1 NP_001020420.1 NP_001020419.1	DUT		ENSG00000128951	Hs.527980	1854	Deoxyuridine triphosphatase	DUT	0.868416	9.82013	4.73597	0.000387455	0.0091308	0.26452
4850646	ILMN_1661492	ILMN_11748	chr9:139629131:139629180:+	9q34.3	NM_152285	BC032346 AK001822 AJ420420 AB209523 CR627251	ENST00000405007 ENST00000371421	NP_689498.1	ARRDC1		ENSG00000197070	Hs.12999	92714	Arrestin domain containing 1	ARRDC1	-0.876591	6.72679	-4.73162	0.000390506	0.00918122	0.256856
5700431	ILMN_1698185	ILMN_29490	chr16:657663:657712:+	16p13.3	NM_145294	BC065836 BC062304 AK131510 AK093609 AK092719 AK091062 AX748224 AX747688 AX746759 BC013032	ENST00000315764 ENST00000293879	NP_660337.3	WDR90	KIAA1924 AK093609 AK091062 AX748224	ENSG00000161996	Hs.511903	197335	WD repeat domain 90	WDR90	0.830283	9.02702	4.73206	0.000390195	0.00918122	0.257635
2510427	ILMN_2158548	ILMN_6475	chr17:57022951:57023000:-	17q23.2	NM_199290	BC062710 BU567791	ENST00000359690	NP_954984.1	NACA2		ENSG00000196861	Hs.591178	342538	Nascent polypeptide-associated complex alpha subunit 2	NACA2	0.97293	6.0156	4.72913	0.000392263	0.00921179	0.252468
460672	ILMN_1773935	ILMN_13352	chr4:55986642:55986691:+	4q12	NM_018475	AK290663 AK027162 AK026163 AF220188 AF183409 BC107582	ENST00000381334	NP_060945.2	TMEM165		ENSG00000134851	Hs.479766	55858	Transmembrane protein 165	TMEM165	0.69501	7.98449	4.72837	0.0003928	0.00921364	0.251133
580136	ILMN_1680274	ILMN_32875	chr2:89348953:89349002:-	2p11.2	XM_001715827	Z68974 U93511 L03140 EU306359 EF624234 EF624230 EF589501 EF589465 EF589419 DQ840980 DQ101160 DQ101154 DQ101077 DQ101040 DQ101032 DQ100640 D84135 AY942055 AY942045 AY941995 AY247662 AY247661 AY247660 AY247658 AY247657 AY247656 AY043146 AY043119 AY043104 AY043102 AM184060 AM184034 AM181159 AJ698329 AJ697909 AJ697905 AJ697902 AJ410911 AJ388641 AF320835 AF233258 AF163308 AF124196 AF103499 AF103490 AF…	ENST00000390265 ENST00000390261	XP_001715879.1	NTN3	DQ840980 AY247660 HLA-C	ENSG00000211620	Hs.695964	4917	Netrin 3	LOC652694	-1.49121	6.74763	-4.72648	0.000394143	0.0092344	0.247797
3830092	ILMN_1733538	ILMN_27252	chr10:121249589:121249638:-	10q26.11	NM_001005339 NM_002925	BC009361 AK290773 AF045229 BU587578	ENST00000369101 ENST00000392865 ENST00000369103	NP_001005339.1 NP_002916.1	RGS10		ENSG00000148908	Hs.501200	6001	Regulator of G-protein signaling 10	RGS10	0.823917	9.51384	4.72464	0.000395454	0.00924363	0.244552
6650056	ILMN_2125880	ILMN_16016	chr19:41630988:41631037:-	19q13.12	NM_032838	AK074497 AK027685 BX649070	ENST00000392170 ENST00000358744	NP_116227.1	ZNF566		ENSG00000186017	Hs.533939	84924	Zinc finger protein 566	ZNF566	-0.883794	6.72152	-4.72489	0.000395278	0.00924363	0.244988
840240	ILMN_1655296	ILMN_15375	chr6:145203591:145203640:+	6q24.2	NM_007124	X69086 X15488	ENST00000367526 ENST00000367545	NP_009055.2	UTRN		ENSG00000152818	Hs.133135	7402	Utrophin	UTRN	0.722331	8.94438	4.72355	0.000396229	0.009251	0.24264
6220672	ILMN_2380688	ILMN_1477	chr3:120417777:120417799:-,chr3:120414192:120414218:-	3q13.32	NM_003778 NM_212543	AY359008 AK001006 AF038662 AF022367 AF020920 AB024436 AK314425 CR749555 BC062618	ENST00000359213 ENST00000393765	NP_003769.1 NP_997708.1	B4GALT4	UNQ552	ENSG00000121578	Hs.13225	8702	UDP-Gal:betaGlcNAc beta 1,4- galactosyltransferase, polypeptide 4	B4GALT4	-0.64747	6.24804	-4.72176	0.000397518	0.00927035	0.239466
2650564	ILMN_1701613	ILMN_1164	chr11:63070226:63070275:+	11q12.3	NM_004585	DQ894622 DQ891444 BC009678 AF092922 AF060228 AB030815 AK312110	ENST00000354445 ENST00000255688	NP_004576.2	RARRES3	DQ894622 DQ891444	ENSG00000133321	Hs.17466	5920	Retinoic acid receptor responder (tazarotene induced) 3	RARRES3	-0.817144	10.6664	-4.71993	0.00039883	0.0092902	0.236246
5910102	ILMN_1693878	ILMN_23338	chr2:220072041:220072090:+	2q35	NM_205847	BC007456 AK290671 AK022578	ENST00000358215	NP_995319.1	GMPPA		ENSG00000144591	Hs.27059	29926	GDP-mannose pyrophosphorylase A	GMPPA	0.812093	6.2015	4.71855	0.000399822	0.00930255	0.233818
5900187	ILMN_1706410	ILMN_137519	chr6:601238:601287:-	6p25.3	NM_148959	BC101699 BC101697 AF508547	ENST00000380907	NP_683762.2	HUS1B		ENSG00000188996	Hs.669039	135458	HUS1 checkpoint homolog b (S. pombe)	HUS1B	0.849839	7.48196	4.71761	0.000400502	0.00930466	0.232158
6100477	ILMN_1695087	ILMN_30179	chr2:176499329:176499378:-	2q31.1	NM_030650	AK096916 AB051502	ENST00000272748 ENST00000392540	NP_085153.1	KIAA1715	LNP	ENSG00000144320	Hs.209561	80856	KIAA1715	KIAA1715	1.30344	5.88158	4.71715	0.000400836	0.00930466	0.231343
990154	ILMN_2188119	ILMN_179057	chr17:77258849:77258898:-	17q25.3	NM_001040025	BC063687 BC042380 AK095847	ENST00000397498	NP_001035114.1	ARL16		ENSG00000214087	Hs.658789	339231	ADP-ribosylation factor-like 16	ARL16	0.859431	11.8464	4.71418	0.000402992	0.00932248	0.226101
1570400	ILMN_1721719	ILMN_42029	chr3:121803917:121803966:+	3q13.33	XM_001125915							Hs.594079	100129828		LOC727762	1.12059	5.7184	4.71468	0.000402629	0.00932248	0.22698
4480053	ILMN_2225974	ILMN_165648	chr1:94125396:94125445:-	1p22.1	NM_002061	BU674159	ENST00000370238	NP_002052.1	GCLM		ENSG00000023909	Hs.315562	2730	Glutamate-cysteine ligase, modifier subunit	GCLM	1.14007	7.78618	4.71538	0.00040212	0.00932248	0.228217
620767	ILMN_1681324	ILMN_14059	chr11:64651056:64651105:+	11q13.1	NM_004927	U39400 BC033161* BC004378 AK129986 AK129795 AK123252 AB062395 AB209160	ENST00000279242	NP_004918.1	MRPL49		ENSG00000149792	Hs.75859	740	Mitochondrial ribosomal protein L49	MRPL49	-0.558367	8.7855	-4.71243	0.000404263	0.00934116	0.223024
2320678	ILMN_1747318	ILMN_3069	chr1:62322856:62322905:+	1p31.3	NM_176877	AK130492 AJ224748 AJ224747 AF397170 AB044807 AK308665	ENST00000371156 ENST00000371158 ENST00000255202 ENST00000316485 ENST00000307297 ENST00000395513	NP_795352.2	INADL	hINADL	ENSG00000132849	Hs.478125	10207	InaD-like (Drosophila)	INADL	1.12856	5.51053	4.71079	0.000405464	0.00935818	0.220125
5340484	ILMN_1798587	ILMN_14582	chr13:110744994:110745043:+	13q34	NM_001113512 NM_001113511 NM_145735	AK093326 AK055476	ENST00000375723 ENST00000375739 ENST00000317133 ENST00000375741	NP_001106984.1 NP_001106983.1 NP_663788.1	ARHGEF7	Nbla10314	ENSG00000102606	Hs.508738	8874	Rho guanine nucleotide exchange factor (GEF) 7	ARHGEF7	-0.747932	6.03728	-4.70772	0.00040772	0.00939948	0.214703
730519	ILMN_1789006	ILMN_36044	chr2:72652882:72652931:-	2p13.2					EXOC6B				100129828	Exocyst complex component 6B	LOC652508	-0.662442	5.5826	-4.70627	0.000408788	0.00941333	0.212147
2000615	ILMN_2215370	ILMN_164871	chr8:87549146:87549195:+	8q21.3	NM_007013	AL050082 BE614563*	ENST00000265428	NP_008944.1	WWP1		ENSG00000123124	Hs.655189	11059	WW domain containing E3 ubiquitin protein ligase 1	WWP1	1.07162	5.69057	4.7053	0.000409509	0.00941917	0.210424
130110	ILMN_2373728	ILMN_9568	chrX:15176787:15176788:-,chrX:15172626:15172673:-	Xp22.2	NM_001031739 NM_024087	BC013172 BC001244 AL080091 AK000643 AK292270	ENST00000380488 ENST00000380485 ENST00000380483	NP_001026909.1 NP_076992.1	ASB9		ENSG00000102048	Hs.19404	140462	Ankyrin repeat and SOCS box-containing 9	ASB9	-1.16317	6.22669	-4.70395	0.000410505	0.00942057	0.20805
3370300	ILMN_2122511	ILMN_6075	chr18:55252309:55252358:-	18q21.32	NM_133459	BX640826 AY358347 AK055243 AB075863	ENST00000333570 ENST00000398179	NP_597716.1	CCBE1		ENSG00000183287	Hs.34333	147372	Collagen and calcium binding EGF domains 1	CCBE1	1.17405	10.5349	4.70406	0.000410427	0.00942057	0.208235
2260296	ILMN_1745917	ILMN_12156	chr15:82984618:82984667:+	15q25.2	NR_004859 NR_003654	BC063836 BC012929 BC011547 AL357213* AK022844 CR594703	ENST00000348993		SCAND2	BC063836 BC012929 BC011547 AK022844	ENSG00000176700	Hs.658114	54581	SCAN domain containing 2 pseudogene	SCAND2	-0.583701	7.07615	-4.7026	0.000411512	0.00942222	0.205656
3130209	ILMN_2343917	ILMN_177951	chr14:73822224:73822273:-	14q24.3	NR_003256 NM_005050	AF009746 CQ958227* CQ958224 U66690	ENST00000356924 ENST00000298816 ENST00000359493	NP_005041.1	PMP69	ABCD4	ENSG00000119688	Hs.94395	5826	Homo sapiens peroxisomal membrane protein 69 (PMP69) mRNA, complete cds.	ABCD4	-0.740876	5.44455	-4.70314	0.000411106	0.00942222	0.206621
1260224	ILMN_1887618	ILMN_126189	chr12:88462153:88462202:-	12q21.33		AY665172			AY665172			Hs.574008	100129828		HS.574008	1.0161	7.41599	4.69805	0.000414911	0.00948926	0.197618
4220110	ILMN_1699214	ILMN_37967	chr2:89091015:89091043:-,chr2:89073320:89073338:-	2p11.2	XM_001713938	Z27173 BC056256 AY894991 Z69026	ENST00000390279	XP_001713990.1	IGKC		ENSG00000211634	Hs.703932	3514	Immunoglobulin kappa constant	LOC647450	-1.44362	7.99649	-4.69722	0.000415529	0.00949263	0.196162
240682	ILMN_1756417	ILMN_2423	chr4:186557127:186557176:+	4q35.1	NM_181726	BC088376 AY296056 AK127395	ENST00000335174	NP_859077.1	ANKRD37		ENSG00000186352	Hs.508154	353322	Ankyrin repeat domain 37	ANKRD37	-1.37673	7.86025	-4.69497	0.000417228	0.00949937	0.192175
2900053	ILMN_2376458	ILMN_5061	chrY:1388704:1388753:+	Yp11.32	XM_001714505 NM_006140 NM_172249 NM_172247 NM_172246 NM_172245	X17648 L29349 L29348 BC071835 BC002635 AL833597 AK293086	ENST00000355432 ENST00000381524 ENST00000355805 ENST00000361536 ENST00000381507 ENST00000381529	XP_001714557.1 NP_006131.2 NP_758452.1 NP_758450.1 NP_758449.1 NP_758448.1	CSF2RA		ENSG00000198223	Hs.520937	1438	Colony stimulating factor 2 receptor, alpha, low-affinity (granulocyte-macrophage)	CSF2RA	0.796191	11.925	4.69433	0.00041771	0.00949937	0.191047
5870180	ILMN_1681628	ILMN_2173	chr7:111768289:111768337:+,chr7:111769852:111769852:+	7q31.1	NM_021994	AF308819 AF209198 AL713791 AK314630	ENST00000361946 ENST00000361822	NP_068834.2	ZNF277		ENSG00000198839	Hs.655904	11179	Zinc finger protein 277	ZNF277	-0.663504	9.80999	-4.69563	0.00041673	0.00949937	0.193343
5900754	ILMN_1799887	ILMN_28622	chr1:204498638:204498687:+	1q32.1	NM_148964 NM_001910	J05036 AJ250717 AJ250716 BC042537 AI818628*	ENST00000358184 ENST00000361052 ENST00000360218	NP_683865.1 NP_001901.1	CTSE		ENSG00000196188	Hs.644082	1510	Cathepsin E	CTSE	0.946848	5.68105	4.69436	0.000417689	0.00949937	0.191096
1570619	ILMN_2218648	ILMN_19038	chr1:153377605:153377654:+	1q22	NM_001122839 NM_001122837 NM_018845	BC012378 BC010869 BC009621 BC005943 AF126024 AF126023 BC069245	ENST00000368401 ENST00000303343 ENST00000368404	NP_001116311.1 NP_001116309.1 NP_061333.2	RAG1AP1	BC069245	ENSG00000169241	Hs.292154	55974	Recombination activating gene 1 activating protein 1	RAG1AP1	1.05497	7.51452	4.693	0.000418717	0.00950082	0.188694
6200678	ILMN_1891312	ILMN_104889	chr14:52890746:52890795:-	14q22.2		AA889171			AA889171			Hs.540000	100129828		HS.540000	1.00056	5.87991	4.69336	0.000418441	0.00950082	0.189339
4280603	ILMN_2055700	ILMN_3687	chr4:1664502:1664551:-	4p16.3	NM_006527	Z71188 U75679 BC015703 BC014908 AK093314 AK091735 AX747152 AI744287* AK094257	ENST00000318386	NP_006518.1	SLBP		ENSG00000163950	Hs.298345	7884	Stem-loop binding protein	SLBP	1.1899	9.69623	4.69116	0.000420106	0.0095167	0.185457
4780601	ILMN_1817973	ILMN_99055	chr1:150894646:150894647:+,chr1:150895411:150895436:+,chr1:150895700:150895721:+	1q21.3		AF005082	ENST00000323057		C1orf46		ENSG00000176075	Hs.516420	100129828	Chromosome 1 open reading frame 46	HS.516420	-0.81507	6.28691	-4.69083	0.000420361	0.0095167	0.184864
990576	ILMN_1660854	ILMN_13998	chr11:10429087:10429136:+	11p15.4	NM_000480	M84720 BC126118 AK289998 AK313039	ENST00000256183	NP_000471.1	AMPD3		ENSG00000133805	Hs.501890	272	Adenosine monophosphate deaminase (isoform E)	AMPD3	0.667019	5.41408	4.68892	0.000421815	0.00953889	0.181491
1230612	ILMN_1699610	ILMN_11269	chr17:30282081:30282100:-,chr17:30280137:30280166:-	17q12	NM_006584	D78333 BC027591 BC026125 AK225729 AK225728 CR933688	ENST00000314144	NP_006575.2	CCT6B		ENSG00000132141	Hs.73072	10693	Chaperonin containing TCP1, subunit 6B (zeta 2)	CCT6B	0.964331	6.49487	4.68695	0.000423321	0.00956221	0.178008
3890348	ILMN_1680171	ILMN_23814	chr2:227930251:227930300:+	2q36.3	NM_020194	BC093024 BC000797 AF246239 AF226049 AL833032	ENST00000392058 ENST00000392059 ENST00000354503 ENST00000349901 ENST00000337110 ENST00000304593 ENST00000409565 ENST00000353339	NP_064579.3	MFF	C2orf33	ENSG00000168958	Hs.471528	56947	Mitochondrial fission factor	MFF	-0.626294	9.3454	-4.6838	0.00042574	0.00960608	0.172439
1230592	ILMN_1805104	ILMN_12235	chr16:8785405:8785454:+	16p13.2	NM_020686 NM_000663	BX537362 BC075851 BC008990 AF237813 AL137454	ENST00000396600 ENST00000268251	NP_065737.2 NP_000654.2	ABAT		ENSG00000183044	Hs.336768	18	4-aminobutyrate aminotransferase	ABAT	0.946097	5.57061	4.67912	0.000429359	0.00963379	0.164168
4070086	ILMN_1715125	ILMN_7915	chr2:42847917:42847966:-	2p21	NM_012205	Z29481 BC029510 CR624693	ENST00000402698 ENST00000294973 ENST00000406007 ENST00000405814	NP_036337.2	HAAO		ENSG00000162882	Hs.368805	23498	3-hydroxyanthranilate 3,4-dioxygenase	HAAO	0.70867	6.18211	4.68131	0.000427665	0.00963379	0.168031
5080056	ILMN_1831763	ILMN_82643	chr13:36304406:36304455:+	13q13.3		BQ709011			BQ709011			Hs.225887	100129828		HS.225887	-1.01112	5.65255	-4.6792	0.000429297	0.00963379	0.164308
6980592	ILMN_1870303	ILMN_123019	chr4:103983900:103983951:+	4q24		AK093356			AK093356			Hs.661187	100129828	Homo sapiens cDNA FLJ36037 fis, clone TESTI2017256.	HS.570838	-0.773414	6.27539	-4.68083	0.000428036	0.00963379	0.167183
7200102	ILMN_1651501	ILMN_2251	chr14:73822305:73822354:-	14q24.3	NR_003256 NM_005050	AF009746 CQ958227* CQ958224 U66690	ENST00000356924 ENST00000298816 ENST00000359493	NP_005041.1	PMP69	ABCD4	ENSG00000119688	Hs.94395	5826	Homo sapiens peroxisomal membrane protein 69 (PMP69) mRNA, complete cds.	ABCD4	-1.13736	6.28497	-4.68006	0.000428632	0.00963379	0.165822
2320398	ILMN_1719254	ILMN_11039	chr14:50537151:50537181:-,chr14:50534638:50534656:-	14q22.1	NM_052978 NM_015163	D87458 BC013414 AK055388 AF220038 AF220037 AF220036 BC063872	ENST00000360392 ENST00000338969 ENST00000298355	NP_443210.1 NP_055978.4	TRIM9	AF220037	ENSG00000100505	Hs.654750	114088	Tripartite motif-containing 9	TRIM9	0.820897	6.04456	4.67706	0.000430967	0.00965913	0.160513
7320246	ILMN_2413537	ILMN_10958	chr9:99732767:99732816:-	9q22.33	NM_018437 NM_197978	BC048324 AY255672 AL833094 AK292441 AF322875 AF306683 AF306682 AF228713 AF130060* AF116617 AY244805	ENST00000259456 ENST00000375112	NP_060907.2 NP_932095.1	HEMGN		ENSG00000136929	Hs.176626	55363	Hemogen	HEMGN	-1.51251	6.34351	-4.67604	0.000431762	0.00966619	0.158713
50372	ILMN_1831751	ILMN_104507	chr12:40070109:40070158:+	12q12		AK057885			AK057885			Hs.539420	100129828		HS.539420	1.26797	5.87611	4.67166	0.0004352	0.00968934	0.150961
510064	ILMN_1755589	ILMN_24944	chr12:49428052:49428101:+	12q13.13	NM_173602	AB040896 BF512580	ENST00000301180	NP_775873.2	DIP2B		ENSG00000066084	Hs.505516	57609	DIP2 disco-interacting protein 2 homolog B (Drosophila)	DIP2B	-0.665347	9.56372	-4.67224	0.000434747	0.00968934	0.15198
1660465	ILMN_1684445	ILMN_7286	chr1:155750162:155750211:-	1q23.1	NM_031281	AL832301 AK090475 AK090423 AF369794 AF343664	ENST00000361835 ENST00000356953	NP_112571.2	FCRL5	AL832301	ENSG00000143297	Hs.415950	83416	Fc receptor-like 5	FCRL5	-0.96536	5.96836	-4.6722	0.000434772	0.00968934	0.151925
5670605	ILMN_2319000	ILMN_11424	chr19:3728980:3729029:-	19p13.3	NM_139354 NM_002378 NM_139355	X77278 S71669 L18974 BC003109 AK225834 AK055395 E10345 AL137754 BC000114	ENST00000395045 ENST00000315548 ENST00000310132 ENST00000395040	NP_647611.1 NP_002369.2 NP_647612.1	MATK		ENSG00000007264	Hs.631845	4145	Megakaryocyte-associated tyrosine kinase	MATK	-1.9644	7.55197	-4.67321	0.00043398	0.00968934	0.153705
6960372	ILMN_1766045	ILMN_10394	chr1:86980569:86980618:+	1p22.3	NM_016009	DQ896273 DQ893029 BC007455 AK225864 AK001954 AF350371 AF257318 AF151819 AB007960 BE789377	ENST00000212369 ENST00000370558	NP_057093.1	SH3GLB1	KIAA0491 DQ896273 DQ893029	ENSG00000097033	Hs.136309	51100	SH3-domain GRB2-like endophilin B1	SH3GLB1	-0.64694	10.6736	-4.67197	0.000434957	0.00968934	0.151508
580706	ILMN_1774761	ILMN_35449	chr3:46376958:46377007:+	3p21.31	NM_000647	BX101672	ENST00000292301 ENST00000400888		CCR2		ENSG00000121807	Hs.511794	100129828	Chemokine (C-C motif) receptor 2	CCR2	-0.893441	5.60019	-4.66574	0.000439895	0.00976967	0.140476
840253	ILMN_1793859	ILMN_17598	chr12:110731770:110731819:+	12q24.12	NM_000690	Y00109 X05409 S80262 K03001 BC071839 BC002967 AY621070 AK223373 AI338644*	ENST00000261733	NP_000681.2	ALDH2		ENSG00000111275	Hs.632733	217	Aldehyde dehydrogenase 2 family (mitochondrial)	ALDH2	-1.24051	6.54026	-4.66467	0.000440748	0.00976967	0.138582
1300519	ILMN_2162358	ILMN_16613	chr16:3426511:3426560:-	16p13.3	NM_152457	EU446575 AK057633 BC029899	ENST00000301744	NP_689670.1	ZNF597	EU446575	ENSG00000167981	Hs.88630	146434	Zinc finger protein 597	ZNF597	-0.798305	6.26289	-4.66478	0.000440655	0.00976967	0.138788
2000050	ILMN_1863196	ILMN_92710	chr2:9614867:9614916:+	2p25.1	XM_001715054* XM_001716406* XM_001719866*	CR598370			CR598370			Hs.710800	100129828		HS.444291	-0.599667	5.9036	-4.66522	0.000440307	0.00976967	0.139562
840682	ILMN_1792710	ILMN_28768	chr19:3909720:3909769:-	19p13.3	NM_001348	AK097643 AK093792 AK074799 AB022341 AB007144 AK027590	ENST00000301264	NP_001339.1	DAPK3		ENSG00000167657	Hs.631844	1613	Death-associated protein kinase 3	DAPK3	0.83765	8.6208	4.66241	0.000442552	0.00978875	0.13459
1030048	ILMN_1661010	ILMN_9378	chrX:101037443:101037488:-,chrX:101036530:101036533:-	Xq22.1		AK094141	ENST00000354826		ZMAT1		ENSG00000166432	Hs.496512	100129828	Zinc finger, matrin type 1	ZMAT1	-0.674298	5.93587	-4.66238	0.00044258	0.00978875	0.134528
3460161	ILMN_1741632	ILMN_25234	chr11:61421396:61421445:-	11q12.3	NM_013401	BC051820 BC022239 AF084557	ENST00000335219 ENST00000301773 ENST00000394836	NP_037533.2	RAB3IL1		ENSG00000167994	Hs.13759	5866	RAB3A interacting protein (rabin3)-like 1	RAB3IL1	-1.22627	6.35159	-4.65993	0.000444548	0.00980398	0.130192
5900397	ILMN_1657884	ILMN_16917	chr17:46598740:46598789:+	17q21.33	NM_002512			NP_002503.1	NME1			Hs.463456	4830	Non-metastatic cells 1, protein (NM23A) expressed in	NME2	1.22335	9.05786	4.66057	0.000444034	0.00980398	0.131323
6200743	ILMN_2252408	ILMN_15383	chr7:99560876:99560925:+	7q22.1	NM_152755	BC019903 AY359100 AK075537 AA630878 BF515950 BC032339	ENST00000262932	NP_689968.1	CNPY4		ENSG00000166997	Hs.632293	245812	Canopy 4 homolog (zebrafish)	CNPY4	0.862744	8.43948	4.65971	0.000444729	0.00980398	0.129795
4780647	ILMN_2299612	ILMN_20451	chr2:85679226:85679275:-	2p11.2	NM_001031738 NM_153342	BX647409 BC050466 AK074505 AK098152	ENST00000409668 ENST00000334462 ENST00000306353	NP_001026908.1 NP_699173.1	TMEM150		ENSG00000168890	Hs.591559	129303	Transmembrane protein 150	TMEM150A	-1.1728	7.92642	-4.65681	0.000447069	0.00984479	0.124667
780524	ILMN_1677305	ILMN_2476	chr19:49858494:49858543:+	19q13.31	NM_006505	BC015542 AK094177 AK025949	ENST00000403059 ENST00000187830 ENST00000344956	NP_006496.3	PVR		ENSG00000073008	Hs.171844	5817	Poliovirus receptor	PVR	0.994395	5.60797	4.65507	0.000448482	0.00984642	0.121581
2030113	ILMN_1878800	ILMN_118918	chr7:128614354:128614403:-	7q32.1		AW135243			AW135243			Hs.566643	100129828		HS.566643	0.928453	6.10883	4.65312	0.000450068	0.00984642	0.118133
3840370	ILMN_1741180	ILMN_24743	chr17:77993699:77993748:+	17q25.3	NM_173620	BC035561 BC018205 AK074405 AI768689*	ENST00000327949 ENST00000337014	NP_775891.2	HEXDC		ENSG00000169660	Hs.714387	284004	Hexosaminidase (glycosyl hydrolase family 20, catalytic domain) containing	HEXDC	1.06607	7.86561	4.65192	0.000451052	0.00984642	0.115998
4390255	ILMN_1719190	ILMN_5456	chr19:52466674:52466723:+	19q13.32	NM_015603	BC009743 BC002787 AL050284	ENST00000221922	NP_056418.1	CCDC9		ENSG00000105321	Hs.227782	26093	Coiled-coil domain containing 9	CCDC9	0.816045	6.4521	4.65232	0.000450722	0.00984642	0.116715
4860181	ILMN_1695058	ILMN_26284	chrX:48202133:48202182:-	Xp11.23	NM_033518	BC027721 BC019246 AK094788 AF318358 AF276889	ENST00000317669 ENST00000376876 ENST00000376875	NP_277053.2	SLC38A5		ENSG00000017483	Hs.195155	92745	Solute carrier family 38, member 5	SLC38A5	0.841199	7.24336	4.65321	0.000450002	0.00984642	0.118277
5810470	ILMN_2311497	ILMN_167484	chr1:28730981:28731030:+	1p35.3	NM_001048194 NM_001048199 NM_001048197 NM_001048195 NM_001269 NM_001048198	DQ896760 DQ893153 X12654 X06130 CR407693 BC069198 BC036903 BC010067 BC007300 AF498924 BC001589	ENST00000373831 ENST00000373832 ENST00000398962 ENST00000373833 ENST00000398958 ENST00000373834	NP_001041659.1 NP_001041664.1 NP_001041662.1 NP_001041660.1 NP_001260.1 NP_001041663.1	RCC1	SNHG3-RCC1 DQ896760 DQ893153	ENSG00000180198	Hs.469723	1104	Regulator of chromosome condensation 1	SNHG3-RCC1	0.92107	5.51416	4.65328	0.000449939	0.00984642	0.118414
6550279	ILMN_1713162	ILMN_23069	chr1:110015646:110015695:+	1p13.3	NM_000848	M63509 BT019947 BC110380 BC105066 BC105038 BC017836 AK309796	ENST00000369829 ENST00000369830 ENST00000241337 ENST00000369831 ENST00000369826	NP_000839.1	GSTM2	BC017836	ENSG00000213366	Hs.279837	2946	Glutathione S-transferase mu 2 (muscle)	GSTM2	-0.952347	7.19143	-4.65212	0.000450889	0.00984642	0.116351
6590400	ILMN_1759495	ILMN_16791	chr6:43598331:43598380:-	6p21.1	NM_020750	AK127513 AK025864 AK023431 AK001195 AF298880 AB033117	ENST00000265351 ENST00000398799	NP_065801.1	XPO5		ENSG00000124571	Hs.203206	57510	Exportin 5	XPO5	0.672348	9.03099	4.65203	0.000450966	0.00984642	0.116186
1440241	ILMN_1766200	ILMN_19907	chr10:105196744:105196793:-	10q24.33	NM_015916	BC000039 AK022195 AF131810	ENST00000260743 ENST00000369788	NP_057000.2	FAM26B	CALHM2	ENSG00000138172	Hs.718432	51063	Protein FAM26B.	CALHM2	0.707585	7.94945	4.64852	0.000453841	0.00989659	0.109973
1050477	ILMN_1727165	ILMN_39093	chr1:245748660:245748709:+	1q44	XR_040316 XR_040315 XR_040314	BC034790 BC025398	ENST00000330263* ENST00000374238 ENST00000277239 ENST00000374242 ENST00000400416* ENST00000216039* ENST00000400762		LOC644852		ENSG00000148153	Hs.388765	644852	Hypothetical LOC644852	LOC644852	0.802304	8.62616	4.64507	0.000456694	0.00993358	0.10385
1090240	ILMN_1880256	ILMN_124245	chr11:93916064:93916113:-	11q21		BC041922			FUT4			Hs.572064	100129828	Fucosyltransferase 4 (alpha (1,3) fucosyltransferase, myeloid-specific)	HS.572064	-0.719314	6.03917	-4.64171	0.000459482	0.00993358	0.0979021
1450377	ILMN_2157510	ILMN_14526	chr12:54399257:54399274:+,chr12:54399550:54399581:+	12q13.2	NM_001487	S82447 D64007 BC132795 BC130640 BC066340	ENST00000257899	NP_001478.1	BLOC1S1		ENSG00000135441	Hs.94672	2647	Biogenesis of lysosomal organelles complex-1, subunit 1	BLOC1S1	0.632689	10.2508	4.64268	0.00045868	0.00993358	0.0996099
2060327	ILMN_1721849	ILMN_3117	chr3:44612271:44612320:+	3p21.32	NM_173658	AK094189 BX538171	ENST00000322734	NP_775929.1	ZNF660		ENSG00000144792	Hs.669324	285349	Zinc finger protein 660	ZNF660	-1.0639	6.30734	-4.64533	0.000456472	0.00993358	0.104324
5890064	ILMN_1717990	ILMN_29896	chr7:134268832:134268881:+	7q33	NM_033138	M83216 BX648808	ENST00000361675	NP_149129.2	CALD1		ENSG00000122786	Hs.490203	800	Caldesmon 1	CALD1	1.00501	5.89596	4.64432	0.000457313	0.00993358	0.102527
6550215	ILMN_1712122	ILMN_11844	chr3:10115417:10115466:+	3p25.3	NM_001018115 NM_033084	BC156799 AK074406 AF340183 AF230336 AL832427	ENST00000383807 ENST00000287647 ENST00000383806	NP_001018125.1 NP_149075.2	FANCD2	BC156799	ENSG00000144554	Hs.208388	2177	Fanconi anemia, complementation group D2	FANCD2	0.84235	6.47232	4.64394	0.000457625	0.00993358	0.10186
6620360	ILMN_1804656	ILMN_960	chr12:48800221:48800270:+	12q13.13	NM_032901	BC007849 BI116796	ENST00000317943	NP_116290.1	C12orf62		ENSG00000178449	Hs.388645	84987	Chromosome 12 open reading frame 62	C12ORF62	0.940306	8.97948	4.64183	0.000459384	0.00993358	0.0981113
6840747	ILMN_1681670	ILMN_2485	chr4:186303977:186304026:+	4q35.1	NM_001151	DQ894735 DQ891547 BC063643 BC061589 BC008664 AK291902 AB209764	ENST00000281456	NP_001142.2	SLC25A4	DQ894735 DQ891547	ENSG00000151729	Hs.246506	291	Solute carrier family 25 (mitochondrial carrier; adenine nucleotide translocator), member 4	SLC25A4	-0.658718	7.30402	-4.64337	0.000458099	0.00993358	0.100848
620450	ILMN_1782488	ILMN_20578	chr13:50428502:50428551:+	13q14.3	NM_024570	BC036744 BC010174 BC007332 BC005088 BC001397 AY764036 AK223340 AK021774	ENST00000336617	NP_078846.2	RNASEH2B		ENSG00000136104	Hs.306291	79621	Ribonuclease H2, subunit B	RNASEH2B	1.00393	9.23872	4.64039	0.000460587	0.00993615	0.0955544
6650164	ILMN_1780773	ILMN_35734	chr12:44406124:44406173:-	12q12	XM_943193 XM_001718517 XM_931434	BC037237 BC008245 BM673634* BC047417		XP_948286.1 XP_001718569.1 XP_936527.1	LOC400027			Hs.597122	400027	Hypothetical gene supported by BC047417	LOC400027	-0.615764	12.2081	-4.64081	0.000460238	0.00993615	0.0962954
2570176	ILMN_1723043	ILMN_138327	chr19:55532603:55532643:-,chr19:55532509:55532517:-	19q13.33	NR_002798	BC111705 BC085008 BC065203 BC032360 BC019048 BC006149 AF200344 AF098485 AF090387 AK310134	ENST00000253720		NAPSB		ENSG00000131401	Hs.636624	256236	Napsin B aspartic peptidase pseudogene	NAPSB	-1.81862	6.77475	-4.63715	0.000463305	0.00995228	0.0898034
2600114	ILMN_1671039	ILMN_20682	chrX:8952833:8952879:-	Xp22.31	XM_001723695* XM_001726677* XM_001725532*	AK097501			FAM9B			Hs.371894	171483	Family with sequence similarity 9, member B	GALNT3	1.09046	9.02421	4.63745	0.000463053	0.00995228	0.0903354
4280609	ILMN_1887735	ILMN_78758	chr11:435743:435792:+	11p15.5		DB353096			DB353096			Hs.148886	100129828		HS.148886	1.01214	5.75156	4.63655	0.000463804	0.00995228	0.0887521
6200646	ILMN_1860722	ILMN_112237	chr9:72224791:72224840:-	9q21.11		BU659183			BU659183			Hs.555255	100129828		HS.555255	-0.647207	7.25997	-4.63702	0.000463408	0.00995228	0.0895867
6760475	ILMN_1724994	ILMN_1015	chr13:109962873:109962922:+	13q34	NM_001846	BX648393 BC080644 BC068210 AK025912 BC035559 BC016166	ENST00000298721 ENST00000257309 ENST00000400163 ENST00000360467	NP_001837.2	COL4A2		ENSG00000134871	Hs.508716	1284	Collagen, type IV, alpha 2	COL4A2	0.864365	5.71743	4.638	0.000462584	0.00995228	0.0913258
5390725	ILMN_2152257	ILMN_166523	chr17:68679500:68679549:+	17q25.1	NM_001050	BC009522 BC000256	ENST00000357585	NP_001041.1	SSTR2		ENSG00000180616	Hs.514451	6752	Somatostatin receptor 2	SSTR2	1.06216	9.47318	4.6306	0.000468843	0.0100497	0.0781925
1450471	ILMN_1798557	ILMN_31589	chr5:177070918:177070967:-	5q35.3		AB018295 DB305036*	ENST00000393518 ENST00000360669 ENST00000393520		FAM153A		ENSG00000170074		100129828	Family with sequence similarity 153, member A	LOC202134	-1.1689	6.49771	-4.62415	0.00047437	0.0101466	0.066738
4200041	ILMN_1810000	ILMN_18171	chr12:55631599:55631648:-	12q13.3	NM_003708	AF086735 AB209332	ENST00000360752 ENST00000398138	NP_003699.3	RDH16		ENSG00000139547	Hs.134958	8608	Retinol dehydrogenase 16 (all-trans)	RDH16	-0.670119	5.30956	-4.62438	0.000474177	0.0101466	0.0671364
1690167	ILMN_1794956	ILMN_27904	chr7:33611413:33611462:+	7p14.3	NM_198428 NM_014451 NM_001033605 NM_001033604	U87408 U85995 U85994 BX647385 AK091361 AF095771 AF095770 BC003117	ENST00000354265 ENST00000242067 ENST00000396132 ENST00000350941 ENST00000396127 ENST00000355070	NP_940820.1 NP_055266.2 NP_001028777.1 NP_001028776.1	BBS9	D1 BC003117	ENSG00000122507	Hs.372360	27241	Bardet-Biedl syndrome 9	BBS9	-0.940872	6.83908	-4.61562	0.000481781	0.0102748	0.0515871
2060014	ILMN_1902658	ILMN_72286	chrX:62563501:62563550:-	Xq11.1	NR_015353	BC048208 BC024701 AK129670 AK001756 AL080202 AK130294 AK023798			LOC92249			Hs.31532	92249	Hypothetical LOC92249	HS.31532	-0.937594	8.60918	-4.61564	0.000481765	0.0102748	0.0516199
6400095	ILMN_1761896	ILMN_38883	chr19:45977084:45977133:+	19q13.2		AF217985			RAB4B			Hs.631539	100129828	RAB4B, member RAS oncogene family	LOC654335	-0.715451	5.79851	-4.61549	0.000481896	0.0102748	0.0513556
650612	ILMN_1803720	ILMN_137014	chr17:70613909:70613958:+	17q25.1	XM_001715145			XP_001715197.1					100129828		SLC16A5	-0.720339	5.63362	-4.61348	0.000483657	0.0103015	0.0477909
1090102	ILMN_1688629	ILMN_6185	chr19:63416343:63416392:+	19q13.43	NM_016324 NM_133502 NM_016325	U71598 BX641169 BC009763 AK222878 AK222855 AF275681 AF275680 AB029150 AB029149 CA867175* AK095162	ENST00000326804 ENST00000345813	NP_057408.2 NP_598009.1 NP_057409.1	ZNF274		ENSG00000171606	Hs.83761	10782	Zinc finger protein 274	ZNF274	-0.646015	10.1496	-4.61197	0.00048499	0.010319	0.0450992
1740717	ILMN_2298511	ILMN_4509	chr16:30111757:30111805:-	16p11.2	NM_001031827	BC022832 BC014948*	ENST00000305321 ENST00000330978	NP_001026997.1	BOLA2	BOLA2B	ENSG00000169627	Hs.444600	552900	BolA homolog 2 (E. coli)	BOLA2	0.767058	8.81687	4.60687	0.000489513	0.0103933	0.0360282
3890328	ILMN_1785592	ILMN_1542	chr10:76524312:76524361:-	10q22.2	NM_001007271 NM_016364 NM_001007272 NM_001007273	BC009778 AY674051 AY040091 AK127886 AK057012 AB103375 AB027004	ENST00000394704 ENST00000394707 ENST00000372702 ENST00000330673 ENST00000372700 ENST00000372698 ENST00000356369 ENST00000308475	NP_001007272.1 NP_057448.3 NP_001007273.1 NP_001007274.1	DUSP13		ENSG00000079393	Hs.178170	51207	Dual specificity phosphatase 13	DUSP13	0.740437	5.75629	4.60695	0.000489439	0.0103933	0.0361757
1230296	ILMN_1805658	ILMN_20725	chr6:144226351:144226400:+	6q24.2	NM_032860	BC009855 AK027815	ENST00000367576	NP_116249.2	LTV1		ENSG00000135521	Hs.185675	84946	LTV1 homolog (S. cerevisiae)	LTV1	0.796061	9.3025	4.6046	0.000491538	0.0104034	0.0319931
1230601	ILMN_1696223	ILMN_21935	chr13:51430527:51430576:-	13q14.3	NM_000053	U11700 U03464 L25442 DQ015922 BX648261 AB209461	ENST00000242839 ENST00000400366	NP_000044.2	ATP7B		ENSG00000123191	Hs.492280	540	ATPase, Cu++ transporting, beta polypeptide	ATP7B	1.03412	5.54519	4.60467	0.000491477	0.0104034	0.0321154
2490168	ILMN_1659659	ILMN_8979	chrX:55496213:55496262:+	Xp11.21	NM_014061	BC011954 AF320912 BX444701* AF143235	ENST00000342972	NP_054780.2	MAGEH1		ENSG00000187601	Hs.279819	28986	Melanoma antigen family H, 1	MAGEH1	1.3992	7.05846	4.60463	0.000491509	0.0104034	0.0320511
5570450	ILMN_1753048	ILMN_34741	chr22:24147204:24147253:+	22q11.23	NM_005160	X69117 BC036797 BC021221 AK292234 AK058103 AK310398	ENST00000324198	NP_005151.2	ADRBK2		ENSG00000100077	Hs.657494	157	Adrenergic, beta, receptor kinase 2	LOC649707	-0.651423	5.70619	-4.60361	0.000492422	0.0104111	0.0302371
4900053	ILMN_2393144	ILMN_16997	chr12:122033146:122033195:+	12q24.31	NM_001002252 NM_016638 NM_001002251 NM_018694	BC094839 BC015909 BC015569 BC001958 AK074098 AK027285 AB035384	ENST00000392433 ENST00000392435 ENST00000315580	NP_001002252.1 NP_057722.2 NP_001002251.1 NP_061164.2	ARL6IP4	FLJ00169 AK074098	ENSG00000182196	Hs.103561	51329	ADP-ribosylation-like factor 6 interacting protein 4	ARL6IP4	0.767589	9.84244	4.60129	0.000494507	0.0104442	0.0261091
1470553	ILMN_2368575	ILMN_12782	chr16:29376771:29376820:+	16p11.2	NM_024044 NM_001014999 NM_001015000 NM_001017391 NM_001017389 NM_001017387 NM_003166 NM_178044	BC148777 BC141497 L19956 BC130547 BC130545 BC069007 BC019306 BC015990 BC014471 BC000803 BC000754 AK225436 AK122733 AK122707 AK097386 AK094769 AK027092 BC071688 BC111011	ENST00000395137 ENST00000354723 ENST00000395140 ENST00000338971 ENST00000251303 ENST00000345535 ENST00000395399 ENST00000395400 ENST00000344620 ENST00000351581 ENST00000330181	NP_076949.1 NP_001014999.1 NP_001015000.1 NP_001017389.1 NP_003157.1 NP_835145.1	SULT1A4	GIYD2 AK122733 AK097386 BC071688	ENSG00000213599	Hs.719110	445329	Sulfotransferase family, cytosolic, 1A, phenol-preferring, member 4	GIYD1	0.811795	8.76192	4.5973	0.000498108	0.0105093	0.0190166
830528	ILMN_1685097	ILMN_24821	chr10:73526415:73526464:-	10q22.1	NM_015947	AY013290 AK124364 AK094170 AK093971 AK023436 AF132952 AK096409	ENST00000373101 ENST00000342444 ENST00000317168 ENST00000394919	NP_057031.2	ASCC1		ENSG00000138303	Hs.500007	51008	Activating signal cointegrator 1 complex subunit 1	ASCC1	-0.560641	10.931	-4.59646	0.000498874	0.0105144	0.017516
10717	ILMN_1727078	ILMN_25730	chr17:35139114:35139163:-	17q12	NM_032339	BC106016 BC006006 AY508814 AJ308026* BC063395	ENST00000394231	NP_115715.3	C17orf37		ENSG00000141741	Hs.333526	84299	Chromosome 17 open reading frame 37	C17ORF37	0.649937	6.86953	4.59156	0.000503339	0.0105637	0.00880709
3850411	ILMN_1733983	ILMN_32065	chr5:177081374:177081423:-	5q35.3	NM_001079529		ENST00000393522	NP_001072997.2	FAM153B		ENSG00000170074	Hs.646912	202134	Family with sequence similarity 153, member B	LOC653316	-0.942843	6.22813	-4.59175	0.000503163	0.0105637	0.00914904
4150538	ILMN_1671055	ILMN_6757	chr16:27709958:27710007:-	16p11.2	NM_144675 NM_001109763	BC016460 AY358206 AK128775	ENST00000395724 ENST00000304678 ENST00000380897 ENST00000380898	NP_653276.1 NP_001103233.1	GSG1L		ENSG00000169181	Hs.91910	146395	GSG1-like	GSG1L	-0.825712	6.37626	-4.59221	0.000502748	0.0105637	0.00995474
4220193	ILMN_1807981	ILMN_18194	chr11:395859:395908:-	11p15.5	NM_021805	BC106007 BC025953 BC003591 AK172830 AK025099 AK093427	ENST00000332725 ENST00000397632	NP_068577.2	SIGIRR		ENSG00000185187	Hs.501624	59307	Single immunoglobulin and toll-interleukin 1 receptor (TIR) domain	SIGIRR	1.14317	8.49343	4.59103	0.000503832	0.0105637	0.00785088
5050240	ILMN_1760360	ILMN_5529	chr21:29222972:29223021:-	21q21.3	NM_015565	BC150284 BC045726 AB018257	ENST00000389194 ENST00000361371	NP_056380.2	RNF160		ENSG00000198862	Hs.288773	26046	Ring finger protein 160	RNF160	-0.649869	9.38683	-4.59143	0.000503457	0.0105637	0.00857788
6040768	ILMN_2328813	ILMN_28498	chr1:44458875:44458924:+	1p34.1	NM_001034023 NM_019100 NM_001034024	BX537895 AL137200 AK289366 AK092898 AK054954 AK021605 AB037846 AL136657	ENST00000361745 ENST00000372283 ENST00000372289 ENST00000315913	NP_001029195.1 NP_061973.1 NP_001029196.1	DMAP1	BX537895 AK092898 AK054954	ENSG00000178028	Hs.8008	55929	DNA methyltransferase 1 associated protein 1	DMAP1	0.584147	10.6942	4.58436	0.000509988	0.010679	-0.00401867
6650554	ILMN_1828216	ILMN_100905	chr1:36309725:36309774:+	1p34.3		CB987747			CB987747			Hs.527515	100129828		HS.527515	-0.772322	6.44921	-4.58392	0.000510391	0.010679	-0.00478923
2690709	ILMN_2199389	ILMN_27565	chr3:42553982:42554031:+	3p22.1	NM_004624	X77777 X75299 L13288 BC064424 AK123943 AK056819 AK126759	ENST00000325123	NP_004615.2	VIPR1		ENSG00000114812	Hs.348500	7433	Vasoactive intestinal peptide receptor 1	VIPR1	-0.723435	7.46108	-4.58157	0.000512589	0.0107027	-0.00898911
4060017	ILMN_2407851	ILMN_179882	chr3:57099592:57099641:-	3p14.3	NM_017563	AK092579	ENST00000320057 ENST00000296318	NP_060033.3	IL17RD		ENSG00000144730	Hs.150725	54756	Interleukin 17 receptor D	IL17RD	0.935169	11.4972	4.58158	0.000512574	0.0107027	-0.00896104
7610202	ILMN_1706413	ILMN_20031	chr1:154972270:154972319:+	1q23.1	NM_015997	BC011382 AK000412 AF151800	ENST00000368218 ENST00000368216	NP_057081.3	C1orf66		ENSG00000143303	Hs.512597	51093	Chromosome 1 open reading frame 66	C1ORF66	-0.793387	8.52185	-4.58064	0.00051345	0.0107096	-0.0106305
6110037	ILMN_1661631	ILMN_6239	chr19:59491815:59491864:-	19q13.42	NM_006865	U91927 U91926 BC063009 BC028208 AF025527 AF014924 AF014923 BC032238	ENST00000391744 ENST00000251390 ENST00000391745	NP_006856.2	LILRA3		ENSG00000170866	Hs.113277	11026	Leukocyte immunoglobulin-like receptor, subfamily A (without TM domain), member 3	LILRA3	-1.68537	6.28865	-4.57631	0.000517519	0.0107833	-0.0183441
650367	ILMN_1711089	ILMN_15183	chr5:34994115:34994164:+	5p13.2	NM_194283 NM_001012339	BX648765	ENST00000342382 ENST00000382021	NP_919259.3 NP_001012339.2	DNAJC21		ENSG00000168724	Hs.131887	134218	DnaJ (Hsp40) homolog, subfamily C, member 21	DNAJC21	-0.783262	7.93343	-4.5735	0.00052018	0.0108263	-0.0233562
2100164	ILMN_1835521	ILMN_132239	chr2:190704628:190704677:+	2q32.2		AI075708			AI075708			Hs.580058	100129828		HS.580058	1.09122	5.82245	4.573	0.000520655	0.0108263	-0.0242482
510743	ILMN_1700307	ILMN_33294	chr7:5860340:5860389:+	7p22.1		AX721099 AK096288			ZNF815			Hs.372707	100129828	Zinc finger protein 815	FLJ38969	-0.634082	5.81334	-4.57168	0.000521911	0.0108267	-0.0266039
2320164	ILMN_1749676	ILMN_5352	chr13:44480990:44481014:+,chr13:44487087:44487111:+	13q14.12	NM_018559	BC039586 BC017776 AK292493 AF245045 AF145122 AB051491	ENST00000357537 ENST00000361481 ENST00000361121 ENST00000379151	NP_061029.2	KIAA1704		ENSG00000133114	Hs.507922	55425	KIAA1704	KIAA1704	1.26863	6.15745	4.57214	0.000521473	0.0108267	-0.0257835
4480288	ILMN_1814282	ILMN_12401	chr15:86976379:86976428:+	15q26.1	NM_022767	BC020988 BC014407 BC005164 AK022546 AF327352 AF318330 AB209323	ENST00000332810	NP_073604.3	AEN		ENSG00000181026	Hs.436102	64782	Apoptosis enhancing nuclease	ISG20L1	0.661314	9.95755	4.57128	0.000522288	0.0108267	-0.0273091
3460097	ILMN_1810274	ILMN_137588	chr17:43975338:43975387:-	17q21.32	NM_002145	X16665 BC038968 BX370020	ENST00000330070	NP_002136.1	HOXB2		ENSG00000173917	Hs.514289	3212	Homeobox B2	HOXB2	-0.758831	5.7031	-4.57061	0.000522926	0.0108288	-0.0285027
70369	ILMN_1703079	ILMN_29561	chr20:33720233:33720282:-	20q11.22	NM_021100	AK001470 AK056242	ENST00000374085 ENST00000374092	NP_066923.3	NFS1	nifS	ENSG00000078872	Hs.194692	9054	NFS1 nitrogen fixation 1 homolog (S. cerevisiae)	NFS1	1.02852	5.71	4.56892	0.000524543	0.0108346	-0.0315191
5890471	ILMN_2362341	ILMN_23852	chrX:152781354:152781403:-	Xq28	NM_000425 NM_024003	X59847 M77640 M74387 EF506611 BC126229 BC025843 AK289754 AB102653	ENST00000370058 ENST00000370057 ENST00000370055 ENST00000361699 ENST00000361981 ENST00000370060	NP_000416.1 NP_076493.1	L1CAM		ENSG00000198910	Hs.522818	3897	L1 cell adhesion molecule	L1CAM	0.750024	6.75676	4.56863	0.000524818	0.0108346	-0.0320321
6130725	ILMN_1664016	ILMN_4153	chr19:7443210:7443259:+	19p13.2	XM_001719268 NM_015318	BC077721 BC014994 BC008016 AK127453* AK074372 AB011093 BQ184328 AK127045	ENST00000359920 ENST00000319670	XP_001719320.1 NP_056133.2	ARHGEF18		ENSG00000104880	Hs.465761	23370	Rho/rac guanine nucleotide exchange factor (GEF) 18	ARHGEF18	-0.849548	13.2063	-4.56964	0.000523852	0.0108346	-0.0302321
830424	ILMN_2152581	ILMN_8385	chr6:36570066:36570115:-	6p21.31	NM_007271	BC012085 BC095413	ENST00000407753 ENST00000229812	NP_009202.1	STK38		ENSG00000112079	Hs.409578	11329	Serine/threonine kinase 38	STK38	-0.608149	11.9898	-4.56597	0.000527377	0.0108376	-0.0367847
1050360	ILMN_1749070	ILMN_4641	chr6_cox_hap1:4435194:4435243:+	6_cox_hap1	NM_002121	M83664 BC013184	ENST00000395267 ENST00000395271 ENST00000374797 ENST00000395272 ENST00000308461 ENST00000399486 ENST00000399500 ENST00000399491 ENST00000383100 ENST00000383102 ENST00000399276	NP_002112.3	HLA-DPB1		ENSG00000168383	Hs.485130	3115	Major histocompatibility complex, class II, DP beta 1	HLA-DPB1	-0.890811	9.11447	-4.5677	0.000525708	0.0108376	-0.0336873
2710209	ILMN_2406873	ILMN_4215	chr20:61391033:61391082:+	20q13.33	NM_175609 NM_018209	BC028233 BC011876 BC006085 AL137744 AK123367 AK095048 AK075486 AK027441 AK001629 BC000786	ENST00000353546 ENST00000370275 ENST00000370283	NP_783202.1 NP_060679.1	ARFGAP1	HRIHFB2281	ENSG00000101199	Hs.25584	55738	ADP-ribosylation factor GTPase activating protein 1	ARFGAP1	0.930076	6.82065	4.56669	0.000526684	0.0108376	-0.0355007
3140162	ILMN_1794085	ILMN_21557	chr19:60433145:60433194:-	19q13.42	NM_014931	BC094753 BC068014 BC007629 BC002799 AK126810 AB029038 AK127755*	ENST00000327021	NP_055746.3	SAPS1	AK126810	ENSG00000105063	Hs.515610	22870	SAPS domain family, member 1	SAPS1	0.717313	9.44202	4.56726	0.000526133	0.0108376	-0.0344778
5340187	ILMN_2148819	ILMN_1089	chr12:47865103:47865152:-	12q13.12	NM_006009	EU176481 DQ890579 K00557 BC006468 AK289483 AF141348 AF141347 BC057823 AL534323* AL533987* BC050637 AL538007*	ENST00000301071	NP_006000.2	TUBA1A	EU176481 DQ890579	ENSG00000167552	Hs.654422	7846	Tubulin, alpha 1a	TUBA1A	0.617359	14.1227	4.56568	0.000527653	0.0108376	-0.037296
5900435	ILMN_1758087	ILMN_27488	chr17:24895361:24895410:+	17q11.2	NM_020791	BC133039 BC032793 AB037782	ENST00000261716	NP_065842.1	TAOK1		ENSG00000160551	Hs.631758	57551	TAO kinase 1	TAOK1	-0.654563	7.51303	-4.56414	0.000529139	0.010857	-0.0400447
5080010	ILMN_2067682	ILMN_18364	chr7:149195972:149196021:-	7q36.1		BC023225 BC028735	ENST00000378008		LOC401431	BC028735	ENSG00000204934	Hs.696084	100129828	Homo sapiens hypothetical gene LOC401431, mRNA (cDNA clone IMAGE:3924951).	LOC401431	-1.06606	5.86329	-4.55991	0.000533235	0.01093	-0.0475813
630402	ILMN_1711585	ILMN_15652	chr2:85052008:85052057:+	2p11.2	NM_020122	BC000178 AK314761	ENST00000409785	NP_064507.3	KCMF1		ENSG00000176407	Hs.654968	56888	Potassium channel modulatory factor 1	KCMF1	0.939135	6.4573	4.55549	0.000537553	0.0110073	-0.0554635
730136	ILMN_1787370	ILMN_15591	chr2:37322378:37322427:+	2p22.2	NM_144736	BC065206 BC004548	ENST00000002125	NP_653337.1	C2orf56	BC065206	ENSG00000003509	Hs.433466	55471	Chromosome 2 open reading frame 56	C2ORF56	-0.840543	7.85452	-4.55255	0.000540447	0.0110106	-0.0607105
1400438	ILMN_1688317	ILMN_25264	chr19:58286487:58286536:-	19q13.41	NM_001102603 NM_198893	BC094880 BC000807 BC012054	ENST00000270457	NP_001096073.1 NP_942596.1	ZNF160		ENSG00000170949	Hs.655967	90338	Zinc finger protein 160	ZNF160	-0.583088	5.72198	-4.55339	0.000539617	0.0110106	-0.0592088
2900427	ILMN_1677793	ILMN_10544	chr17:3540999:3541000:-,chr17:3540676:3540723:-	17p13.3	NM_002561 NM_175080 NM_175081	U49396 U49395 DQ234349 BC039015 AK290889 AF070573 AF016709 AB209623 BC028084 BC016917 BC008319 BC006220 AK307959	ENST00000225328 ENST00000345901 ENST00000381833	NP_002552.2 NP_778255.1 NP_778256.1	P2RX5		ENSG00000083454	Hs.408615	5026	Purinergic receptor P2X, ligand-gated ion channel, 5	P2RX5	-1.27969	6.9077	-4.55455	0.000538479	0.0110106	-0.0571462
4010427	ILMN_1686283	ILMN_10713	chr22:16067975:16068024:-	22q11.1	NM_017424	EU446517 CU013266 CU012978 CR456417 BC051755 AK292689 AF190746 AB209648	ENST00000399837 ENST00000262607 ENST00000399839	NP_059120.2	CECR1	CU013266 CU012978	ENSG00000093072	Hs.170310	51816	Cat eye syndrome chromosome region, candidate 1	CECR1	-0.747837	5.52585	-4.55381	0.0005392	0.0110106	-0.0584535
6060161	ILMN_1729827	ILMN_958	chr4:1364776:1364776:+,chr4:1367554:1367602:+	4p16.3	XM_001720077 NM_020894	BC110331 BC021930 AK292661 AB040963 AL390128	ENST00000389851	XP_001720129.1 NP_065945.2	KIAA1530	AL390128	ENSG00000163945	Hs.380475	57654	KIAA1530	KIAA1530	0.760096	5.54945	4.55302	0.000539982	0.0110106	-0.05987
3420402	ILMN_1800152	ILMN_138982	chr20:3796793:3796842:+	20p13		AK123956 AK023799 AX775775 AB033097			MAVS	AX775775		Hs.570362	100129828	Mitochondrial antiviral signaling protein	KIAA1271	-0.681041	6.78175	-4.54951	0.000543452	0.0110402	-0.0661296
6590243	ILMN_1715804	ILMN_9873	chr17:1368315:1368364:-	17p13.3	NM_006224	BC082976 BC068538 AL117644 BC045108	ENST00000313486	NP_006215.1	PITPNA		ENSG00000174238	Hs.429819	5306	Phosphatidylinositol transfer protein, alpha	PITPNA	0.563498	7.99065	4.54942	0.000543543	0.0110402	-0.0662928
7400537	ILMN_1730054	ILMN_22828	chr22:22706377:22706426:-	22q11.23	NM_000853	X79389 CR456499	ENST00000382792 ENST00000248935	NP_000844.2	GSTT1		ENSG00000184674	Hs.268573	2952	Glutathione S-transferase theta 1	GSTT1	-1.08302	6.48738	-4.55015	0.000542818	0.0110402	-0.0649884
3850273	ILMN_1688089	ILMN_16687	chr12:117067523:117067572:+	12q24.23	NM_002567	X75252 D16111 BC031102 BC017396 AK226006 E05647 AF130103* BU622182	ENST00000261313	NP_002558.1	PEBP1		ENSG00000089220	Hs.433863	5037	Phosphatidylethanolamine binding protein 1	PEBP1	1.11179	10.7851	4.54837	0.000544583	0.0110502	-0.0681618
5550288	ILMN_1726327	ILMN_29852	chr1:104040211:104040260:-	1p21.1	NM_004038 NM_001008219 NM_001008218	BC132997 BC132995 BC132987 BC132985 BC092444 BC070302 BC063129 AK313275	ENST00000332554 ENST00000330330 ENST00000305865 ENST00000370083	NP_004029.2 NP_001008220.1 NP_001008219.1	AMY1A		ENSG00000187733	Hs.655232	276	Amylase, alpha 1A (salivary)	AMY1B	1.08501	9.5588	4.54724	0.000545716	0.0110518	-0.0701922
6840367	ILMN_1851299	ILMN_82275	chr9:134893561:134893610:-	9q34.13									100129828		HS.211930	-0.702146	7.18009	-4.5468	0.000546148	0.0110518	-0.0709658
7570673	ILMN_1798256	ILMN_1606	chr7:48114453:48114502:+	7p12.3	NM_003364 NM_181597	X90858 BC053592 BC047030 BC001405 AK096167 BC007348	ENST00000395560 ENST00000395564 ENST00000341253 ENST00000331803	NP_003355.1 NP_853628.1	UPP1	AK096167	ENSG00000183696	Hs.488240	7378	Uridine phosphorylase 1	UPP1	-1.21692	6.66967	-4.54664	0.000546308	0.0110518	-0.0712518
2350189	ILMN_1725314	ILMN_3653	chr1:89245121:89245170:-	1p22.2	NM_018284	BC063819 AL136680 AK309096 CR936758 CR936755	ENST00000370481 ENST00000394662 ENST00000235878 ENST00000370478 ENST00000370482	NP_060754.2	GBP1	DKFZp564C2478 GBP3	ENSG00000117226	Hs.62661	2633	Guanylate binding protein 1, interferon-inducible, 67kDa	GBP3	0.760508	7.43247	4.54402	0.000548935	0.0110897	-0.0759402
7210110	ILMN_2236655	ILMN_13132	chr20:29590784:29590833:+	20q11.21	NM_178582	AK074686		NP_848697.1	HM13			Hs.373741	81502	Histocompatibility (minor) 13	HM13	-0.691797	7.26531	-4.54367	0.000549283	0.0110897	-0.0765605
6590594	ILMN_1792689	ILMN_26493	chr6:26232443:26232492:+	6p22.1	NM_003512	U90551 BC085010 BC050602 BC017379 AK311811 CR608156	ENST00000396980 ENST00000314088 ENST00000377791	NP_003503.1	HIST1H2AC	H2A/l U90551 BC085010 BC050602 BC017379	ENSG00000180573	Hs.699831	8334	Histone cluster 1, H2ac	HIST1H2AC	-1.29503	11.3456	-4.54249	0.000550464	0.0111024	-0.0786588
840255	ILMN_1774259	ILMN_21197	chr15:56931376:56931425:+	15q22.1	NM_001040453 NM_001040450	AL833610 AK075319 AB032990 BC060514	ENST00000316848	NP_001035543.1 NP_001035540.1	FAM63B	KIAA1164	ENSG00000128923	Hs.591122	54629	Family with sequence similarity 63, member B	FAM63B	0.804911	5.80199	4.5408	0.000552165	0.0111136	-0.081674
1510152	ILMN_2315964	ILMN_9290	chr1:109624050:109624099:-	1p13.3	NM_001005290 NM_032636 NM_001032291 NM_001032290	BX649139 AK289593 AK126567 AF223000 BC017190 BC001425 AF447874 BC056909	ENST00000369903 ENST00000409138 ENST00000409267 ENST00000369909 ENST00000369907 ENST00000369904	NP_001005290.1 NP_116025.1 NP_001027462.1 NP_001027461.1	PSRC1	BC017190 BC001425	ENSG00000134222	Hs.405925	84722	Proline/serine-rich coiled-coil 1	PSRC1	1.08674	5.79641	4.54002	0.000552955	0.0111136	-0.0830712
6940709	ILMN_1787314	ILMN_947	chr10:115873626:115873651:-	10q25.3	NM_018017 NM_000641* NM_182493 NM_178231 NM_138468 NM_176083* NM_176081* NM_004412*	AB053316	ENST00000327794 ENST00000315728 ENST00000358299 ENST00000392237 ENST00000398622* ENST00000366215* ENST00000366203* ENST00000369172* ENST00000369287 ENST00000351358* ENST00000354631* ENST00000377799* ENST00000394809 ENST00000268446 ENST00000264563*	NP_060487.2 NP_872299.2 NP_839945.1 NP_612477.3	C10orf118		ENSG00000185842	Hs.159066	55088	Chromosome 10 open reading frame 118	ALS2CR14	0.901306	9.77284	4.54005	0.000552922	0.0111136	-0.0830128
7510253	ILMN_1784203	ILMN_22648	chr12:6617746:6617795:-	12p13.31	NM_032489	DQ894028 DQ890872 AF085884 AB051833 AK312782 AK311572 BC033010	ENST00000229243	NP_115878.2	ACRBP	SP32 DQ894028 DQ890872	ENSG00000111644	Hs.123239	84519	Acrosin binding protein	ACRBP	-0.833074	6.36821	-4.53976	0.000553224	0.0111136	-0.0835465
1660685	ILMN_2208413	ILMN_3543	chr2:144242058:144242107:+	2q22.2	NM_018460	BC038976 BC016701 AY219338 AK226014 BC029346 AF217507 AF212222 AF217522	ENST00000295095	NP_060930.3	ARHGAP15	BC029346	ENSG00000075884	Hs.171011	55843	Rho GTPase activating protein 15	ARHGAP15	-0.568453	11.7846	-4.53874	0.000554255	0.0111232	-0.0853654
3610035	ILMN_1785268	ILMN_29684	chr1:116888456:116888462:-,chr1:116880331:116880373:-	1p13.1	NM_001779	Y00636 X06296 CR456939 BT019817 BT019816 BC005930 AK291980 E07643	ENST00000369487 ENST00000237538 ENST00000369489	NP_001770.1	CD58		ENSG00000116815	Hs.34341	965	CD58 molecule	CD58	-0.739483	10.9022	-4.53811	0.000554894	0.0111249	-0.0864922
380327	ILMN_1719344	ILMN_27547	chr10:64584100:64584149:+	10q21.2	NM_030759	BC011707 AY267840 AY267839 AL136656 AK225257 AK225256 AK054957 AF267866 BC001345 BX453610*	ENST00000277746	NP_110386.2	NRBF2		ENSG00000148572	Hs.449628	29982	Nuclear receptor binding factor 2	LOC730820	-0.846837	9.06193	-4.5358	0.000557241	0.0111274	-0.0906171
2450291	ILMN_1874302	ILMN_107347	chr5:157392042:157392091:+	5q33.3		BE646122			BE646122			Hs.543828	100129828		HS.543828	1.26917	5.97454	4.53691	0.000556105	0.0111274	-0.0886225
3840719	ILMN_1772845	ILMN_13472	chr12:122516751:122516800:+	12q24.31	NM_180699 NM_180703 NM_022717	U44799 U44798 BC054034 BC047678 BC009622 AK290127 BC028485	ENST00000361485 ENST00000350887 ENST00000392420	NP_851030.1 NP_851034.1 NP_073208.1	SNRNP35		ENSG00000184209	Hs.632738	11066	Small nuclear ribonucleoprotein 35kDa (U11/U12)	SNRNP35	0.805947	7.37898	4.53573	0.000557308	0.0111274	-0.0907342
5390608	ILMN_2347193	ILMN_19619	chr17:35315637:35315686:-	17q12	NM_001042471 NM_018530	EU526756 EU526755 EU526754 EU526753 BX538068 BC025682 AK057588 AK000409 AF258572 AF119884 BX647700	ENST00000394175 ENST00000394179 ENST00000354894 ENST00000309481 ENST00000360317	NP_001035936.1 NP_061000.2	GSDMB	AF258572	ENSG00000073605	Hs.306777	55876	Gasdermin B	GSDMB	-0.738899	8.87061	-4.53527	0.000557778	0.0111274	-0.091558
5910241	ILMN_1760503	ILMN_138711	chr3:168442987:168443022:-,chr3:168441388:168441401:-	3q26.1	NM_024687	BC034229 AK093296 AK026702 AX748039	ENST00000392764 ENST00000392766 ENST00000307529 ENST00000392767	NP_078963.2	ZBBX	AX748039	ENSG00000169064	Hs.478143	79740	Zinc finger, B-box domain containing	ZBBX	0.716528	6.09289	4.53542	0.000557622	0.0111274	-0.0912859
1500411	ILMN_2369919	ILMN_41739	chr3:9949366:9949387:+,chr3:9949504:9949531:+	3p25.3	NM_153460 NM_032732 NM_153461	EF676032 BC006411 AY359098 AY358840 AK096824 AK092907 AK075534 AF458065 AX747801 AK315024	ENST00000383812 ENST00000295981 ENST00000403601	NP_703190.1 NP_116121.2 NP_703191.1	UNQ6118	IL17RC BC006411 AK075534 AX747801 AK315024	ENSG00000163702	Hs.129959	84818	Homo sapiens IL-17RC mRNA, complete cds.	IL17RC	0.958443	5.59232	4.53199	0.00056113	0.0111548	-0.0974146
3610630	ILMN_1668582	ILMN_11665	chr3:3169140:3169154:-,chr3:3167695:3167729:-	3p26.3	NM_016302	BX647351 BC067811 BC017419 AK123077 AK058191 AK027507 AF117230 BC059171 CR627060	ENST00000231948	NP_057386.2	CRBN		ENSG00000113851	Hs.18925	51185	Cereblon	CRBN	-0.773515	10.4507	-4.53295	0.000560146	0.0111548	-0.0956987
4260661	ILMN_1774844	ILMN_1236	chr1:204973914:204973963:+	1q32.1	NM_032960 NM_004759	BC052584 BQ278657	ENST00000294981 ENST00000367103	NP_116584.2 NP_004750.1	MAPKAPK2		ENSG00000162889	Hs.643566	9261	Mitogen-activated protein kinase-activated protein kinase 2	MAPKAPK2	1.14004	8.85335	4.53231	0.000560802	0.0111548	-0.0968425
4890040	ILMN_1677221	ILMN_21660	chr5:71691465:71691514:+	5q13.2		BC018720 BF062401*			PTCD2				100129828	Pentatricopeptide repeat domain 2	PTCD2	-0.832719	8.2224	-4.5313	0.00056184	0.0111548	-0.0986504
6550382	ILMN_1743021	ILMN_9437	chr12:120167362:120167411:-	12q24.31	NM_172216 NM_153500 NM_172215 NM_153499 NM_172214 NM_006549 NM_172226	DQ896785 DQ893410 BC026060 BC000318 AL834322 AK292072 AK024748 AF321388 AF321387 AF321386 AF321385 AF287631 AF287630 AF140507 AF101264 AF091074 AB081337 AB081336 AB018330	ENST00000392473 ENST00000360452 ENST00000404169 ENST00000402834 ENST00000392474 ENST00000337174 ENST00000347034 ENST00000324774	NP_757365.1 NP_705720.1 NP_757364.1 NP_705719.2 NP_757363.1 NP_006540.3 NP_757380.1	CAMKK2	DQ896785 DQ893410	ENSG00000110931	Hs.297343	10645	Calcium/calmodulin-dependent protein kinase kinase 2, beta	CAMKK2	0.832693	6.37554	4.53122	0.000561922	0.0111548	-0.0987928
2810010	ILMN_2105573	ILMN_22857	chr17:31546674:31546723:-	17q12	NM_001001437	BC063472 BC007783	ENST00000378354	NP_001001437.2	CCL3L3	BC063472	ENSG00000205021	Hs.512304	414062	Chemokine (C-C motif) ligand 3-like 3	CCL3L3	-1.18666	7.40687	-4.5297	0.000563481	0.0111638	-0.101499
7560114	ILMN_1695246	ILMN_6513	chr3:49188720:49188769:+	3p21.31	NM_173546	BC039083 BC013110 AK002164	ENST00000332780	NP_775817.1	KLHDC8B		ENSG00000185909	Hs.13781	200942	Kelch domain containing 8B	KLHDC8B	-0.810608	5.8889	-4.52998	0.000563193	0.0111638	-0.101001
1430477	ILMN_1748352	ILMN_22377	chr9:98835004:98835053:-	9q22.33	NM_001333	Y14734 BC110512 BC023504 AY358641 AF070448 AB001928 BC067289	ENST00000259470	NP_001324.2	CTSL2	CTSU	ENSG00000136943	Hs.660866	1515	Cathepsin L2	CTSL2	1.05953	5.75573	4.52914	0.000564067	0.0111644	-0.102516
2970019	ILMN_1751120	ILMN_30163	chr6:26393372:26393421:-	6p22.1	NM_003543	BC120939 BC010926	ENST00000377727 ENST00000289352	NP_003534.1	HIST1H4H		ENSG00000158406	Hs.591790	8365	Histone cluster 1, H4h	HIST1H4H	-1.07971	9.84289	-4.52683	0.000566448	0.0111722	-0.106633
3060066	ILMN_2125451	ILMN_170668	chr11:89171176:89171225:-	11q14.3	NM_020358	EU446828 BC126472 BC075020 BC075019 AB037682	ENST00000329758	NP_065091.1	TRIM49	EU446828	ENSG00000168930	Hs.534218	57093	Tripartite motif-containing 49	TRIM49	0.788629	7.2088	4.52661	0.000566679	0.0111722	-0.10703
4640181	ILMN_2354617	ILMN_16555	chr19:45007994:45008043:-	19q13.2	NM_006483 NM_006484 NM_004714	BC025291 BC018751 AK074971 AF205861 Y17999	ENST00000348817 ENST00000323039	NP_006474.1 NP_006475.1 NP_004705.1	DYRK1B		ENSG00000105204	Hs.130988	9149	Dual-specificity tyrosine-(Y)-phosphorylation regulated kinase 1B	DYRK1B	-0.920326	5.88594	-4.52797	0.000565272	0.0111722	-0.104602
7160360	ILMN_1657129	ILMN_12260	chr7:26673836:26673885:-	7p15.2	NM_003930	BC036044	ENST00000345317	NP_003921.2	SKAP2		ENSG00000005020	Hs.200770	8935	Src kinase associated phosphoprotein 2	SKAP2	-1.04551	8.70356	-4.52681	0.000566474	0.0111722	-0.106677
610400	ILMN_2128967	ILMN_26016	chr11:111259711:111259760:+	11q23.1	NM_022761	CR457378 BC020628 AK027152 AJ250229 BC036892	ENST00000260276	NP_073598.1	C11orf1		ENSG00000137720	Hs.17546	64776	Chromosome 11 open reading frame 1	C11ORF1	-0.918378	8.17192	-4.52268	0.000570762	0.0111979	-0.114046
2070450	ILMN_1699767	ILMN_673	chr15:83482883:83482932:+	15q25.3	NM_173454 NM_002605	BC075822 BC048317 BC017164 AL109778 AL109687 AK122689 AK074280 AF056490 BC037260 BC036190 BC013825 BF382687 BC060762	ENST00000339708 ENST00000356472 ENST00000394553 ENST00000310298	NP_775656.1 NP_002596.1	PDE8A		ENSG00000073417	Hs.9333	5151	Phosphodiesterase 8A	PDE8A	0.833639	7.49649	4.52345	0.000569962	0.0111979	-0.112676
2370601	ILMN_1703430	ILMN_3627	chr19:4219966:4220015:+	19p13.3	NM_018074	BC000561 AK023988 AK001236 AF091080 BC019096	ENST00000262962	NP_060544.2	CCDC94		ENSG00000105248	Hs.21811	55702	Coiled-coil domain containing 94	FLJ10374	0.892046	7.55176	4.52322	0.000570207	0.0111979	-0.113096
5820373	ILMN_1785284	ILMN_24260	chr14:73597102:73597151:-	14q24.3	NM_005589	EU176729 DQ893680 DQ892921 M93405 BC032371 BC004909 AK223244 AK222687 AJ249994 AF159889 AF148505 AK312389 AK311478	ENST00000350259	NP_005580.1	ALDH6A1	EU176729 DQ893680 DQ892921	ENSG00000119711	Hs.293970	4329	Aldehyde dehydrogenase 6 family, member A1	ALDH6A1	-0.83944	9.22844	-4.52393	0.000569464	0.0111979	-0.111821
6370504	ILMN_1756360	ILMN_11938	chr3:199161471:199161489:+,chr3:199162204:199162234:+	3q29	NM_000996	BC010949 AY871273 AK026642 AK026614 AB055768 AK055653	ENST00000329092	NP_000987.2	RPL35A	AY871273 AB055768	ENSG00000182899	Hs.529631	6165	Ribosomal protein L35a	RPL35A	-0.520797	14.9774	-4.52383	0.000569563	0.0111979	-0.111991
70092	ILMN_1699383	ILMN_30583	chr7:44016426:44016475:+	7p13	XM_499356 NR_003655* XM_935540		ENST00000368843* ENST00000368841*	XP_499356.3 XP_940633.3	LOC442609			Hs.433879	442609	Similar to Williams-Beuren syndrome critical region protein 19	POLR2J4	0.957818	8.5753	4.52102	0.0005725	0.0111983	-0.117019
1710280	ILMN_1703301	ILMN_32343	chr17:42922595:42922644:-	17q21.32	XR_040085 XR_017538	BC067758 BC090855	ENST00000312513		BC067758	LOC653479	ENSG00000174100	Hs.537279	653479	Homo sapiens cDNA clone IMAGE:5266250, containing frame-shift errors.	LOC653479	-0.631922	10.5307	-4.51932	0.000574286	0.0111983	-0.120063
1990079	ILMN_1703955	ILMN_3809	chr8:124584720:124584769:-	8q24.13	NM_058229 NM_148177	EF143260 BC100020 BC024030 AK056986 AJ420108	ENST00000287396	NP_478136.1 NP_680482.1	FBXO32		ENSG00000156804	Hs.403933	114907	F-box protein 32	FBXO32	-0.780467	6.75495	-4.5214	0.000572107	0.0111983	-0.116347
2480681	ILMN_1673697	ILMN_139319	chr11:66170518:66170567:+	11q13.1					RBM4				100129828	RNA binding motif protein 4	RBM4	0.79425	6.40163	4.52209	0.000571385	0.0111983	-0.115113
4180161	ILMN_1702696	ILMN_22809	chr1:19465180:19465229:-	1p36.13	NM_201252	BC035351	ENST00000341714	NP_957704.3	AFAR3	AKR7L	ENSG00000211454	Hs.662342	246181	Homo sapiens partial mRNA for aflatoxin B1 aldehyde reductase (AFAR3 gene).	AFAR3	1.00252	5.61128	4.51854	0.00057511	0.0111983	-0.121463
4560719	ILMN_2262288	ILMN_29675	chr11:62091457:62091506:-	11q12.3	NM_001404	X63526 M55409 BT006677 BC067738 BC031012 BC028179 BC021974 BC013918 BC007949 BC006520 BC006509 BC000384 AY687925 AY542307 AK129618 AK129569 AK097279 BC024274 BC018857 BC004215 BC004189 BC004142 AF119850	ENST00000329251 ENST00000378019	NP_001395.1	EEF1G	AK097279 SHMT2 BC004189 BC004142 AF119850	ENSG00000186676	Hs.144835	1937	Eukaryotic translation elongation factor 1 gamma	EEF1G	-0.531486	14.2582	-4.51991	0.000573663	0.0111983	-0.119001
5270717	ILMN_1651828	ILMN_24878	chr1:154545500:154545549:-	1q22	NM_005998 NM_001008800 NM_001008883	X74801 U17104 BC008019 BC006501 AK126400 AB208882 AL833197	ENST00000368258 ENST00000368262 ENST00000295688 ENST00000368259 ENST00000368261	NP_005989.3 NP_001008800.1 NP_001008883.1	CCT3		ENSG00000163468	Hs.491494	7203	Chaperonin containing TCP1, subunit 3 (gamma)	CCT3	1.00993	9.33261	4.5179	0.00057578	0.0111983	-0.122602
5340403	ILMN_1702706	ILMN_18531	chr22:37766629:37766678:+	22q13.1	NM_145298 NM_001006666	AK315650 AK092614	ENST00000308521 ENST00000381565	NP_660341.2 NP_001006667.1	APOBEC3F		ENSG00000128394	Hs.659809	200316	Apolipoprotein B mRNA editing enzyme, catalytic polypeptide-like 3F	APOBEC3F	-0.979375	7.75597	-4.51829	0.000575366	0.0111983	-0.121899
7570632	ILMN_2123521	ILMN_19847	chr12:100655759:100655808:-	12q23.2	NM_153694	BC062662 AF517774 AF492003 AK125930	ENST00000392924 ENST00000392927 ENST00000266743	NP_710161.1	SYCP3		ENSG00000139351	Hs.506504	50511	Synaptonemal complex protein 3	SYCP3	-0.584409	5.37662	-4.51934	0.00057427	0.0111983	-0.120034
4880129	ILMN_1674069	ILMN_13715	chr7:22819228:22819277:-	7p15.3	NM_019059	BC071973 BC001732 AK027539 AK026520 AJ011007 AF150733 AF086336 BG473946 BU899205	ENST00000358435 ENST00000372879 ENST00000405021	NP_061932.1	TOMM7		ENSG00000196683	Hs.112318	54543	Translocase of outer mitochondrial membrane 7 homolog (yeast)	TOMM7	-0.727725	13.6221	-4.51697	0.000576756	0.0112064	-0.124257
3190497	ILMN_1832120	ILMN_128042	chr1:197160381:197160430:-	1q31.3		DR978886			DR978886			Hs.575861	100129828		HS.575861	0.78211	7.71573	4.51404	0.000579866	0.011256	-0.129512
6770286	ILMN_1772492	ILMN_22327	chr17:68679537:68679569:+	17q25.1	NM_001050	BC008500	ENST00000357585	NP_001041.1	SSTR2		ENSG00000180616	Hs.514451	6752	Somatostatin receptor 2	MCART1	0.714884	13.8044	4.5124	0.000581605	0.0112789	-0.132438
1400059	ILMN_1655206	ILMN_33992	chr9:128687415:128687464:+	9q33.3	NM_001099270	BC035710 BC020929 AK074274 AK055661 AB082524	ENST00000373452 ENST00000319119	NP_001092740.1	ZBTB34		ENSG00000177125	Hs.177633	403341	Zinc finger and BTB domain containing 34	ZBTB34	-0.74115	8.93419	-4.50944	0.000584763	0.0112966	-0.137731
2230114	ILMN_2219437	ILMN_26652	chr11:32832368:32832417:+	11p13	NM_024081	BC063393	ENST00000257836	NP_076986.1	PRRG4		ENSG00000135378	Hs.471695	79056	Proline rich Gla (G-carboxyglutamic acid) 4 (transmembrane)	PRRG4	1.16964	7.81321	4.50957	0.00058463	0.0112966	-0.137508
3420767	ILMN_1731014	ILMN_24319	chr3:50597018:50597067:+	3p21.31	NM_016173	BX537562 AF172244 BQ183021*	ENST00000232854	NP_057257.1	HEMK1		ENSG00000114735	Hs.517987	51409	HemK methyltransferase family member 1	HEMK1	-0.739794	7.18185	-4.50976	0.000584426	0.0112966	-0.137167
7040747	ILMN_1815056	ILMN_44499	chr17:31518174:31518223:-	17q12	XM_001715944		ENST00000407042	XP_001715996.1	LOC653382		ENSG00000218335	Hs.645530	653382	Hypothetical LOC653382	LOC653382	-0.649252	6.19107	-4.50945	0.000584753	0.0112966	-0.137714
730348	ILMN_1775163	ILMN_28996	chr2:182761962:182762011:-	2q32.1	NM_001003683 NM_005019	DQ896694 DQ895578 DQ893372 DQ892369 U40370 BC022480 AL110263 AJ401610	ENST00000358139 ENST00000410103 ENST00000331935 ENST00000351439 ENST00000409365 ENST00000346717	NP_001003683.1 NP_005010.2	PDE1A	DQ896694 DQ895578 DQ893372 DQ892369	ENSG00000115252	Hs.191046	5136	Phosphodiesterase 1A, calmodulin-dependent	PDE1A	-0.906593	5.55491	-4.50532	0.000589191	0.0113309	-0.145103
770372	ILMN_2363439	ILMN_14452	chr17:4073693:4073742:+	17p13.2	NM_002958 NM_001005861	BC153090 BC148614 X96588 X69970 BC021700 AB209405	ENST00000296084	NP_002949.2 NP_001005861.1	RYK		ENSG00000163785	Hs.654562	6259	RYK receptor-like tyrosine kinase	RYK	-0.976739	7.10356	-4.5044	0.00059019	0.0113309	-0.146759
2630017	ILMN_1695432	ILMN_13248	chr22:25258661:25258661:-,chr22:25254180:25254228:-	22q12.1	NM_003595 NM_001008566	CR533528 CR456597 BC017509 BC001057 AK075139 AK074538 AJ006198 AF061254 AF049891 AL136623 AK057171	ENST00000398110 ENST00000338754 ENST00000403880	NP_003586.3 NP_001008566.1	TPST2		ENSG00000128294	Hs.632768	8459	Tyrosylprotein sulfotransferase 2	TPST2	-0.662409	10.4823	-4.50439	0.000590192	0.0113309	-0.146762
2690484	ILMN_1789879	ILMN_8910	chr2:19974352:19974401:-	2p24.1	NM_001006657 NM_020779	AK022866 AB037757	ENST00000281405 ENST00000345530	NP_001006658.1 NP_065830.2	WDR35	DKFZp762F1313	ENSG00000118965	Hs.205427	57539	WD repeat domain 35	WDR35	-1.0135	6.87176	-4.50601	0.000588451	0.0113309	-0.143875
4640438	ILMN_1676905	ILMN_10605	chr16:3288979:3289028:-	16p13.3	NM_033208	BC069635* BC069632 BC069623 BC033778 AK308054	ENST00000268674 ENST00000396862	NP_149985.2	TIGD7	BC033778	ENSG00000140993	Hs.708399	91151	Tigger transposable element derived 7	TIGD7	-0.786323	8.11117	-4.50558	0.000588912	0.0113309	-0.14464
5690743	ILMN_1728498	ILMN_4246	chr3:51966690:51966739:-	3p21.1	NM_033010 NM_033009 NM_020418 NM_033008	BX647811 BC017098 BC004153 BC003008 AK225815 AK023993 AK001244 AF257771 AF257770 AF176330 AF092441	ENST00000395013 ENST00000395014 ENST00000355852 ENST00000404211 ENST00000337016 ENST00000322099	NP_127503.1 NP_127502.1 NP_065151.1 NP_127501.1	PCBP4		ENSG00000090097	Hs.20930	57060	Poly(rC) binding protein 4	PCBP4	0.587102	8.4179	4.50413	0.000590473	0.0113309	-0.147227
6280722	ILMN_1887403	ILMN_92650	chr1:100430719:100430768:-	1p21.2	NM_001918		ENST00000370132	NP_001909.2	DBT		ENSG00000137992	Hs.709187	1629	Dihydrolipoamide branched chain transacylase E2	DBT	-0.773453	6.10296	-4.50602	0.000588441	0.0113309	-0.143858
7400152	ILMN_1784774	ILMN_27504	chrX:78103829:78103878:+	Xq21.1	NM_014499 NM_198333	BC051875 AK292138	ENST00000395516 ENST00000171757	NP_055314.1 NP_938147.1	P2RY10		ENSG00000078589	Hs.296433	27334	Purinergic receptor P2Y, G-protein coupled, 10	P2RY10	1.43253	5.96186	4.50313	0.000591564	0.011341	-0.14903
610504	ILMN_1866460	ILMN_86349	chr3:69149593:69149642:-	3p14.1		BX647714 BF447898			BX647714			Hs.639903	100129828		HS.332056	-0.82091	6.16657	-4.50116	0.000593699	0.0113603	-0.152552
2000593	ILMN_1655422	ILMN_137046	chr18:45272146:45272195:-	18q21.1	NM_000985	BC000502		NP_000976.1	RPL17			Hs.374588	6139	Ribosomal protein L17	RPL17	-0.61154	12.4687	-4.50162	0.000593196	0.0113603	-0.151724
270113	ILMN_1812700	ILMN_17172	chr15:56627947:56627996:+	15q22.1	NM_000236	X07228 J03895 J03540 D83548 BC132825 AK292631 AK290062 AK315306 AK309448 BC146659	ENST00000299022 ENST00000356113	NP_000227.2	LIPC		ENSG00000166035	Hs.654472	3990	Lipase, hepatic	LIPC	-0.626957	5.74676	-4.49995	0.000595019	0.0113748	-0.154722
450309	ILMN_1762225	ILMN_13684	chr19:18899822:18899845:+,chr19:18899937:18899962:+	19p13.11	NM_019070	BX647408 BC002674 AK291916 AK223294 AK001294 BC000979	ENST00000247003	NP_061943.2	DDX49	DKFZp564C0716	ENSG00000105671	Hs.143187	54555	DEAD (Asp-Glu-Ala-Asp) box polypeptide 49	DDX49	0.83235	7.36004	4.49736	0.000597847	0.0114012	-0.159355
610465	ILMN_1711122	ILMN_37101	chr15:28170978:28171027:+	15q13.2									100129828		LOC653073	-0.725935	6.01682	-4.4956	0.00059978	0.0114012	-0.16251
620100	ILMN_2405233	ILMN_1247	chr7:92037073:92037112:-,chr7:92033302:92033311:-	7q21.2	NM_152789 NM_001040057	AM393866 AM392992 BC090868 BC062706 BC057771 BC032461 BC073952 AL833918 AK313692 BM547373	ENST00000332869 ENST00000406742	NP_690002.2 NP_001035146.1	FAM133B	DKFZp564O052 AM393866 AM392992	ENSG00000183055	Hs.489105	257415	Family with sequence similarity 133, member B	FAM133B	0.635829	9.32621	4.49605	0.00059928	0.0114012	-0.161695
1570537	ILMN_2192316	ILMN_183208	chr20:39186050:39186099:+	20q12	NM_003286	X16479 U07806 M27913 J03250 BC000943	ENST00000361337	NP_003277.1	TOP1		ENSG00000198900	Hs.472737	7150	Topoisomerase (DNA) I	TOP1	0.85815	7.49927	4.49558	0.000599794	0.0114012	-0.162533
5360390	ILMN_2091084	ILMN_11118	chr8:96327451:96327500:-	8q22.1	NM_177965	AK055162 BC150301	ENST00000286688	NP_808880.1	C8orf37		ENSG00000156172	Hs.548157	157657	Chromosome 8 open reading frame 37	C8ORF37	0.779788	13.3168	4.49693	0.000598318	0.0114012	-0.160125
5910112	ILMN_1778010	ILMN_3781	chr16:3059568:3059617:+	16p13.3	NM_001012631 NM_001012718 NM_001012636 NM_004221 NM_001012635 NM_001012633 NM_001012634 NM_001012632		ENST00000008180 ENST00000325568 ENST00000382213 ENST00000396890 ENST00000396887	NP_001012649.1 NP_001012736.1 NP_001012654.1 NP_004212.4 NP_001012653.1 NP_001012651.1 NP_001012652.1 NP_001012650.1	IL32		ENSG00000008517	Hs.943	9235	Interleukin 32	IL32	-0.854191	5.43718	-4.49753	0.000597662	0.0114012	-0.159054
2230129	ILMN_1750596	ILMN_17245	chr16:3527168:3527217:+	16p13.3	NM_024793	AK023359 AK023319		NP_079069.1	CLUAP1			Hs.155995	23059	Clusterin associated protein 1	CLUAP1	-0.636861	7.1548	-4.49434	0.000601163	0.0114057	-0.164761
2970133	ILMN_1698950	ILMN_28098	chr21:44375152:44375201:+	21q22.3	NM_005049	X95263 U56085 U53346 BC014988 BC013309	ENST00000291576	NP_005040.2	PWP2		ENSG00000160220	Hs.449076	5822	PWP2 periodic tryptophan protein homolog (yeast)	PWP2	0.918198	6.0222	4.49455	0.000600938	0.0114057	-0.164395
2810114	ILMN_1657744	ILMN_13536	chr15:72980415:72980464:-	15q24.1	NM_020447	BC064575 BC015637 BC006348 AL360199 AK025373 AK001572 AK000005	ENST00000357635	NP_065180.1	C15orf17	AL360199 AK000005	ENSG00000178761	Hs.367690	57184	Chromosome 15 open reading frame 17	C15ORF17	-0.56998	9.13742	-4.49338	0.000602222	0.0114071	-0.166481
4200414	ILMN_1795927	ILMN_46522	chr13:19175322:19175371:-	13q12.11	XM_001721860 XR_017033 NM_001042414	AF448795	ENST00000338910 ENST00000406218	XP_001721912.1 NP_001035879.1	PSPC1		ENSG00000121390	Hs.710333	642395	Paraspeckle component 1	PSPC1	1.20324	8.68704	4.49325	0.00060237	0.0114071	-0.166721
540446	ILMN_1738938	ILMN_20372	chr11:111461149:111461198:-	11q23.1	NM_012459	BC106067 BC105986 BC000711 AK025397 AF165967 AF150087 BF972097	ENST00000280354	NP_036591.1	TIMM8B	DDP2	ENSG00000150779	Hs.279915	26521	Translocase of inner mitochondrial membrane 8 homolog B (yeast)	TIMM8B	0.955833	6.90269	4.49033	0.000605603	0.0114468	-0.171952
5080072	ILMN_2403664	ILMN_21608	chr2:25237568:25237617:-	2p23.3	NM_000939 NM_001035256	M38297 CR541826 BT019918 BC065832 DQ884404	ENST00000264708 ENST00000405623 ENST00000380794 ENST00000395826	NP_000930.1 NP_001030333.1	POMC		ENSG00000115138	Hs.1897	5443	Proopiomelanocortin	POMC	-0.786054	6.92231	-4.49068	0.000605212	0.0114468	-0.171321
2320619	ILMN_1677610	ILMN_9396	chr17:1892134:1892183:+	17p13.3	NM_080822	BC041170 BC040696 AK098268 AF321875 AF073528 BC013205	ENST00000263084	NP_543012.1	DPH1	OVCA2 AK098268	ENSG00000214014	Hs.513856	1801	DPH1 homolog (S. cerevisiae)	OVCA2	0.585796	5.7854	4.48877	0.000607334	0.0114473	-0.174742
2510646	ILMN_1685742	ILMN_3795	chr15:20579306:20579355:-	15q11.2	NM_030922	AK313584 AY732242	ENST00000359727 ENST00000337451	NP_112184.4	NIPA2		ENSG00000140157	Hs.591003	81614	Non imprinted in Prader-Willi/Angelman syndrome 2	NIPA2	0.8883	6.78384	4.48905	0.000607022	0.0114473	-0.174239
4010100	ILMN_1849013	ILMN_123169	chr5:55269091:55269140:-	5q11.2		AL049265 AB074172	ENST00000381298		IL6ST		ENSG00000134352	Hs.532082	100129828	Interleukin 6 signal transducer (gp130, oncostatin M receptor)	HS.570988	-1.20325	8.99048	-4.48947	0.000606553	0.0114473	-0.173484
7320209	ILMN_1669981	ILMN_35592	chr10:46661806:46661855:-	10q11.22	XM_001714087	BC075841 BC051298 AK309024	ENST00000399449 ENST00000399508	XP_001714139.1	BMS1P5		ENSG00000198035	Hs.711074	399761	BMS1 pseudogene 5	LOC728127	0.824459	6.27326	4.48824	0.00060792	0.0114476	-0.175684
1990110	ILMN_1746788	ILMN_20158	chr6_cox_hap1:1568536:1568585:-	6_cox_hap1	NM_006778 NM_052828	AL360163 AF220123 AA723050*	ENST00000376704 ENST00000259941 ENST00000354038 ENST00000383469 ENST00000400615	NP_006769.2 NP_439893.2	TRIM10		ENSG00000204613	Hs.709483	10107	Tripartite motif-containing 10	TRIM10	-1.11423	5.63238	-4.48655	0.000609804	0.011463	-0.178708
3610475	ILMN_2407235	ILMN_181541	chr22:30765629:30765678:+	22q12.3	NM_001080499	BC152777	ENST00000402199		LOC402057		ENSG00000220469		NA	similar to 40S ribosomal protein S17	LOC402057	1.1694	8.14542	4.48622	0.000610182	0.011463	-0.179313
5490187	ILMN_2287147	ILMN_28400	chr17:39645274:39645323:-	17q21.31	NM_014233	X53461 X53390 AK292577 AK292518 AK291733	ENST00000302904	NP_055048.1	UBTF		ENSG00000108312	Hs.89781	7343	Upstream binding transcription factor, RNA polymerase I	UBTF	0.738283	5.75938	4.48598	0.000610443	0.011463	-0.179732
5260646	ILMN_2369826	ILMN_172739	chr16:626095:626105:-,chr16:624760:624798:-	16p13.3	NM_001040161	BC007207	ENST00000338401	NP_001035251.1	C16orf13		ENSG00000130731	Hs.239500	84326	Chromosome 16 open reading frame 13	C16ORF13	0.745465	6.93943	4.48441	0.000612208	0.0114748	-0.182553
5870301	ILMN_1693233	ILMN_21473	chr16:83684987:83685036:+	16q24.1	NM_014732	U79288 AF055005 AB011085	ENST00000258180	NP_055547.1	KIAA0513		ENSG00000135709	Hs.301658	9764	KIAA0513	KIAA0513	-0.91298	5.82646	-4.48479	0.000611784	0.0114748	-0.181876
360706	ILMN_2142353	ILMN_24814	chr13:113026836:113026885:-	13q34	NM_024719	BC080640 BC062461 BC033071	ENST00000375431	NP_078995.2	GRTP1		ENSG00000139835	Hs.170904	79774	Growth hormone regulated TBC protein 1	GRTP1	-0.537931	6.01597	-4.4827	0.000614132	0.0114818	-0.185619
2000553	ILMN_1753411	ILMN_1773	chr6:41215599:41215648:+	6p21.1		AK128294	ENST00000338759		LOC221442		ENSG00000161912	Hs.374076	100129828	Adenylate cyclase 10 pseudogene	LOC221442	-0.823184	8.20193	-4.48205	0.000614861	0.0114818	-0.186778
5360707	ILMN_2346137	ILMN_180266	chr19:7038336:7038385:+	19p13.2	NM_001044387 NM_024341 NM_001044388		ENST00000252840	NP_001037852.1 NP_077317.2 NP_001037853.1	ZNF557		ENSG00000130544	Hs.591380	79230	Zinc finger protein 557	ZNF557	1.12056	9.27957	4.48223	0.000614656	0.0114818	-0.186453
7400070	ILMN_2123730	ILMN_19841	chr6:37408398:37408447:+	6p21.2	NM_017772	BX648317 BC063523 BC002720 BC001927 BC000743 BC000291 AY313781 AK000344 CR749710 BC047658	ENST00000373491 ENST00000394449	NP_060242.2	TBC1D22B		ENSG00000065491	Hs.485270	55633	TBC1 domain family, member 22B	TBC1D22B	-0.635197	8.81183	-4.48269	0.000614139	0.0114818	-0.18563
2810653	ILMN_2326737	ILMN_13153	chr1:39983705:39983754:+	1p34.2	NM_006112 NM_203456 NM_203457	DQ160195 BC107736 BC008451 BC004898 AL833576 AK130628 AK094660 AF104013 AF104012 AF042386 AF042385 AK313666 AK293094	ENST00000372830 ENST00000372835 ENST00000372834 ENST00000356511 ENST00000324379	NP_006103.1 NP_982281.1 NP_982282.1	PPIE	CYP-33	ENSG00000084072	Hs.524690	10450	Peptidylprolyl isomerase E (cyclophilin E)	PPIE	-0.685959	10.1194	-4.47895	0.000618366	0.0115259	-0.192334
6620037	ILMN_1676237	ILMN_11760	chr19:62495983:62496032:+	19q13.43	NM_006635	AY329492 AK090816 AX746630	ENST00000360338	NP_006626.3	ZNF460	AX746630	ENSG00000197714	Hs.99971	10794	Zinc finger protein 460	ZNF460	-0.804749	6.28078	-4.47916	0.000618131	0.0115259	-0.191962
540279	ILMN_1861057	ILMN_113091	chr10:33216717:33216766:-	10p11.22		BC043009			LOC338620			Hs.660499	100129828	Hypothetical protein LOC338620	HS.558072	-0.765058	6.14624	-4.4776	0.000619903	0.0115438	-0.19476
5560102	ILMN_2377430	ILMN_7769	chr9:138687569:138687618:-	9q34.3	NM_006412 NM_001012727	BC019292	ENST00000371694 ENST00000371696	NP_006403.2 NP_001012745.1	AGPAT2		ENSG00000169692	Hs.320151	10555	1-acylglycerol-3-phosphate O-acyltransferase 2 (lysophosphatidic acid acyltransferase, beta)	AGPAT2	0.800496	9.09792	4.47627	0.000621415	0.0115613	-0.19714
6960594	ILMN_1807003	ILMN_14436	chr10:81930716:81930765:-	10q22.3	NM_145869	AK126287 AJ278465	ENST00000360615	NP_665876.1	ANXA11		ENSG00000122359	Hs.530291	311	Annexin A11	ANXA11	1.08036	6.68057	4.47556	0.000622226	0.0115657	-0.198415
240309	ILMN_1696360	ILMN_6129	chr8:11738322:11738371:-	8p23.1	NM_147783 NM_147782 NM_147781 NM_147780 NM_001908	BC095408 AK128472 AK098296 CA426073	ENST00000353047 ENST00000345125	NP_680093.1 NP_680092.1 NP_680091.1 NP_680090.1 NP_001899.1	CTSB	AK128472	ENSG00000164733	Hs.520898	1508	Cathepsin B	CTSB	-0.979665	9.27924	-4.47332	0.00062479	0.011592	-0.202434
360685	ILMN_1703091	ILMN_34279	chrY:11701466:11701515:-	Yq11.1	XR_038215	AW772370*	ENST00000405330 ENST00000403643 ENST00000407058		MGC50273		ENSG00000218775		100129828	hypothetical protein LOC408029	LOC653050	1.02245	5.73719	4.47337	0.000624727	0.011592	-0.202334
1470474	ILMN_1743345	ILMN_139261	chrX:100674902:100674951:+	Xq22.1		BC032236 AK126987 AK125041 AL050285 CR933662	ENST00000354842		ARMCX4	AL050285	ENSG00000196440	Hs.709762	100129828	Armadillo repeat containing, X-linked 4	ARMCX4	-0.832145	6.83729	-4.47251	0.000625715	0.0115985	-0.20388
1430114	ILMN_1788268	ILMN_9295	chr18:10539084:10539093:+,chr18:10540074:10540113:+	18p11.22	NM_003826	U78107 CR536554 BC001889 AK314495 AK126942	ENST00000322897	NP_003817.1	NAPG		ENSG00000134265	Hs.464622	8774	N-ethylmaleimide-sensitive factor attachment protein, gamma	NAPG	0.863176	6.98011	4.47154	0.000626837	0.0116034	-0.20563
4560246	ILMN_1772506	ILMN_14284	chr4:658059:658108:-	4p16.3	NM_007100	AK123974*	ENST00000304312	NP_009031.1	ATP5I		ENSG00000169020	Hs.85539	521	ATP synthase, H+ transporting, mitochondrial F0 complex, subunit E	ATP5I	-0.597836	10.6102	-4.47128	0.000627131	0.0116034	-0.206088
2810044	ILMN_1688318	ILMN_26269	chr20:28225646:28225695:+	20q11.1	XM_001713818	BC062743 BC095491	ENST00000358464 ENST00000278882	XP_001713870.1	LOC283788		ENSG00000215548	Hs.653099	283788	FSHD region gene 1 pseudogene	MGC72104	-0.588926	10.5559	-4.46933	0.000629382	0.011631	-0.209589
6840528	ILMN_1765002	ILMN_31864	chr5:177406561:177406610:+	5q35.3	NM_001079527	BC101341 BC101338	ENST00000398106	NP_001072995.1	FAM153C		ENSG00000204677	Hs.652193	653316	Family with sequence similarity 153, member C	FAM153C	-0.881881	5.75516	-4.46899	0.000629779	0.011631	-0.210205
430056	ILMN_1662895	ILMN_18330	chr14:103127703:103127752:+	14q32.33	NM_032374	BC007412	ENST00000247618 ENST00000409074	NP_115750.2	KLC1		ENSG00000127150	Hs.20107	3831	Kinesin light chain 1	C14ORF153	0.843954	6.18837	4.46508	0.000634308	0.01166	-0.217209
3130056	ILMN_1675048	ILMN_16324	chr15:97318830:97318879:+	15q26.3	NM_000875	X04434 AB425196	ENST00000268035	NP_000866.1	IGF1R		ENSG00000140443	Hs.643120	3480	Insulin-like growth factor 1 receptor	IGF1R	-0.694242	6.06927	-4.46499	0.000634411	0.01166	-0.217367
4150564	ILMN_2058975	ILMN_26630	chr6:97106518:97106520:+,chr6:97107079:97107125:+	6q16.1	NM_015323	BC036379 BC028608 AB018319	ENST00000369278	NP_056138.1	KIAA0776		ENSG00000014123	Hs.149367	23376	KIAA0776	KIAA0776	-0.780089	6.48817	-4.46673	0.000632389	0.01166	-0.214248
4760674	ILMN_2162234	ILMN_26831	chr4:170551219:170551268:-	4q33	NM_012224	BC037790 AK025658 AF155113 AB067488 AL050385 CR936672 AI806915* CR933642		NP_036356.1	NEK1			Hs.481181	4750	NIMA (never in mitosis gene a)-related kinase 1	NEK1	-0.94543	7.54461	-4.46464	0.000634823	0.01166	-0.218001
5550195	ILMN_1783075	ILMN_10450	chr6:97704450:97704490:-,chr6:97701476:97701484:-	6q16.1	NM_198468	BC160006 AK128060 CR749603	ENST00000369251 ENST00000275053	NP_940870.2	C6orf167	BC160006	ENSG00000146263	Hs.444292	253714	Chromosome 6 open reading frame 167	C6ORF167	0.889205	6.3382	4.46512	0.000634268	0.01166	-0.217146
5550746	ILMN_1776703	ILMN_14311	chr11:125672297:125672346:+	11q24.2		AF410783 CK300576* AK094409			TIRAP	AK094409		Hs.656248	100129828	Toll-interleukin 1 receptor (TIR) domain containing adaptor protein	TIRAP	-0.821402	6.52317	-4.46472	0.00063473	0.01166	-0.217858
3390356	ILMN_1861128	ILMN_107007	chr4:153458852:153458901:+	4q31.3		AW237129			AW237129			Hs.543412	100129828		HS.543412	1.18579	5.58237	4.46077	0.00063935	0.0116687	-0.224945
4040167	ILMN_1837568	ILMN_103866	chr10:91950435:91950476:-	10q23.31		AA534192			AA534192			Hs.538382	100129828		HS.538382	-0.606112	5.5286	-4.46095	0.000639137	0.0116687	-0.22462
4250187	ILMN_1915805	ILMN_91216	chr5:134600039:134600088:-	5q31.1		BC045187			LOC340073			Hs.434422	100129828	Hypothetical protein LOC340073	HS.434422	1.19457	6.09653	4.46346	0.000636199	0.0116687	-0.220117
4640132	ILMN_2113738	ILMN_22241	chr8:67976483:67976532:+	8q13.1	NM_173518	BC063108	ENST00000396592	NP_775789.3	C8orf45		ENSG00000178460	Hs.437006	157777	Chromosome 8 open reading frame 45	C8ORF45	0.965162	12.0004	4.4614	0.000638608	0.0116687	-0.223811
6840022	ILMN_2395926	ILMN_11747	chr20:35379028:35379077:+	20q11.23	NM_022077 NM_001003897	BC014672 CA450534	ENST00000397151 ENST00000373605	NP_071360.1 NP_001003897.1	MANBAL		ENSG00000101363	Hs.6126	63905	Mannosidase, beta A, lysosomal-like	MANBAL	0.634753	7.53157	4.46321	0.000636487	0.0116687	-0.220559
6940647	ILMN_1685289	ILMN_23463	chr16:31408332:31408381:-	16p11.2	NM_022744	BC009308 BC000822 AK122627 AK092580 AK000679 AX747608 AL834462 AK054830* AA570117* BC054514 AK023930	ENST00000327237	NP_073581.1	C16orf58	AK122627 BC054514	ENSG00000140688	Hs.9003	64755	Chromosome 16 open reading frame 58	C16ORF58	-0.551838	11.4981	-4.46109	0.00063897	0.0116687	-0.224364
7510360	ILMN_2275583	ILMN_173509	chr2:55364870:55364919:+	2p16.1	XR_042020 XR_042021 XR_042022	AI370631*	ENST00000295112				ENSG00000162997		100129828		LOC344405	-0.701065	6.83536	-4.46097	0.000639121	0.0116687	-0.224595
1850594	ILMN_1805366	ILMN_6695	chrX:105979339:105979388:+	Xq22.3	NM_198881	BC122564 BC017978 AK123957	ENST00000310452	NP_942582.1	TBC1D8B		ENSG00000133138	Hs.351798	54885	TBC1 domain family, member 8B (with GRAM domain)	TBC1D8B	1.23965	7.13949	4.45891	0.000641535	0.0116874	-0.22828
6580402	ILMN_1721651	ILMN_38228	chr7:129266324:129266373:-	7q32.2	XM_001716124 XM_001716073 XM_001716133		ENST00000354414 ENST00000355621	XP_001716176.1 XP_001716125.1 XP_001716185.1	UBE2H		ENSG00000186591	Hs.709559	646463	Ubiquitin-conjugating enzyme E2H (UBC8 homolog, yeast)	LOC646463	-0.629686	8.15682	-4.45899	0.000641444	0.0116874	-0.22814
1260360	ILMN_1839750	ILMN_102997	chr6:34772965:34773014:+	6p21.31	XM_001721490 XM_001721562 XM_001133820			XP_001721542.1 XP_001721614.1 XP_001133820.2	LOC729776			Hs.645315	729776	Hypothetical LOC729776	LOC729776	-0.69362	8.11765	-4.45563	0.000645418	0.0117455	-0.234176
2600168	ILMN_1711276	ILMN_39696	chr19:13736111:13736160:-	19p13.13									100129828		LOC646407	-0.78434	6.07683	-4.45474	0.00064647	0.0117455	-0.235768
3830221	ILMN_1659354	ILMN_22062	chr17:59311919:59311968:-	17q23.3	NM_022557 NM_022556 NM_002059 NM_022558	M38451 J03756 CR541924 CR541902 BC020760 AF006061 AF006060 E00141 AK312194 CR621109	ENST00000359725 ENST00000332800	NP_072051.1 NP_072050.1 NP_002050.1 NP_072052.1	GH2		ENSG00000136487	Hs.406754	2689	Growth hormone 2	GH2	-1.15733	6.25235	-4.45489	0.000646288	0.0117455	-0.235492
6980164	ILMN_1653404	ILMN_1324	chr17:37430921:37430970:+	17q21.2	NM_017595 NM_001001349	BC009059 BC063498 BF513664	ENST00000393884 ENST00000393885 ENST00000307641	NP_060065.2 NP_001001349.1	NKIRAS2		ENSG00000168256	Hs.632252	28511	NFKB inhibitor interacting Ras-like 2	NKIRAS2	0.811727	8.85761	4.45415	0.000647168	0.0117476	-0.236822
2100136	ILMN_1671516	ILMN_16228	chr2:174921574:174921623:-	2q31.1	NM_004882	BC046098 BC031018 BC015040 AK292389 AF098297 CR611416	ENST00000362053 ENST00000342016	NP_004873.3	CIR		ENSG00000138433	Hs.632531	9541	CBF1 interacting corepressor	CIR1	1.11292	7.88018	4.45178	0.000649991	0.0117882	-0.241076
3990646	ILMN_1789505	ILMN_12245	chr3:4863453:4863502:+	3p26.2	NM_001099952 NM_002222	D26070 AB208868 AL832701*	ENST00000357086 ENST00000302640 ENST00000354582 ENST00000356617	NP_001093422.1 NP_002213.4	ITPR1		ENSG00000150995	Hs.567295	3708	Inositol 1,4,5-triphosphate receptor, type 1	ITPR1	-0.862422	10.041	-4.45108	0.000650833	0.0117928	-0.242341
6370270	ILMN_2397484	ILMN_3556	chr17:40231825:40231874:-	17q21.31	NM_001080383 NM_005497	AK098274	ENST00000330514	NP_001073852.1 NP_005488.2	GJC1		ENSG00000182963	Hs.532593	10052	Gap junction protein, gamma 1, 45kDa	GJC1	0.579453	14.5678	4.44987	0.000652278	0.0118084	-0.244508
4540392	ILMN_2127416	ILMN_14467	chr8:30655991:30656040:-	8p12	NM_000637	BU943062 BC035691	ENST00000221130	NP_000628.2	GSR		ENSG00000104687	Hs.271510	2936	Glutathione reductase	GSR	0.685156	6.26424	4.44811	0.000654392	0.0118287	-0.247669
4730082	ILMN_1680437	ILMN_138479	chr11:62084412:62084461:-	11q12.3	NM_001404	DQ894284 DQ891103 Z11531 X63526 M55409 CR407625 BT006677 BC067738 BC031012 BC028179 BC021974 BC015813 BC013918 BC009865 BC007949 BC007809* BC006520 BC006509 BC000384 AY542307 AK130026 AK129618 AK129569 AK097279 AK092787 AK074061 BC052801 BC024274 BC019051 BC018857 BC018853 BC015683 BC004215 BC004189 BC004142 AF119850	ENST00000329251 ENST00000378019	NP_001395.1	EEF1G	DQ894284 DQ891103 AK097279 AK092787 BC015683 SHMT2 BC004189 BC004142 AF119850	ENSG00000186676	Hs.144835	1937	Eukaryotic translation elongation factor 1 gamma	LOC731096	-0.582275	14.9577	-4.44668	0.000656123	0.0118287	-0.250251
5270291	ILMN_1675721	ILMN_23117	chr9:33910059:33910108:+	9p13.3	NM_017811		ENST00000263228	NP_060281.2	UBE2R2		ENSG00000107341	Hs.718444	54926	Ubiquitin-conjugating enzyme E2R 2	UBE2R2	1.1482	5.96276	4.4465	0.000656337	0.0118287	-0.250569
6250114	ILMN_1694708	ILMN_40280	chr9:68355364:68355413:+	9q12	XM_001723582 XM_001723589	AK055615 AK307061 BI551505	ENST00000404216 ENST00000358464 ENST00000278882		CR626459		ENSG00000219850	Hs.653099	283788	Homo sapiens cDNA FLJ32537 fis, clone SMINT2000400, highly similar to Homo sapiens FRG1 mRNA.	LOC650737	-0.546594	10.4195	-4.44703	0.000655698	0.0118287	-0.249618
7550133	ILMN_1775761	ILMN_11799	chr17:2173439:2173488:-	17p13.3	NM_018128	BC110851 BC019090 AK026565	ENST00000301364	NP_060598.3	TSR1		ENSG00000167721	Hs.388170	55720	TSR1, 20S rRNA accumulation, homolog (S. cerevisiae)	TSR1	-0.658709	9.08574	-4.44783	0.000654731	0.0118287	-0.248175
780600	ILMN_1803945	ILMN_15231	chr6_cox_hap1:2879551:2879600:+	6_cox_hap1	NM_006674	L29367 BX640979 AK093953	ENST00000383320	NP_006665.2	HCP5		ENSG00000206337	Hs.654480	10866	HLA complex P5	HCP5	-0.757281	12.6309	-4.44453	0.00065872	0.0118505	-0.254112
5050037	ILMN_1782504	ILMN_24756	chr8:97327275:97327324:-	8q22.1	NM_015942	BC012995 AK001801 AK309002	ENST00000287025	NP_057026.3	MTERFD1		ENSG00000156469	Hs.308613	51001	MTERF domain containing 1	MTERFD1	-1.00513	9.94355	-4.44465	0.00065857	0.0118505	-0.253888
3360215	ILMN_1913284	ILMN_111262	chr9:130241173:130241222:-	9q34.11		BQ183460			BQ183460			Hs.553161	100129828		HS.553161	0.808522	6.23009	4.44131	0.00066263	0.0119102	-0.259894
4640121	ILMN_1705419	ILMN_11338	chr1:23570401:23570450:+	1p36.12	NM_138479	BC068594 BC028411 BC007899 AK074989 BC054115	ENST00000335648	NP_612488.2	C1orf213		ENSG00000187251	Hs.61884	148898	Chromosome 1 open reading frame 213	C1ORF213	-0.772623	5.90871	-4.44027	0.000663901	0.0119224	-0.261766
4390546	ILMN_1694259	ILMN_8436	chr5:74100943:74100945:+,chr5:74102212:74102258:+	5q13.3	NM_014886	BC005288 AY443419 AJ012409 AF372458 AF077615 AK313784	ENST00000296802	NP_055701.1	TINP1		ENSG00000164346	Hs.482526	10412	TGF beta-inducible nuclear protein 1	NSA2	-0.611949	12.1673	-4.43918	0.000665229	0.0119259	-0.26372
6370369	ILMN_2396444	ILMN_175125	chr5:139991523:139991572:-	5q31.3	NM_001040021 NM_000591	X13334 M86511 BC010507 AX429254 BM982712*	ENST00000401743 ENST00000302014	NP_001035110.1 NP_000582.1	CD14		ENSG00000170458	Hs.163867	929	CD14 molecule	CD14	-1.87898	7.44471	-4.43914	0.000665278	0.0119259	-0.263792
3390653	ILMN_1757693	ILMN_37490	chr17:21374972:21375021:-	17p11.2		AK123143			C17orf51			Hs.514016	100129828	Chromosome 17 open reading frame 51	C17ORF51	0.855371	5.73971	4.43476	0.000670653	0.0120115	-0.271654
430669	ILMN_2249473	ILMN_7889	chr9:93881277:93881326:-	9q22.31	NM_178324	AF147304	ENST00000337841	NP_847894.1	SPTLC1		ENSG00000090054	Hs.90458	10558	Serine palmitoyltransferase, long chain base subunit 1	SPTLC1	0.824639	12.7021	4.43192	0.000674177	0.0120639	-0.276775
2690521	ILMN_1868047	ILMN_103501	chr1:178157935:178157984:+	1q25.2		BP398340			BP398340			Hs.537779	100129828		HS.537779	-0.704818	6.52529	-4.43059	0.000675826	0.012072	-0.279163
6580491	ILMN_1806010	ILMN_14183	chr6:43300002:43300051:+	6p21.1	NM_015089	BC002879 AY145132 AK128364 AJ318215 AB014608 BC017747 CR749841	ENST00000372647 ENST00000252050 ENST00000354495	NP_055904.1	CUL9	KIAA0708	ENSG00000112659	Hs.485434	23113	Cullin 9	CUL9	0.793024	8.24737	4.43084	0.00067551	0.012072	-0.278706
150646	ILMN_1858321	ILMN_81602	chr5:87441673:87441722:-	5q14.3		AI688822			AI688822			Hs.200698	100129828		HS.200698	0.790694	6.19757	4.43007	0.000676474	0.0120729	-0.280099
1850035	ILMN_1704529	ILMN_22626	chr7:44808180:44808229:+	7p13	NM_021130	AK130101		NP_066953.1	PPIA			Hs.356331	5478	Peptidylprolyl isomerase A (cyclophilin A)	PPIA	1.33011	7.55706	4.42837	0.000678585	0.0120923	-0.283143
6400397	ILMN_2363658	ILMN_165066	chr2:1614966:1615015:-	2p25.3	NM_012293 XM_001720850	BC030834	ENST00000252804	NP_036425.1 XP_001720902.1	PXDN		ENSG00000130508	Hs.332197	7837	Peroxidasin homolog (Drosophila)	PXDN	0.949623	11.283	4.42823	0.000678761	0.0120923	-0.283398
7000056	ILMN_1812236	ILMN_43165	chr13:20566469:20566518:-	13q12.11	XR_038789 XR_039049		ENST00000315012				ENSG00000180172		100129828		LOC650739	1.15914	7.59388	4.42733	0.000679895	0.0121018	-0.285028
2070403	ILMN_1762407	ILMN_28000	chr20:60397246:60397295:-	20q13.33	NM_031215	BC003122	ENST00000370560 ENST00000279101	NP_112492.2	CABLES2		ENSG00000149679	Hs.301040	81928	Cdk5 and Abl enzyme substrate 2	CABLES2	0.581222	8.34744	4.42457	0.000683347	0.0121525	-0.289977
5570681	ILMN_1760981	ILMN_41226	chr3:75800300:75800349:-	3p12.3		AK095655	ENST00000314150*		LOC285300			Hs.638436	100129828	Hypothetical protein LOC285300	LOC649181	-0.807867	5.79924	-4.42362	0.000684554	0.0121632	-0.291701
520259	ILMN_2389794	ILMN_16263	chr7:23796973:23797022:+	7p15.3	NM_001122833 NM_031414 NM_032944	BC059374 BC033018 AK292474 AK131214 AK057430 AF332194 AF285599 BC036476	ENST00000405627 ENST00000354639 ENST00000355870 ENST00000381965	NP_001116305.1 NP_113602.2 NP_116562.2	STK31		ENSG00000196335	Hs.309767	56164	Serine/threonine kinase 31	STK31	0.610013	5.57692	4.42162	0.000687076	0.0121973	-0.295295
6350541	ILMN_1904200	ILMN_82888				BX436104			BX436104			Hs.659638	100129828		HS.234961	0.78218	5.84787	4.4207	0.000688236	0.0122071	-0.296944
1010328	ILMN_1758719	ILMN_11885	chr6:11292092:11292141:-	6p24.1	NM_006403	BC040207 AJ420493 BX648041	ENST00000339240 ENST00000379446	NP_006394.1	NEDD9		ENSG00000111859	Hs.37982	4739	Neural precursor cell expressed, developmentally down-regulated 9	NEDD9	-0.774707	6.24354	-4.41891	0.000690514	0.0122075	-0.300172
1190504	ILMN_1695020	ILMN_6601	chr13:51605033:51605082:-	13q14.3	NM_002498 NM_152720	Z29067 BC019916 AK290259 AL833951 AK131359	ENST00000258597 ENST00000400357 ENST00000378101 ENST00000339406	NP_002489.1 NP_689933.1	NEK3		ENSG00000136098	Hs.409989	4752	NIMA (never in mitosis gene a)-related kinase 3	NEK3	0.933009	6.81083	4.42015	0.000688932	0.0122075	-0.297932
5820471	ILMN_1667374	ILMN_27351	chr14:59012414:59012463:-	14q23.1	NM_144581	BC012131 AK058165	ENST00000247194	NP_653182.1	C14orf149		ENSG00000126790	Hs.29706	112849	Chromosome 14 open reading frame 149	C14ORF149	-0.645083	6.42202	-4.41878	0.00069068	0.0122075	-0.300407
6330653	ILMN_1764619	ILMN_12880	chr14:94715718:94715767:+	14q32.13		BX648898 AK127179			CR611440				100129828	Homo sapiens cDNA FLJ45244 fis, clone BRCOC2009638.	FLJ45244	-0.888889	8.49109	-4.41896	0.000690444	0.0122075	-0.300073
1400014	ILMN_1913241	ILMN_118050	chr2:22978139:22978188:+	2p24.1		BU622756			BU622756			Hs.565597	100129828		HS.565597	-0.704699	5.78664	-4.41799	0.000691677	0.0122144	-0.301816
240576	ILMN_2150465	ILMN_5037	chr5:43480195:43480244:-	5p12	NM_022483	BC013351	ENST00000397080	NP_071928.2	C5orf28		ENSG00000151881	Hs.558531	64417	Chromosome 5 open reading frame 28	C5ORF28	0.94381	12.7136	4.41527	0.000695152	0.012265	-0.306713
4250437	ILMN_1703092	ILMN_12805	chr8:145707910:145707959:-	8q24.3	NM_004260	BC013277 BC011602 AB006532 BC020496	ENST00000301323	NP_004251.2	RECQL4		ENSG00000160957	Hs.31442	9401	RecQ protein-like 4	RECQL4	0.644718	8.67255	4.41308	0.000697961	0.0122972	-0.310654
6650440	ILMN_1670918	ILMN_18882	chr19:7068005:7068054:-	19p13.2	NM_001079817 NM_000208	X02160 M10051 AB208861 E00999 A18658* A18657	ENST00000302850 ENST00000341500	NP_001073285.1 NP_000199.2	INSR		ENSG00000171105	Hs.465744	3643	Insulin receptor	INSR	0.700803	5.98074	4.4129	0.000698199	0.0122972	-0.310987
4780148	ILMN_2134765	ILMN_36854	chr6_cox_hap1:3178312:3178361:+	6_cox_hap1	NM_001039651	AJ245661 AL122094 BU680278	ENST00000355949 ENST00000344675 ENST00000375705 ENST00000395817 ENST00000399984 ENST00000383205	NP_001034740.1	MSH5		ENSG00000213709	Hs.371225	401251	MutS homolog 5 (E. coli)	C6ORF26	0.768521	8.168	4.412	0.000699351	0.0123067	-0.312598
1510379	ILMN_1908135	ILMN_73177	chr18:24980984:24981033:+	18q12.1		AA680058			AA680058			Hs.58896	100129828		HS.58896	0.715786	5.80107	4.41049	0.000701303	0.0123297	-0.315322
2710187	ILMN_1664177	ILMN_6796	chr1:109836249:109836249:+,chr1:109836731:109836779:+	1p13.3	NM_153340	BC037582 AK090460 BC036849	ENST00000369869 ENST00000369870	NP_699171.3	ATXN7L2		ENSG00000162650	Hs.118248	127002	Ataxin 7-like 2	ATXN7L2	0.588593	8.26884	4.40976	0.00070224	0.0123297	-0.316625
5690400	ILMN_2246548	ILMN_179489	chr22:22716211:22716260:-	22q11.23	NR_003082	AK127991	ENST00000371004* ENST00000371007* ENST00000397080 ENST00000409301* ENST00000344111 ENST00000376423 ENST00000309594 ENST00000331302* ENST00000323434* ENST00000372023		GSTTP2		ENSG00000151881	Hs.652398	653399	Glutathione S-transferase theta pseudogene 2	GSTTP2	1.00119	8.46843	4.40957	0.000702489	0.0123297	-0.316972
990519	ILMN_1700556	ILMN_33324	chr8:742354:742383:-	8p23.3									100129828		LOC647521	1.31279	5.74165	4.40797	0.000704565	0.0123553	-0.319856
4880170	ILMN_2268241	ILMN_4033	chr9:132700663:132700712:+	9q34.12	NM_005157	X16416 M30833 M14752	ENST00000318560	NP_005148.2	ABL1		ENSG00000097007	Hs.431048	25	C-abl oncogene 1, receptor tyrosine kinase	ABL1	0.66025	6.03519	4.40712	0.000705666	0.0123639	-0.321381
7000368	ILMN_1703108	ILMN_7531	chr11:57091655:57091704:-	11q12.1	NM_004223	BC032491 AF061736 BC071753	ENST00000395113 ENST00000287156	NP_004214.1	UBE2L6		ENSG00000156587	Hs.425777	9246	Ubiquitin-conjugating enzyme E2L 6	UBE2L6	-0.754274	10.4082	-4.40642	0.000706575	0.0123691	-0.322639
7550273	ILMN_1714014	ILMN_40305	chr4:189556976:189557025:-	4q35.2									100129828		LOC644491	0.878902	6.12553	4.40436	0.00070927	0.0124055	-0.32636
510719	ILMN_1682227	ILMN_11891	chr19:49068915:49068964:-	19q13.31	NM_001033719	BC101333 BC101332	ENST00000324394	NP_001028891.2	ZNF404		ENSG00000176222	Hs.76561	342908	Zinc finger protein 404	ZNF404	-1.0697	6.50301	-4.40047	0.000714377	0.0124726	-0.33337
870246	ILMN_1687419	ILMN_8161	chr17:38957113:38957162:+	17q21.31	NM_004941	D50487 BC047327	ENST00000262415	NP_004932.1	DHX8		ENSG00000067596	Hs.463105	1659	DEAH (Asp-Glu-Ala-His) box polypeptide 8	DHX8	0.551343	7.32877	4.40041	0.000714453	0.0124726	-0.333473
5310681	ILMN_1693836	ILMN_34855	chr15:82659190:82659239:-	15q25.2	XM_001130844* XM_001714789 XM_001722112 XM_001722113 XM_001126151*	BC096759 BC071951 BC065260 BC007811 AK074778 AK026448 BQ233574 AW205403* BQ921686* BC072390 AF316855 BC054509	ENST00000379437	XP_001714841.1 XP_001722164.1 XP_001722165.1	LOC388161	BC071951	ENSG00000205276	Hs.454640	727751	Homo sapiens colon cancer-associated antigen AgSK1-2HT-ECS mRNA, complete cds.	LOC653344	-0.782373	8.07539	-4.40002	0.000714966	0.0124726	-0.334175
5050431	ILMN_2165354	ILMN_178525	chr13:35243818:35243867:-	13q13.3	NM_004734	AB002367 BC152456	ENST00000379893 ENST00000360631 ENST00000255448 ENST00000399319	NP_004725.1	DCLK1		ENSG00000133083	Hs.507755	9201	Doublecortin-like kinase 1	DCLK1	0.909201	7.06592	4.39894	0.000716393	0.0124867	-0.336123
3440156	ILMN_1814333	ILMN_7089	chr3:168995187:168995236:+	3q26.1	NM_001122752 NM_005025	Z81326 BC018043 AK290082 CR627434	ENST00000295777	NP_001116224.1 NP_005016.1	SERPINI1		ENSG00000163536	Hs.478153	5274	Serpin peptidase inhibitor, clade I (neuroserpin), member 1	SERPINI1	-1.30547	6.44648	-4.3981	0.000717506	0.0124953	-0.337639
5570376	ILMN_2153466	ILMN_3693	chr6:3796237:3796286:+	6p25.2	NM_012135	Y18503 BC001261	ENST00000380272 ENST00000380274	NP_036267.1	FAM50B		ENSG00000145945	Hs.140944	26240	Family with sequence similarity 50, member B	FAM50B	-0.964222	7.64379	-4.39725	0.000718624	0.0125039	-0.339161
2340669	ILMN_1863656	ILMN_109150	chrX:47406025:47406071:-	Xp11.23		AI738931			AI738931			Hs.546105	100129828		HS.546105	1.19525	6.26868	4.39509	0.000721497	0.0125323	-0.34306
2750612	ILMN_1657405	ILMN_30223	chr12:119685690:119685739:-	12q24.31	NM_139015	AJ345030 AL110147 CB250609	ENST00000397499 ENST00000392495 ENST00000353487	NP_620584.2	UNQ1887	SPPL3	ENSG00000214086	Hs.507087	121665	Signal peptide peptidase 3	SPPL3	0.914009	6.60126	4.39545	0.000721013	0.0125323	-0.342404
4010367	ILMN_1653200	ILMN_10076	chr14:22885501:22885550:-	14q11.2	NM_016609 NM_020372	BC111015 BC090870 BC020565 AJ243653 BC030559 BX161416	ENST00000397267 ENST00000354772 ENST00000206544 ENST00000397260 ENST00000397263	NP_057693.3 NP_065105.2	SLC22A17	HBOCT	ENSG00000092096	Hs.373498	51310	Solute carrier family 22, member 17	SLC22A17	0.818611	6.09647	4.392	0.000725614	0.0125929	-0.348619
1820440	ILMN_1679798	ILMN_5498	chr3:52230281:52230330:-	3p21.1	NM_017442	BC032713 AY359085 AF259263 AF259262 AF245704 AB045180	ENST00000360658	NP_059138.1	TLR9		ENSG00000173366	Hs.87968	54106	Toll-like receptor 9	TLR9	0.945738	7.51082	4.38976	0.00072862	0.0126309	-0.352658
2360474	ILMN_2367707	ILMN_13516	chr19:14443462:14443511:+	19p13.12	NM_213560 NM_002741	U33053 S75546 D26181 BC018575 AK313886 BC094766	ENST00000342216 ENST00000242783	NP_998725.1 NP_002732.3	PKN1		ENSG00000123143	Hs.466044	5585	Protein kinase N1	PKN1	0.815238	9.6213	4.38944	0.000729053	0.0126309	-0.353238
4280010	ILMN_1760493	ILMN_18779	chr2:128112589:128112638:-	2q14.3	NM_017980	BC065816 BC008977 BC001370 AK095790 AK094954 AK093692 AK091763 AK091652 AK055363 AK022470 AK000906 AF527770 AF527769 AF527768 AF527767 AF527766 AF527765 AF527764 AF520987 AX748263 AX747112 AL512716 AK123014	ENST00000410038 ENST00000342067 ENST00000324938 ENST00000324864 ENST00000355119 ENST00000410109 ENST00000409455 ENST00000409808 ENST00000410011 ENST00000409286 ENST00000409754	NP_060450.2	LIMS2	AF520987	ENSG00000072163	Hs.469881	55679	LIM and senescent cell antigen-like domains 2	LIMS2	0.837847	7.58443	4.38883	0.000729877	0.0126343	-0.354342
1230523	ILMN_1690392	ILMN_29871	chr10:22648986:22649035:+	10p12.31	NM_012071	BC022898 AK128789 AF201948 AF078848 BX647275	ENST00000376776 ENST00000376787 ENST00000376786 ENST00000376836	NP_036203.1	COMMD3		ENSG00000148444	Hs.534398	23412	COMM domain containing 3	COMMD3	-0.571465	12.6299	-4.38748	0.000731686	0.0126532	-0.356761
4670167	ILMN_2053921	ILMN_31774	chr1:19538138:19538187:-	1p36.13	NM_004930	BC012305 BC008095 AK022336 AW292885 AK126650	ENST00000375142 ENST00000401084 ENST00000375144 ENST00000375145 ENST00000401082 ENST00000401083 ENST00000264203	NP_004921.1	CAPZB		ENSG00000077549	Hs.432760	832	Capping protein (actin filament) muscle Z-line, beta	CAPZB	0.814276	9.01679	4.38708	0.000732227	0.0126532	-0.357484
1240152	ILMN_1777190	ILMN_29029	chr19:814271:814320:+	19p13.3	NM_001928	M84526 BC051001 BC034529	ENST00000327726	NP_001919.2	CFD		ENSG00000197766	Hs.155597	1675	Complement factor D (adipsin)	CFD	-1.92427	6.3048	-4.38564	0.000734179	0.0126663	-0.360085
1440681	ILMN_1657913	ILMN_10202	chr1:43667000:43667049:+	1p34.2		AK131107	ENST00000343292		AK131107		ENSG00000198198		100129828		C1ORF84	-0.679221	5.72271	-4.38527	0.000734677	0.0126663	-0.360747
3060255	ILMN_2405684	ILMN_4117	chr11:101713406:101713455:+	11q22.2	NM_182962 NM_001165	L49432 BC037420 AF070674	ENST00000263464 ENST00000393201	NP_892007.1 NP_001156.1	BIRC3		ENSG00000023445	Hs.127799	330	Baculoviral IAP repeat-containing 3	BIRC3	0.76445	11.1039	4.38513	0.000734873	0.0126663	-0.361008
5420204	ILMN_1718206	ILMN_13719	chr17:23965968:23966017:-	17q11.2	NM_014680	D43947 BC103726 BC008591 CR933634	ENST00000389003 ENST00000005905	NP_055495.2	KIAA0100		ENSG00000007202	Hs.151761	9703	KIAA0100	KIAA0100	1.25004	6.47349	4.38438	0.000735894	0.0126731	-0.362364
2490270	ILMN_1665603	ILMN_33207	chr19:1342353:1342398:+	19p13.3					NDUFS7				100129828	NADH dehydrogenase (ubiquinone) Fe-S protein 7, 20kDa (NADH-coenzyme Q reductase)	LOC654115	0.783751	5.577	4.38245	0.000738508	0.0127073	-0.365829
2100292	ILMN_1770053	ILMN_23265	chrX:16773065:16773114:-	Xp22.2	NM_002893	X72841 U35143 BC114501 BC114500 AK291567 AK091911 AX747249 AK127332	ENST00000404022 ENST00000330735 ENST00000380084 ENST00000398127 ENST00000380085 ENST00000380087	NP_002884.1	RBBP7		ENSG00000102054	Hs.495755	5931	Retinoblastoma binding protein 7	RBBP7	1.00698	9.55048	4.38089	0.000740641	0.0127331	-0.368646
4290605	ILMN_1700695	ILMN_23525	chr9:107193306:107193355:+	9q31.1	NM_080546	AK000109 AJ420812	ENST00000361080 ENST00000374720 ENST00000374723	NP_536856.2	SLC44A1		ENSG00000070214	Hs.573495	23446	Solute carrier family 44, member 1	SLC44A1	-0.798552	11.6507	-4.37916	0.000743009	0.0127531	-0.371765
4920593	ILMN_1656415	ILMN_138785	chr1:51208517:51208566:+	1p33	NM_078626	U17074	ENST00000371761	NP_523240.1	CDKN2C		ENSG00000123080	Hs.716664	1031	Cyclin-dependent kinase inhibitor 2C (p18, inhibits CDK4)	CDKN2C	-0.865477	9.74284	-4.37912	0.000743069	0.0127531	-0.371844
5490768	ILMN_2384122	ILMN_23858	chr16:56256102:56256151:+	16q13	NM_201524 NM_201525 NM_005682	BC008770 AY358400 AL137591 AK131550 AK075555 AK075270 AK074399 AJ011001 BC013207 CR936747	ENST00000388813 ENST00000379696 ENST00000379694 ENST00000388812	NP_958932.1 NP_958933.1 NP_005673.3	GPR56		ENSG00000205336	Hs.513633	9289	G protein-coupled receptor 56	GPR56	-0.978227	11.4981	-4.37792	0.000744722	0.0127597	-0.374015
5810086	ILMN_1728380	ILMN_24979	chr2:170265927:170265976:+	2q31.1	NM_001008489	BC106013 BC022324 AK314915	ENST00000359744	NP_001008489.1	KLHL23		ENSG00000144362	Hs.655150	151230	Kelch-like 23 (Drosophila)	PHOSPHO2	-0.782857	6.81006	-4.37793	0.000744698	0.0127597	-0.373985
4890240	ILMN_1743579	ILMN_3481	chr21:43143223:43143272:-	21q22.3	NM_033661 NM_018669	BC006341 BC001074 AK292923 AK056343 AJ243913 AJ243912 BC018866	ENST00000398208 ENST00000330317	NP_387510.1 NP_061139.2	WDR4		ENSG00000160193	Hs.248815	10785	WD repeat domain 4	WDR4	0.605243	6.94035	4.37394	0.000750204	0.0128427	-0.381181
4890241	ILMN_2352097	ILMN_165137	chr16:56256163:56256212:+	16q13	NM_201524 NM_201525 NM_005682	BC008770 AY358400 AL137591 AK131550 AK075555 AK075270 AK074399 AJ011001 BC013207 CR936747	ENST00000388813 ENST00000379696 ENST00000379694 ENST00000388812	NP_958932.1 NP_958933.1 NP_005673.3	GPR56		ENSG00000205336	Hs.513633	9289	G protein-coupled receptor 56	GPR56	-1.12357	11.6315	-4.37253	0.000752163	0.0128482	-0.383729
5090070	ILMN_1774739	ILMN_7511	chr14:22386395:22386444:+	14q11.2	NM_004995	Z48481	ENST00000311852	NP_004986.1	MMP14		ENSG00000157227	Hs.2399	4323	Matrix metallopeptidase 14 (membrane-inserted)	MMP14	0.632522	5.80167	4.37233	0.000752441	0.0128482	-0.38409
6520192	ILMN_2363668	ILMN_41511	chr19:43487596:43487645:-	19q13.2	NM_001039671 NM_001039672 NM_033557 NM_001039673	BC007644 AF258578 AL833382 AY358965	ENST00000404021 ENST00000339413 ENST00000329420 ENST00000392124	NP_001034760.1 NP_001034761.1 NP_291035.1 NP_001034762.1	YIF1B		ENSG00000167645	Hs.280741	90522	Yip1 interacting factor homolog B (S. cerevisiae)	YIF1B	0.747403	9.67788	4.37304	0.000751461	0.0128482	-0.382817
6290546	ILMN_1750079	ILMN_29327	chr7:44882688:44882737:-	7p13	NM_033224	AK057669 AK054977 BX326995		NP_150093.1	PURB			Hs.349150	5814	Purine-rich element binding protein B	PURB	-0.58941	10.8937	-4.36828	0.000758092	0.0129338	-0.3914
3830735	ILMN_1678690	ILMN_9777	chr22:23252401:23252450:+	22q11.23	NM_016327	BC033388 AK024277 AB013885 BX537493	ENST00000326010	NP_057411.1	UPB1	BUP1	ENSG00000100024	Hs.474388	51733	Ureidopropionase, beta	UPB1	0.844232	6.02936	4.36776	0.000758813	0.0129351	-0.392329
1440142	ILMN_1808634	ILMN_30117	chr1:111461737:111461786:-	1p13.3	NM_178454	AY336747 AK075350	ENST00000369761 ENST00000286692	NP_848549.3	TMEM77		ENSG00000156171	Hs.485606	128338	Transmembrane protein 77	TMEM77	-0.734694	8.65243	-4.36718	0.000759632	0.0129381	-0.393383
3850431	ILMN_1812067	ILMN_16490	chr1:2324638:2324687:+	1p36.32	NM_007033	BC004965 AK289658 AF157324 AF091071	ENST00000378512 ENST00000378513 ENST00000306256	NP_008964.3	RER1		ENSG00000157916	Hs.719104	11079	RER1 retention in endoplasmic reticulum 1 homolog (S. cerevisiae)	RER1	0.945948	7.47776	4.3666	0.000760453	0.0129412	-0.394439
3060424	ILMN_1793529	ILMN_37759	chr2:128038241:128038290:+	2q14.3	NM_001080527		ENST00000409816 ENST00000272666 ENST00000389524	NP_001073996.1	MYO7B		ENSG00000169994	Hs.154578	4648	Myosin VIIB	LOC389031	0.924995	6.19006	4.36587	0.000761471	0.0129476	-0.395746
2690189	ILMN_1656420	ILMN_29369	chr16:31625980:31626029:+	16p11.2		BC021555 BC000552 AK054698	ENST00000254109		BC021555	BC000552 AK054698	ENSG00000131797		100129828	Homo sapiens cDNA FLJ30136 fis, clone BRACE2000077.	MGC3020	-0.747311	7.67667	-4.36535	0.000762199	0.012949	-0.39668
290224	ILMN_1703411	ILMN_26056	chr3:51952010:51952059:+	3p21.1	NM_001003935				PARP3			Hs.271742	10039	Poly (ADP-ribose) polymerase family, member 3	PARP3	0.835745	5.95444	4.36329	0.000765104	0.0129874	-0.400396
990543	ILMN_1657790	ILMN_4847	chr1:70489951:70490000:+	1p31.1	NM_004768	BX641004 AL832279 AB062486 BX537679 BX640645	ENST00000370949 ENST00000370950	NP_004759.1	SFRS11		ENSG00000116754	Hs.479693	9295	Splicing factor, arginine/serine-rich 11	SFRS11	0.983183	8.47072	4.36265	0.000766011	0.0129919	-0.401553
2340494	ILMN_2128741	ILMN_26810	chr14:67213499:67213548:-	14q24.1	NM_016026	BC026274 AF167438 AI972157*	ENST00000381346	NP_057110.3	RDH11		ENSG00000072042	Hs.226007	51109	Retinol dehydrogenase 11 (all-trans/9-cis/11-cis)	RDH11	0.77416	8.53511	4.36148	0.000767674	0.0129925	-0.403672
3420309	ILMN_1720941	ILMN_24090	chr4:5881316:5881365:+	4p16.1		AF216184	ENST00000382674		EVC		ENSG00000072840		100129828	Ellis van Creveld syndrome	EVC	-0.722418	6.4987	-4.36126	0.000767984	0.0129925	-0.404066
6130438	ILMN_1704313	ILMN_18274	chr4:106982715:106982740:+,chr4:106986047:106986070:+	4q24	NM_001031720 NM_024751	BC032942 AK292355 BX648355	ENST00000360505 ENST00000394730	NP_001026890.2 NP_079027.2	GSTCD		ENSG00000138780	Hs.161429	79807	Glutathione S-transferase, C-terminal domain containing	GSTCD	1.12315	9.58551	4.36159	0.000767518	0.0129925	-0.403474
7650538	ILMN_1674250	ILMN_137754	chr12:53222891:53222940:+	12q13.2	NM_005337	M58285 BC084547 BC064997 BC001604	ENST00000293373	NP_005328.2	NCKAP1L		ENSG00000123338	Hs.182014	3071	NCK-associated protein 1-like	NCKAP1L	0.69896	9.90324	4.36055	0.000768997	0.0129988	-0.405354
380132	ILMN_2279834	ILMN_2224	chr9:113379636:113379685:+	9q31.3	NM_001007169	AK092811 AX747743	ENST00000358151	NP_001007170.1	ZNF483		ENSG00000173258	Hs.660784	158399	Zinc finger protein 483	ZNF483	1.07004	9.87015	4.35785	0.000772847	0.0130341	-0.410233
5670075	ILMN_1722276	ILMN_18064	chr17:2535220:2535269:+	17p13.3	NM_000430	L13385 BC064638	ENST00000397193	NP_000421.1	PAFAH1B1		ENSG00000007168	Hs.77318	5048	Platelet-activating factor acetylhydrolase, isoform Ib, subunit 1 (45kDa)	PAFAH1B1	0.601556	10.7695	4.3577	0.000773055	0.0130341	-0.410497
6900601	ILMN_1824666	ILMN_79403	chr2:87577717:87577766:+	2p11.2		AL832858			AL832858			Hs.657798	100129828		HS.157344	1.06798	5.68696	4.358	0.000772625	0.0130341	-0.409952
7210382	ILMN_1756696	ILMN_6055	chr19:40462325:40462374:+	19q13.12	NM_003367 NM_207291	X90825 X90824 S50537 M77476 BC049821 AY007087* BC042655	ENST00000343550 ENST00000222305 ENST00000379134	NP_003358.1 NP_997174.1	USF2	BC042655	ENSG00000105698	Hs.454534	7392	Upstream transcription factor 2, c-fos interacting	USF2	0.935269	10.133	4.35727	0.000773674	0.0130341	-0.411278
3850092	ILMN_1776963	ILMN_9504	chr5:176691426:176691475:-	5q35.3	NM_006816	U10362 AK292099 AK222609	ENST00000303127	NP_006807.1	LMAN2		ENSG00000169223	Hs.75864	10960	Lectin, mannose-binding 2	LMAN2	0.773658	7.94848	4.35561	0.000776054	0.0130633	-0.414279
6980497	ILMN_2200331	ILMN_23585	chr11:118470425:118470474:-	11q23.3	NM_002105	X14850 BC013416 BC011694 BC004915	ENST00000375167	NP_002096.1	H2AFX		ENSG00000188486	Hs.477879	3014	H2A histone family, member X	H2AFX	0.815175	9.73943	4.35402	0.00077833	0.0130906	-0.41714
3390286	ILMN_1677868	ILMN_13761	chr2:96142586:96142635:-	2q11.2	NM_000682	BC133021	ENST00000409345	NP_000673.2	ADRA2B		ENSG00000222040	Hs.247686	151	Adrenergic, alpha-2B-, receptor	ADRA2B	0.959365	6.08827	4.35254	0.000780466	0.0131156	-0.419818
2140176	ILMN_2357361	ILMN_4041	chr11:133624932:133624956:-,chr11:133624342:133624366:-	11q25	NM_199297 NM_001037304 NM_199298 NM_001037305 NM_014174	BC093074 BC006978 AF182413 AF087886 AF059619 AK311024 AK308498 AF161493	ENST00000352327 ENST00000392594 ENST00000392595 ENST00000341541	NP_954994.1 NP_001032381.1 NP_954995.1 NP_001032382.1 NP_054893.1	THYN1		ENSG00000151500	Hs.13645	29087	Thymocyte nuclear protein 1	THYN1	-0.690039	10.1025	-4.34909	0.000785465	0.0131339	-0.426055
2750360	ILMN_1765880	ILMN_11644	chr16:56612830:56612879:+	16q13	NM_024598	BC021554 BC007774 BC006291 BC004415 AK126223 AK023216 BU731232*	ENST00000219281	NP_078874.2	C16orf57		ENSG00000103005	Hs.588873	79650	Chromosome 16 open reading frame 57	C16ORF57	0.588265	8.26446	4.35128	0.000782288	0.0131339	-0.422096
2760112	ILMN_1786429	ILMN_1003	chr13:47884067:47884116:-	13q14.2	NM_005767	BX647109 BX537445 BX537438 BX537392 BC106756 BC070295 BC040850 AK223389 AK123059 AK122856 AF000546 BC054346 AW195813* BC045651	ENST00000378434 ENST00000345941	NP_005758.2	P2RY5		ENSG00000139679	Hs.123464	10161	Purinergic receptor P2Y, G-protein coupled, 5	P2RY5	-0.871497	10.4605	-4.35054	0.000783355	0.0131339	-0.423427
3190070	ILMN_1697802	ILMN_36978	chr1:9549931:9549980:+	1p36.22	NM_032315	BC073135 BC004991 AJ880283 AF495714 CR595626	ENST00000302692 ENST00000243148	NP_115691.1	SLC25A33		ENSG00000171612	Hs.568613	84275	Solute carrier family 25, member 33	LOC654244	0.779791	8.43474	4.34918	0.000785329	0.0131339	-0.425886
5670709	ILMN_2383150	ILMN_26593	chr6:100474605:100474654:-	6q16.3	NM_032503 NM_001040179	AK123634	ENST00000281806	NP_115892.2 NP_001035269.1	MCHR2		ENSG00000152034	Hs.591342	84539	Melanin-concentrating hormone receptor 2	MCHR2	1.10337	6.69653	4.35006	0.000784052	0.0131339	-0.424296
6380192	ILMN_1672461	ILMN_27294	chr19:2304656:2304705:+	19p13.3	NM_001077238 NM_152988	BC093046 BC028391 AJ345027 AB040965	ENST00000320335	NP_001070706.1 NP_694533.1	SPPL2B		ENSG00000005206	Hs.330742	56928	Signal peptide peptidase-like 2B	SPPL2B	0.816478	8.70745	4.34921	0.000785283	0.0131339	-0.425829
5050672	ILMN_1697095	ILMN_38408	chr17:26109562:26109611:+	17q11.2					BC041912				100129828	Homo sapiens cDNA clone IMAGE:5299523, containing frame-shift errors.	SUZ12P	-0.771951	7.02869	-4.34638	0.000789413	0.013189	-0.430953
3420632	ILMN_1747195	ILMN_11795	chr6_cox_hap1:4189471:4189520:-	6_cox_hap1	NM_004159 NM_148919	BC001114	ENST00000374882 ENST00000374881 ENST00000395339 ENST00000399630 ENST00000383236 ENST00000383238 ENST00000383117 ENST00000399386 ENST00000383116	NP_004150.1 NP_683720.2	PSMB8		ENSG00000204264	Hs.180062	5696	Proteasome (prosome, macropain) subunit, beta type, 8 (large multifunctional peptidase 7)	PSMB8	1.10385	9.58064	4.34434	0.000792388	0.0132277	-0.434628
20491	ILMN_2164242	ILMN_781	chr2:238614821:238614870:+	2q37.3	NM_080678	BC039435 BC010549 AK023919 AK290063	ENST00000409332 ENST00000409953 ENST00000272930 ENST00000409633	NP_542409.1	UBE2F	NCE2	ENSG00000184182	Hs.471785	140739	Ubiquitin-conjugating enzyme E2F (putative)	UBE2F	-0.674168	10.7926	-4.34299	0.000794369	0.0132388	-0.437068
5910133	ILMN_1725247	ILMN_25873	chr14:80728616:80728642:-,chr14:80721695:80721717:-	14q31.1	NM_201595 NM_015859	EU446893 EU446618 X77225 X75383 D14887 D14886 BC107156 BC107155 BC050703	ENST00000344860 ENST00000298173 ENST00000393604	NP_963889.1 NP_056943.1	GTF2A1	EU446893 EU446618	ENSG00000165417	Hs.592334	2957	General transcription factor IIA, 1, 19/37kDa	GTF2A1	0.958607	5.70391	4.34328	0.00079394	0.0132388	-0.43654
7550735	ILMN_1800096	ILMN_2450	chr22:35755468:35755517:+	22q12.3	NM_001013436 NM_021126 NM_001013440	X59434 CR456523 BC018717 BC016737 BC009450 BC003508 AK055733 AB208824	ENST00000397225 ENST00000402334 ENST00000404393 ENST00000404802 ENST00000397129 ENST00000341116 ENST00000401419	NP_001013454.1 NP_066949.2	MPST		ENSG00000128309	Hs.248267	4357	Mercaptopyruvate sulfurtransferase	MPST	0.69733	7.02713	4.34194	0.000795918	0.0132502	-0.438971
7650487	ILMN_1797929	ILMN_10987	chr6_qbl_hap2:2626591:2626630:+,chr6_qbl_hap2:2627218:2627227:+	6_qbl_hap2	NM_000247	L14848 BC016929 AY750850 AY204547	ENST00000329683 ENST00000400325 ENST00000400322	NP_000238.1	MICA		ENSG00000183214	Hs.130838	4276	MHC class I polypeptide-related sequence A	MICA	-0.522059	6.62943	-4.34164	0.000796364	0.0132502	-0.439518
50601	ILMN_2127328	ILMN_176084	chr5:139475953:139476002:+	5q31.3	NM_005859	X91648 BC036087	ENST00000331327	NP_005850.1	PURA		ENSG00000185129	Hs.443121	5813	Purine-rich element binding protein A	PURA	-0.809885	7.14189	-4.34115	0.00079708	0.0132511	-0.440395
430520	ILMN_1691333	ILMN_19951	chr19:2869176:2869225:+	19p13.3	NM_173480	EU446567 EF534355 BC028974 AX721132 AK314848 BX537601	ENST00000306908 ENST00000395204	NP_775751.1	EU446567	ZNF57 AX721132	ENSG00000171970	Hs.591378	126295		ZNF57	0.878199	6.85389	4.34059	0.000797911	0.013254	-0.441414
1430068	ILMN_2353240	ILMN_21579	chr1:159276173:159276222:-	1q23.3	NM_207005 NM_007122	X55666 BC035505 AL832119	ENST00000368021 ENST00000368020	NP_996888.1 NP_009053.1	USF1		ENSG00000158773	Hs.414880	7391	Upstream transcription factor 1	USF1	0.566624	9.49305	4.33975	0.000799151	0.0132637	-0.44293
2680433	ILMN_1727798	ILMN_25898	chrX:133849515:133849564:-	Xq26.3	NM_019556	AL137163 AL571841* BC005700	ENST00000370783 ENST00000370779	NP_062456.1	MOSPD1		ENSG00000101928	Hs.590789	56180	Motile sperm domain containing 1	MOSPD1	-0.743723	5.54185	-4.33823	0.0008014	0.01329	-0.445676
540689	ILMN_2197659	ILMN_10720	chr18:41585002:41585052:+	18q12.3	NM_015865	U35735	ENST00000321925	NP_056949.2	SLC14A1		ENSG00000141469	Hs.101307	6563	Solute carrier family 14 (urea transporter), member 1 (Kidd blood group)	SLC14A1	0.853256	5.80808	4.33645	0.000804039	0.0133228	-0.448888
360114	ILMN_1759766	ILMN_12592	chr19:7895403:7895452:-	19p13.2	NM_206833	BC062702 BC040420*	ENST00000318978	NP_996664.1	CTXN1		ENSG00000178531	Hs.657978	404217	Cortexin 1	CTXN1	0.974217	7.51101	4.33521	0.000805885	0.0133315	-0.451128
3440520	ILMN_1851771	ILMN_90505	chr10:26902126:26902175:-	10p12.1		CA448856			CA448856			Hs.417966	100129828		HS.417966	0.866071	6.02479	4.33542	0.000805576	0.0133315	-0.450754
2640500	ILMN_1774432	ILMN_15487	chr20:18692223:18692272:+	20p11.23	NM_080820	M90309 BC045167 BC000599 AF332356	ENST00000377452	NP_543010.3	DTD1		ENSG00000125821	Hs.659442	92675	D-tyrosyl-tRNA deacylase 1 homolog (S. cerevisiae)	DTD1	-0.698237	6.05177	-4.33246	0.000810005	0.0133887	-0.45611
1470746	ILMN_1717294	ILMN_2792	chr9:111180623:111180672:-	9q31.3	NM_002829	BX648735 BC033716 CR749204 BX648253	ENST00000262539 ENST00000394831 ENST00000394827 ENST00000374541	NP_002820.3	PTPN3		ENSG00000070159	Hs.436429	5774	Protein tyrosine phosphatase, non-receptor type 3	PTPN3	0.644933	5.81712	4.33057	0.000812834	0.0134244	-0.459516
2070148	ILMN_2396292	ILMN_2330	chr7:98996102:98996151:+	7q22.1	NM_138494 NM_001009960 NM_001085367 NM_001009958 NM_024061 NM_001085368 NM_001083956 NM_001085366	BC063478 BC037407 BC007378 BC004288 BC000823 AY099353 AK127163 AK057245 AK027114 AK314593	ENST00000394163 ENST00000320583 ENST00000252713 ENST00000357864	NP_612503.1 NP_001009960.1 NP_001078836.1 NP_001009958.1 NP_076966.1 NP_001078837.1 NP_001077425.1 NP_001078835.1	ZNF655	VIK	ENSG00000197343	Hs.696221	79027	Zinc finger protein 655	ZNF655	0.642283	6.80163	4.32868	0.000815689	0.0134605	-0.462941
3120279	ILMN_2387919	ILMN_170366	chr7:150885199:150885248:-	7q36.1	NM_016203 NM_001040633 NM_024429	BC068598 BC020540 AK092716 AK001887 AJ249976 AF087875 AB025580 CR933725	ENST00000392801 ENST00000287878	NP_057287.2 NP_001035723.1 NP_077747.1	PRKAG2	AK092716	ENSG00000106617	Hs.647072	51422	Protein kinase, AMP-activated, gamma 2 non-catalytic subunit	PRKAG2	0.697575	7.39013	4.32707	0.000818132	0.0134893	-0.465862
7200603	ILMN_2152465	ILMN_6957	chr10:22866078:22866127:-	10p12.2	NM_005028	BC018034	ENST00000376573	NP_005019.2	PIP4K2A		ENSG00000150867	Hs.57079	5305	Phosphatidylinositol-5-phosphate 4-kinase, type II, alpha	PIP5K2A	-0.850104	6.92224	-4.32664	0.000818772	0.0134893	-0.466626
2750411	ILMN_1757537	ILMN_34353	chrX:71263989:71264038:-	Xq13.1	NM_001024455	BC151224 AB082532 AL359579 BF526647		NP_001019626.1	RGAG4			Hs.716554	340526	Retrotransposon gag domain containing 4	RGAG4	1.20986	5.99022	4.32603	0.000819701	0.0134936	-0.467734
4390370	ILMN_1675626	ILMN_25348	chr1:52653637:52653646:+,chr1:52654908:52654947:+	1p32.3	NM_032864	BC105006 BC105004 BC063655 BC000777 AK092038 AK027842 AX747327	ENST00000257181 ENST00000362083	NP_116253.2	PRPF38A	AX747327	ENSG00000134748	Hs.5301	84950	PRP38 pre-mRNA processing factor 38 (yeast) domain containing A	PRPF38A	0.943987	7.64623	4.32454	0.000821961	0.0135198	-0.470424
2710386	ILMN_1683888	ILMN_21281	chr4:57063857:57063906:+	4q12	NM_006947	AK023480 AF038851	ENST00000342756	NP_008878.3	SRP72		ENSG00000174780	Hs.237825	6731	Signal recognition particle 72kDa	SRP72	0.710723	9.23295	4.32391	0.000822925	0.0135246	-0.471569
1450608	ILMN_1760315	ILMN_18416	chr11:60782470:60782519:-	11q12.2	NM_152718	BC142624 BC077719 BC052564 BC042143 AK056571	ENST00000335613	NP_689931.2	VWCE		ENSG00000167992	Hs.60640	220001	Von Willebrand factor C and EGF domains	VWCE	0.864072	9.00379	4.32323	0.000823968	0.013525	-0.472806
3400619	ILMN_1739558	ILMN_14216	chr3:9961533:9961582:+	3p25.3	NM_001077415 NM_001031717 NM_015513	BC008720 AY358363 AF452623 AL050275	ENST00000295982 ENST00000326434 ENST00000383811	NP_001070883.1 NP_001026887.1 NP_056328.2	CRELD1		ENSG00000163703	Hs.9383	78987	Cysteine-rich with EGF-like domains 1	CRELD1	-1.01248	8.93942	-4.32298	0.000824347	0.013525	-0.473256
6620397	ILMN_1735432	ILMN_1909	chr12:107486792:107486841:+	12q23.3	NM_213595 NM_014301	EU329002 BC061903 BC011906 AK022758 AK000574 BC003522 BM550393	ENST00000392807 ENST00000311893 ENST00000338291	NP_998760.1 NP_055116.1	ISCU		ENSG00000136003	Hs.615131	23479	Iron-sulfur cluster scaffold homolog (E. coli)	ISCU	0.650642	8.88974	4.32257	0.000824968	0.013525	-0.473991
1340519	ILMN_1671725	ILMN_12039	chr7:149698842:149698891:+	7q36.1	NM_013400	AK292670 AF201303 BG325956	ENST00000397281	NP_037532.2	REPIN1		ENSG00000214022	Hs.647086	29803	Replication initiator 1	REPIN1	1.25643	5.92702	4.3199	0.000829062	0.0135701	-0.478827
4920215	ILMN_1777318	ILMN_16168	chr9:85743501:85743550:-	9q21.32	NM_032307	BC004407 AK090882 AX746663	ENST00000376344 ENST00000395945 ENST00000314700	NP_115683.3	C9orf64		ENSG00000165118	Hs.208914	84267	Chromosome 9 open reading frame 64	C9ORF64	0.846204	7.55973	4.32001	0.000828897	0.0135701	-0.478632
5080196	ILMN_1843388	ILMN_77424	chr5:108089424:108089473:-	5q21.3		AK126449			AK126449			Hs.133009	100129828		HS.133009	-0.757276	5.63707	-4.31929	0.00083	0.0135744	-0.479931
4540390	ILMN_1696933	ILMN_11278	chr1:245665954:245666003:+	1q44	NM_004895 NM_001079821	BC117211 AY422168 AF468522 AF420469 AF410477 AK314998	ENST00000391827 ENST00000366496 ENST00000336119 ENST00000391828	NP_004886.3 NP_001073289.1	NLRP3		ENSG00000162711	Hs.159483	114548	NLR family, pyrin domain containing 3	NLRP3	0.733225	6.31404	4.31855	0.000831145	0.0135821	-0.481278
2970176	ILMN_2324029	ILMN_1684	chr8:144946741:144946790:-	8q24.3	NM_015356 NM_182706	BC146321 D63481 BC063590 BC036905 BC014632 BC009490 AY062238 AF271734 AF240677 BC026045 AF318352	ENST00000377533 ENST00000320476 ENST00000377539 ENST00000356994	NP_056171.2 NP_874365.2	SCRIB	BC146321 AF318352	ENSG00000180900	Hs.436329	23513	Scribbled homolog (Drosophila)	SCRIB	0.690419	7.03807	4.31776	0.000832349	0.0135846	-0.482692
4590692	ILMN_1718173	ILMN_11659	chr5:175952372:175952387:+,chr5:175955139:175955172:+	5q35.2	NM_017675	BC130282 AK225217 AK000390 AK000131 AB047004 AK315055	ENST00000261944	NP_060145.2	PCDH24		ENSG00000074276	Hs.4205	54825	Protocadherin 24	PCDH24	1.00654	6.29268	4.31757	0.000832646	0.0135846	-0.48304
240392	ILMN_1878029	ILMN_81803	chr3:115533716:115533765:-	3q13.31		AK001020 AK091904			AK001020			Hs.202577	100129828		HS.202577	-0.772695	8.61588	-4.31551	0.000835831	0.013591	-0.48677
610112	ILMN_2394438	ILMN_11605	chr14:34621436:34621485:+	14q13.2	NM_001079519 NM_173607	BX640984 BX640884 AL833508 AK130402 AK096173 CR749796	ENST00000280987 ENST00000396472	NP_001072987.1 NP_775878.2	FAM177A1		ENSG00000151327	Hs.446357	283635	Family with sequence similarity 177, member A1	FAM177A1	0.763099	14.4134	4.31591	0.000835215	0.013591	-0.486051
1710465	ILMN_1707816	ILMN_31062	chr19:42561877:42561926:+	19q13.12	NM_032453	BC014325 AK091585 AX747074	ENST00000396880 ENST00000356178 ENST00000317566	NP_115829.1	ZNF527		ENSG00000189164	Hs.590940	84503	Zinc finger protein 527	ZNF527	-0.775474	6.2071	-4.31684	0.00083377	0.013591	-0.484358
3830184	ILMN_1796136	ILMN_8592	chr17:70253884:70253933:+	17q25.1	NM_001006638	AK098068 AK057069 AK054846 AK127073	ENST00000392610 ENST00000392612 ENST00000392613 ENST00000392614 ENST00000392615 ENST00000392617 ENST00000340415	NP_001006639.1	RAB37		ENSG00000172794	Hs.592097	326624	RAB37, member RAS oncogene family	RAB37	-0.785851	8.83172	-4.31535	0.000836087	0.013591	-0.48707
6400300	ILMN_1771921	ILMN_29188	chr22:27470632:27470681:+	22q12.1	NM_172002	CU013301 CU013013 CR456462 BC065569 BC000004 AY191719 BF686324	ENST00000398941 ENST00000216027	NP_741999.3	HSCB	CU013301 CU013013 BC000004	ENSG00000100209	Hs.632780	150274	HscB iron-sulfur cluster co-chaperone homolog (E. coli)	HSCB	-0.697233	8.84749	-4.31514	0.00083641	0.013591	-0.487446
1980201	ILMN_1804328	ILMN_24625	chr8:87548754:87548803:+	8q21.3	NM_007013	BC036065 AY043361 AL050082 AL136739 BE614563* R52020*	ENST00000349423 ENST00000341922 ENST00000265428	NP_008944.1	WWP1		ENSG00000123124	Hs.655189	11059	WW domain containing E3 ubiquitin protein ligase 1	WWP1	-0.630092	9.83193	-4.31469	0.000837105	0.0135913	-0.488258
3130086	ILMN_1775444	ILMN_35497	chr5:93222820:93222869:-	5q15		AK022140			AK022140				100129828		FLJ12078	0.709645	6.94215	4.31324	0.000839357	0.0136169	-0.490882
5130497	ILMN_1765459	ILMN_1543	chr1:151865425:151865474:-	1q21.3	NM_001024210 NM_001024212 NM_001024213 NM_005979 NM_001024211	X99920 CR542149 BT006724 BC114379* BC070291 BC068064 BC000632 AY987392 AK097132	ENST00000392622 ENST00000392623 ENST00000392624 ENST00000368699 ENST00000339556	NP_001019381.1 NP_001019383.1 NP_001019384.1 NP_005970.1 NP_001019382.1	S100A13	AK097132	ENSG00000189171	Hs.516505	6284	S100 calcium binding protein A13	S100A13	0.826676	10.1559	4.31082	0.000843132	0.0136671	-0.495266
2970059	ILMN_2402463	ILMN_17710	chr17:18172245:18172294:-	17p11.2	NM_148918 NM_004169	BC038598 BC007979 AK223552	ENST00000352886 ENST00000316694 ENST00000354098 ENST00000395684	NP_683718.1 NP_004160.3	SHMT1		ENSG00000176974	Hs.513987	6470	Serine hydroxymethyltransferase 1 (soluble)	SHMT1	0.717681	7.09929	4.31025	0.000844012	0.0136704	-0.496285
540242	ILMN_1889350	ILMN_125298											100129828		HS.573117	1.09991	5.58576	4.30705	0.000849038	0.0137079	-0.502084
2320673	ILMN_1685467	ILMN_6841	chr18:31091921:31091970:+	18q12.2	NM_032347	BC006172 AK027384 AK311533 AK123116	ENST00000261333 ENST00000355632	NP_115723.1	ZNF397		ENSG00000186812	Hs.591061	84307	Zinc finger protein 397	ZNF397	-1.10677	7.42631	-4.30661	0.000849728	0.0137079	-0.502878
4230292	ILMN_1680364	ILMN_17848	chr6:74591050:74591099:+	6q13	NM_133493	AF410459	ENST00000287097	NP_598000.2	CD109		ENSG00000156535	Hs.399891	135228	CD109 molecule	CD109	0.807758	6.03787	4.30705	0.000849047	0.0137079	-0.502095
7050671	ILMN_1702541	ILMN_4238	chr17:25537169:25537218:+	17q11.2	NM_032141	BC040118 AL136806	ENST00000247026 ENST00000394826	NP_115517.1	CCDC55		ENSG00000126653	Hs.462663	84081	Coiled-coil domain containing 55	CCDC55	0.842836	7.79094	4.30687	0.00084933	0.0137079	-0.50242
7610497	ILMN_1796268	ILMN_33578	chr2:38563454:38563503:+	2p22.1	XR_015741 XR_017813 XM_001724769* XR_041288 NR_002775	BC010523 AK095332	ENST00000313104 ENST00000392514 ENST00000228306		CR624999		ENSG00000089157	Hs.502733	113157	full-length cDNA clone CS0DA006YG11 of Neuroblastoma of Homo sapiens (human).	LOC441114	0.663279	6.5453	4.30706	0.000849022	0.0137079	-0.502067
3520070	ILMN_2312719	ILMN_26957	chr4:122954534:122954583:+	4q27	NM_005033 NM_001034194	BC140039 BC140038 U09215 M58460 BC142978 AJ517294 AJ505989 BC012371 AK310894 AK307548 BX649106	ENST00000243498 ENST00000379663	NP_005024.2 NP_001029366.1	EXOSC9	BC140039 BC140038	ENSG00000123737	Hs.91728	5393	Exosome component 9	EXOSC9	1.06986	8.55198	4.3052	0.000851965	0.013733	-0.505447
1190687	ILMN_1815239	ILMN_138287	chr1:153500498:153500547:-	1q22		AX746743 AK091036			AX746743	CLK2		Hs.73986	100129828		CLK2	0.798322	6.30947	4.30372	0.000854291	0.0137375	-0.50811
1470373	ILMN_1812105	ILMN_12735	chr22:42674489:42674517:+	22q13.31	NM_025225 NM_025222 NM_020714* NM_016298*	BC027459	ENST00000338040* ENST00000361447 ENST00000296490 ENST00000294161 ENST00000216180	NP_079501.2 NP_079498.2	PNPLA3		ENSG00000213565	Hs.654800	80339	Patatin-like phospholipase domain containing 3	PIP5K2B	0.748732	12.0823	4.30383	0.000854124	0.0137375	-0.507919
2810678	ILMN_1737124	ILMN_138798	chr6:4008306:4008353:+	6p25.2	NM_003913	BC009844	ENST00000337659	NP_003904.3	PRPF4B		ENSG00000112739	Hs.159014	8899	PRP4 pre-mRNA processing factor 4 homolog B (yeast)	PRPF4B	0.8963	7.9789	4.30376	0.000854235	0.0137375	-0.508045
1190025	ILMN_1661804	ILMN_13986	chr16:30822130:30822179:+	16p11.2	NM_001330	U43030 BC064416 BC049822 BC036787	ENST00000395019 ENST00000279804 ENST00000395020	NP_001321.1	CTF1		ENSG00000150281	Hs.483811	1489	Cardiotrophin 1	CTF1	1.01366	6.05128	4.30258	0.000856108	0.0137558	-0.510184
3180088	ILMN_1791217	ILMN_8568	chr1:110398468:110398517:+	1p13.3	NM_033088	BC094786 BC067239 BC040142 BC032644 BC019919 AK125054 AK098023 AK027649 AB051548 AL834196	ENST00000369795 ENST00000369796	NP_149079.2	FAM40A		ENSG00000143093	Hs.584996	85369	Family with sequence similarity 40, member A	FAM40A	0.649478	8.5222	4.30051	0.0008594	0.0137966	-0.513934
4390070	ILMN_2228976	ILMN_177339	chrY:21163939:21163988:+	Yq11.222	NM_004681	AF000987	ENST00000361365	NP_004672.2	EIF1AY		ENSG00000198692	Hs.461178	9086	Eukaryotic translation initiation factor 1A, Y-linked	EIF1AY	-0.615033	7.71659	-4.30012	0.000860019	0.0137966	-0.514638
290750	ILMN_1659158	ILMN_11976	chr6:130507498:130507547:-	6q23.1	NM_001017373	AK091882 AX747235	ENST00000296977	NP_001017373.2	SAMD3	AX747235	ENSG00000164483	Hs.440508	154075	Sterile alpha motif domain containing 3	SAMD3	-0.909535	5.13553	-4.29881	0.00086212	0.0137973	-0.51702
2030270	ILMN_1669931	ILMN_17679	chr10:98270468:98270517:-	10q24.1	NM_020123	AK075451 AK074824 AK000756 AF160213 AF269150	ENST00000371142	NP_064508.3	TM9SF3		ENSG00000077147	Hs.500674	56889	Transmembrane 9 superfamily member 3	TM9SF3	0.835684	8.82848	4.29895	0.000861896	0.0137973	-0.516767
6650196	ILMN_1782551	ILMN_17249	chr8:86311683:86311691:+,chr8:86313240:86313280:+	8q21.2	NM_001083588 NM_001951 NM_001083589	BC156210 Z78409 U31556 U15642 X86097	ENST00000256117	NP_001077057.1 NP_001942.2 NP_001077058.1	E2F5	BC156210	ENSG00000133740	Hs.445758	1875	E2F transcription factor 5, p130-binding	E2F5	-1.29289	9.17279	-4.29961	0.000860842	0.0137973	-0.515571
1740598	ILMN_1660477	ILMN_39273											100129828		LOC652608	1.08182	6.95258	4.29774	0.000863819	0.0138136	-0.518944
430400	ILMN_1713290	ILMN_451	chr3:52703736:52703785:-	3p21.1	NM_152932 NM_018446 NM_001010983	AY358579 AK075031 AK027517 AF157318 CR749821 AF176777 AF175227	ENST00000394783 ENST00000407584 ENST00000266014 ENST00000344383	NP_690909.1 NP_060916.1 NP_001010983.1	GLT8D1	AK075031	ENSG00000016864	Hs.297304	55830	Glycosyltransferase 8 domain containing 1	GLT8D1	0.790435	7.97811	4.29698	0.000865047	0.0138222	-0.520331
2850465	ILMN_1874506	ILMN_93219	chr8:144434540:144434589:-	8q24.3		BU526515			BU526515			Hs.446671	100129828		HS.446671	-0.802676	5.7152	-4.29523	0.000867863	0.0138562	-0.523506
2640068	ILMN_1730628	ILMN_10025	chr14:20494074:20494123:+	14q11.2	NM_002934	X55988 M30510 M28129 M24157 BC096059 BC093680 BC093678	ENST00000304625	NP_002925.1	RNASE2		ENSG00000169385	Hs.728	6036	Ribonuclease, RNase A family, 2 (liver, eosinophil-derived neurotoxin)	RNASE2	-1.69462	5.85355	-4.2942	0.000869511	0.0138606	-0.525359
2760452	ILMN_2298818	ILMN_15031	chr14:49113879:49113928:-	14q22.1	NM_001030001	BC015974 AK307833	ENST00000354277 ENST00000396020	NP_001025172.1	RPS29		ENSG00000125385	Hs.156367	6235	Ribosomal protein S29	RPS29	-0.657073	11.2771	-4.29446	0.000869103	0.0138606	-0.5249
610424	ILMN_1799672	ILMN_15086	chr1:17171812:17171861:+	1p36.13	NM_014675	DQ139275 AF527734 AB007914	ENST00000375541	NP_055490.3	CROCC		ENSG00000058453	Hs.309403	9696	Ciliary rootlet coiled-coil, rootletin	CROCC	0.713243	7.04528	4.29097	0.000874746	0.0138623	-0.531222
2450754	ILMN_1830367	ILMN_106814	chr3:47218175:47218224:+	3p21.31		BU532031			BU532031			Hs.543163	100129828		HS.543163	0.9788	6.12303	4.29031	0.000875812	0.0138623	-0.532411
2750427	ILMN_1749641	ILMN_5163	chr11:33720006:33720055:-	11p13	NM_012175	BC046110 BC039291 AL832826 AL136625 AK123198 AK001943 AB209039	ENST00000321458 ENST00000265651	NP_036307.2	FBXO3		ENSG00000110429	Hs.406787	26273	F-box protein 3	FBXO3	-0.661275	7.78	-4.29346	0.000870706	0.0138623	-0.5267
3800348	ILMN_2117240	ILMN_17142	chr4:72115224:72115273:+	4q13.3	NM_000788	M60527 BC103764 CD014015	ENST00000286648	NP_000779.1	DCK		ENSG00000156136	Hs.709	1633	Deoxycytidine kinase	DCK	-1.02921	6.27907	-4.29126	0.000874273	0.0138623	-0.530694
3990736	ILMN_2113016	ILMN_173259	chr17:17912038:17912087:+	17p11.2	NM_024052	AK127580 AK124377	ENST00000268719	NP_076957.3	C17orf39		ENSG00000141034	Hs.187422	79018	Chromosome 17 open reading frame 39	C17ORF39	0.926161	7.0219	4.29154	0.000873823	0.0138623	-0.53019
4670427	ILMN_1681899	ILMN_137520	chr7:72063100:72063102:-,chr7:72062908:72062954:-	7q11.23	NM_148936 NM_018044 NM_001039576 NM_001039575 NM_145645 NM_032158 NM_148956	DQ896242 DQ892994 BC008084 BC007488 AK125667 AK098619 AK021688 AK001129 AF420250 AF416611 AF416610 AF412028 BC044928 AL833016 AK315361 AK309306 AK126375 AK126486	ENST00000330435 ENST00000388955 ENST00000380389 ENST00000310326 ENST00000252594 ENST00000395247 ENST00000222857	NP_683738.1 NP_060514.1 NP_001034665.1 NP_001034664.1 NP_663620.1 NP_115534.2 NP_683759.1	NSUN5C	BC007488 AL833016	ENSG00000183519	Hs.510927	260294	NOL1/NOP2/Sun domain family, member 5C	NSUN5C	-0.711695	7.57647	-4.29111	0.000874519	0.0138623	-0.530969
6060050	ILMN_2215881	ILMN_32562	chr15:28706299:28706348:+	15q13.2	NM_001039841	BC105788 BC071990 CA843166	ENST00000341721	NP_001034930.1	ARHGAP11B		ENSG00000187951	Hs.659621	89839	Rho GTPase activating protein 11B	ARHGAP11B	1.02513	8.76959	4.29148	0.000873916	0.0138623	-0.530294
6220372	ILMN_1664646	ILMN_30073	chr10:18874695:18874744:-	10p12.33	NM_182543	BC035778 AK074323	ENST00000377304	NP_872349.1	NSUN6		ENSG00000152487	Hs.396175	221078	NOL1/NOP2/Sun domain family, member 6	NSUN6	0.755827	6.69103	4.29243	0.000872377	0.0138623	-0.528573
6450048	ILMN_1739054	ILMN_4942	chr2:27702723:27702772:-	2p23.2	NM_024584	BC066936 AK124337 AK125354	ENST00000324364	NP_078860.2	CCDC121		ENSG00000176714	Hs.21081	79635	Coiled-coil domain containing 121	CCDC121	-0.920347	6.6905	-4.29042	0.000875635	0.0138623	-0.532214
1410020	ILMN_2220739	ILMN_19218	chr13:113251959:113252008:+	13q34	NM_017905	BC068515 BC012564 AY358768 AK074415	ENST00000375391	NP_060375.4	TMCO3		ENSG00000150403	Hs.317593	55002	Transmembrane and coiled-coil domains 3	TMCO3	-0.630047	10.187	-4.28929	0.000877471	0.0138637	-0.53426
2450398	ILMN_1806312	ILMN_14634	chr20:5028801:5028850:-	20p12.3	NM_001009923 NM_001009925 NM_014145 NM_001009924	BC110408 BC015113 BC011990 BC009770 BC009768 AY359115 AL357536 AK055700 BC066317 CB305451*	ENST00000379298 ENST00000202834 ENST00000379299 ENST00000342308 ENST00000379286 ENST00000379279 ENST00000379277 ENST00000379283	NP_001009923.1 NP_001009925.1 NP_054864.3 NP_001009924.1	C20orf30	UNQ2432	ENSG00000089063	Hs.719105	29058	Chromosome 20 open reading frame 30	C20ORF30	-0.552894	12.2481	-4.28931	0.00087745	0.0138637	-0.534237
4830674	ILMN_2181892	ILMN_24134	chrX:102451098:102451147:-	Xq22.1	NM_032621	BC015522 AY833560 AF251053 BC050651	ENST00000372674 ENST00000372677	NP_116010.1	BEX2		ENSG00000133134	Hs.398989	84707	Brain expressed X-linked 2	BEX2	-1.00312	5.5543	-4.28899	0.000877962	0.0138637	-0.534806
4220091	ILMN_2349658	ILMN_13284	chr22:41888861:41888910:+	22q13.2	NM_007311 NM_000714	CU013257 CU012969 CR456409 AY998017 AF075590 AF075589	ENST00000329563 ENST00000361449 ENST00000337554 ENST00000396265	NP_009295.2 NP_000705.2	TSPO	CU013257 CU012969	ENSG00000100300	Hs.202	706	Translocator protein (18kDa)	TSPO	0.951151	9.59648	4.28629	0.000882375	0.0139225	-0.539703
2320053	ILMN_1757781	ILMN_18384	chr5:153815724:153815773:+	5q33.2	NM_024632	BC009829 AY846876 AY341060 AK021588 AF085957	ENST00000297109	NP_078908.1	SAP30L		ENSG00000164576	Hs.592566	79685	SAP30-like	SAP30L	0.752955	9.50285	4.28504	0.00088443	0.013944	-0.541976
3450133	ILMN_1771618	ILMN_2669	chr1:241535189:241535218:+	1q43	NR_003135	AK094715	ENST00000325649		NY-CO-8		ENSG00000177460		NA	Homo sapiens antigen NY-CO-8 (NY-CO-8) mRNA, partial cds.	FLJ37396	0.979257	7.91207	4.28248	0.000888637	0.0139993	-0.546611
1770278	ILMN_1784967	ILMN_8980	chr9:111041962:111042011:-	9q31.3	NM_018424	AJ420414 AF153418	ENST00000374557 ENST00000311609	NP_060894.2	EPB41L4B		ENSG00000095203	Hs.591901	54566	Erythrocyte membrane protein band 4.1 like 4B	EPB41L4B	0.969586	5.83538	4.28072	0.000891546	0.0140184	-0.549803
5570170	ILMN_1710027	ILMN_11215	chr17:35079886:35079935:+	17q12	NM_002686	J03727 CR541815 E01986 E01985 BC037246	ENST00000269582 ENST00000394246	NP_002677.1	PNMT		ENSG00000141744	Hs.1892	5409	Phenylethanolamine N-methyltransferase	PNMT	-0.746514	5.55283	-4.28066	0.000891639	0.0140184	-0.549905
5910646	ILMN_1825640	ILMN_88380	chr13:47768781:47768830:-	13q14.2		BC039553			BC039553			Hs.374221	100129828	Homo sapiens cDNA clone IMAGE:5787947, partial cds.	HS.374221	-0.714381	6.4736	-4.28048	0.000891936	0.0140184	-0.55023
60598	ILMN_2105549	ILMN_28476	chr17:10557907:10557956:-	17p13.1	NM_001004313	BM510649 AY550194	ENST00000341871	NP_001004313.1	TMEM220		ENSG00000187824	Hs.462230	388335	Transmembrane protein 220	TMEM220	-0.795808	5.75867	-4.27628	0.000898928	0.0141173	-0.557857
4730168	ILMN_1655684	ILMN_20962	chr19:44097829:44097878:-	19q13.2	NM_017827	BC042912 BC001020 AK098522 AK000457 AB029948	ENST00000221431	NP_060297.1	SARS2	SerRSmt	ENSG00000104835	Hs.709416	54938	Seryl-tRNA synthetase 2, mitochondrial	SARS2	0.748938	9.05378	4.27484	0.00090133	0.014144	-0.560463
60537	ILMN_1784113	ILMN_24043	chr19:60690557:60690606:+	19q13.42	NM_020378	BC019079 AF086533 AB038651 BX406227*	ENST00000205194	NP_065111.1	NAT14		ENSG00000090971	Hs.719312	57106	N-acetyltransferase 14 (GCN5-related, putative)	NAT14	0.822555	7.95387	4.27302	0.000904381	0.0141689	-0.563763
520376	ILMN_1732577	ILMN_12172	chr11:60922728:60922777:+	11q12.2	NM_016499	BC011010 AF151078		NP_057583.2	TMEM216			Hs.26745	51259	Transmembrane protein 216	TMEM216	-0.651771	8.86088	-4.2729	0.000904596	0.0141689	-0.563995
1770689	ILMN_1756705	ILMN_28360	chr16:787085:787093:+,chr16:787695:787735:+	16p13.3	NM_022092	BC018184 BC006437 BC006278 AK128869 AK024476	ENST00000262315 ENST00000317063	NP_071375.1	CHTF18		ENSG00000127586	Hs.153850	63922	CTF18, chromosome transmission fidelity factor 18 homolog (S. cerevisiae)	CHTF18	0.637029	10.0484	4.27264	0.000905028	0.0141689	-0.564462
430019	ILMN_1806015	ILMN_35251	chr1:65223430:65223479:-	1p31.3	NM_006931		ENST00000331747	NP_008862.1	SLC2A3		ENSG00000185031	Hs.419240	6515	Solute carrier family 2 (facilitated glucose transporter), member 3	LOC391045	1.27295	6.30928	4.2698	0.000909806	0.0142327	-0.569605
5670445	ILMN_1701696	ILMN_33000	chr17:45227704:45227753:+	17q21.33	NM_003134	X73459 U07857 BC100031 BC071716 BC035495 AB061546 BU839374 BM805684	ENST00000267884	NP_003125.3	SRP14		ENSG00000140319	Hs.533732	6727	Signal recognition particle 14kDa (homologous Alu RNA binding protein)	LOC644863	-0.577147	13.653	-4.26896	0.000911233	0.0142439	-0.571135
7000020	ILMN_1866246	ILMN_102336	chr5:176811526:176811574:+	5q35.3		AK125417			AK125417			Hs.709322	100129828		HS.534492	-0.571057	5.26142	-4.26613	0.000916042	0.014308	-0.576277
5870196	ILMN_1720004	ILMN_35180	chr1:89870168:89870217:-	1p22.2		AK130864			AK130864	LRRC8B		Hs.632420	100129828	Homo sapiens cDNA FLJ27354 fis, clone TST05713.	FLJ27354	-0.681618	7.53268	-4.26281	0.000921714	0.0143854	-0.582304
520601	ILMN_1800951	ILMN_15187	chr6:16407775:16407824:-	6p22.3	NM_000332	X79204	ENST00000244769	NP_000323.2	ATXN1		ENSG00000124788	Hs.434961	6310	Ataxin 1	ATXN1	0.865749	5.9221	4.25819	0.000929656	0.0144487	-0.590684
840189	ILMN_2250445	ILMN_19010	chr22:29826982:29827031:+	22q12.2	NM_134269	BC034237 AY061971 AK225648 AK128719 AK128627 AK096953 AK095930 AK095916 AB209643	ENST00000403419 ENST00000404574 ENST00000404496 ENST00000333137	NP_599031.1	SMTN		ENSG00000183963	Hs.149098	6525	Smoothelin	SMTN	0.849637	6.05983	4.25889	0.000928454	0.0144487	-0.589421
1690689	ILMN_2296697	ILMN_170574	chr17:59065821:59065870:+	17q23.3	NM_203351	AM392833 AK225784 AX775741 AX775739 AL834303	ENST00000361357	NP_976226.1	MAP3K3	AM392833 AX775739	ENSG00000198909	Hs.29282	4215	Mitogen-activated protein kinase kinase kinase 3	MAP3K3	0.954976	5.71197	4.25807	0.000929857	0.0144487	-0.590895
2000035	ILMN_1880885	ILMN_108338	chr7:36760979:36761028:+	7p14.2		AL042883			AL042883			Hs.545048	100129828		HS.545048	1.46416	6.12633	4.25547	0.000934371	0.0144487	-0.595625
2100546	ILMN_2365176	ILMN_14966	chr6:135280616:135280665:-	6q23.3	NM_170771 NM_022568	BX647324 AK074266 BC020849 AF303134	ENST00000367845 ENST00000367847 ENST00000349305 ENST00000265605	NP_739577.1 NP_072090.1	ALDH8A1		ENSG00000118514	Hs.486520	64577	Aldehyde dehydrogenase 8 family, member A1	ALDH8A1	0.937209	7.16337	4.25672	0.0009322	0.0144487	-0.593353
2100722	ILMN_1761363	ILMN_139375	chr1:169939897:169939946:-	1q24.3	NM_003762	BC007019 BC005974 AL035296	ENST00000367740 ENST00000236192	NP_003753.2	VAMP4		ENSG00000117533	Hs.6651	8674	Vesicle-associated membrane protein 4	VAMP4	0.739892	6.96334	4.2575	0.000930854	0.0144487	-0.591942
2370021	ILMN_1714274	ILMN_18462	chr19:63390149:63390198:+	19q13.43	NM_133502	BT007304 BC009763 AF275680 AK307906	ENST00000326804	NP_598009.1	ZNF274		ENSG00000171606	Hs.83761	10782	Zinc finger protein 274	ZNF274	1.04916	6.52477	4.25978	0.00092691	0.0144487	-0.587795
2710356	ILMN_1740724	ILMN_12768	chr8:55266727:55266776:-	8q11.23		BP429403*							100129828		LOC392221	0.573623	5.58612	4.25609	0.000933293	0.0144487	-0.594497
3940538	ILMN_1674645	ILMN_17583	chr2:99124323:99124360:-,chr2:99110060:99110071:-	2q11.2	NM_182911	BC028366	ENST00000393482	NP_878915.2	TSGA10		ENSG00000135951	Hs.120267	80705	Testis specific, 10	TSGA10	-0.841551	6.52301	-4.25625	0.000933024	0.0144487	-0.594216
4850014	ILMN_2298567	ILMN_12305	chr2:96578857:96578906:+	2q11.2	NM_212481	M62324 AK307768 BC047390	ENST00000357485 ENST00000393556	NP_997646.1	ARID5A		ENSG00000196843	Hs.920	10865	AT rich interactive domain 5A (MRF1-like)	ARID5A	-0.803907	6.31761	-4.2568	0.00093206	0.0144487	-0.593206
6590088	ILMN_1712755	ILMN_25732	chr1:46516758:46516807:-	1p33	NM_006369	X86018 BX537366 BC092479 BC004953 AK223420 AK125827 AF370430	ENST00000371972 ENST00000343304	NP_006360.3	LRRC41	AK125827	ENSG00000132128	Hs.144941	10489	Leucine rich repeat containing 41	LRRC41	0.716411	8.97952	4.25711	0.000931521	0.0144487	-0.592642
7330630	ILMN_1659762	ILMN_138563	chr5:72834636:72834685:+	5q13.2	NM_001207 NM_001037637	DQ896224 DQ892976 X74070 X53281 X53280 BT007120 BC061913 BC008062 AK291125 AK225964 AB062126 BC021057 BG121430	ENST00000335895 ENST00000380591	NP_001198.2 NP_001032726.1	BTF3	OK/SW-cl.8 DQ896224 DQ892976 X53281 BC061913	ENSG00000145741	Hs.591768	689	Basic transcription factor 3	BTF3	-0.630512	14.0493	-4.25564	0.000934078	0.0144487	-0.595318
450243	ILMN_2300636	ILMN_16524	chr22:34020331:34020380:+	22q12.3	NM_001003681 NM_014250 NM_005487	AL079310 AJ010069 BC040447	ENST00000216106 ENST00000397384 ENST00000397385	NP_001003681.1	HMGXB4		ENSG00000100281	Hs.588815	10042	HMG box domain containing 4	HMGXB4	0.742504	7.42604	4.25396	0.000936991	0.0144781	-0.59836
2100309	ILMN_2054928	ILMN_23195	chr22:39653529:39653578:+	22q13.2	NM_022098	BX093491*	ENST00000357137	NP_071381.1	XPNPEP3		ENSG00000196236	Hs.529163	63929	X-prolyl aminopeptidase (aminopeptidase P) 3, putative	XPNPEP3	0.82887	14.257	4.2529	0.000938842	0.0144845	-0.600287
4050164	ILMN_2251375	ILMN_610	chr20:50134220:50134269:-	20q13.2	NM_199427	BC021087 AK022690	ENST00000395989 ENST00000361387 ENST00000371523	NP_955459.2	ZFP64	BC021087	ENSG00000020256	Hs.473082	55734	Zinc finger protein 64 homolog (mouse)	ZFP64	-0.684041	5.91977	-4.2531	0.000938497	0.0144845	-0.599927
2470097	ILMN_1702247	ILMN_23609	chr15:41274336:41274385:+	15q15.2	NM_012142 NM_037370	BC009689 AK290707 AK290665 AK225645 AK225143 AK075296 AK075146 AF246144 AF132034 AF113535 AF087852	ENST00000300213	NP_036274.3 NP_411241.1	CCNDBP1	AK075146	ENSG00000166946	Hs.36794	23582	Cyclin D-type binding-protein 1	CCNDBP1	-0.570838	12.6197	-4.25201	0.000940399	0.0144974	-0.601905
1190138	ILMN_1741143	ILMN_19719	chr4:47763723:47763772:-	4p12	NM_003328	L27071 AK307055	ENST00000264316	NP_003319.2	TXK		ENSG00000074966	Hs.479669	7294	TXK tyrosine kinase	TXK	-0.773623	5.69874	-4.25064	0.0009428	0.014513	-0.604395
6840209	ILMN_1694034	ILMN_18408	chr19:43984562:43984611:-	19q13.2	NM_006149	U82953 CR536544 BT007032 BC034750 BC003661 AK290269 AF014838 AB006781 BC005146	ENST00000307751	NP_006140.1	LGALS4		ENSG00000171747	Hs.5302	3960	Lectin, galactoside-binding, soluble, 4	LGALS4	-0.555276	5.53959	-4.25061	0.000942849	0.014513	-0.604446
4150692	ILMN_1691731	ILMN_28517	chr3:123932009:123932058:+	3q21.1	NM_017554	AK027260 AK022542 BC039604 AY134858 BX648758 CD364716*	ENST00000398157 ENST00000398162 ENST00000310276	NP_060024.2	PARP14		ENSG00000173193	Hs.518203	54625	Poly (ADP-ribose) polymerase family, member 14	PARP14	0.516013	10.2963	4.24995	0.000944007	0.0145197	-0.605645
2710685	ILMN_1695442	ILMN_33265	chr12:54513055:54513089:+	12q13.2	XM_001721986 XM_927712			XP_001722038.2 XP_932805.4	AX747140			Hs.616500	440104	Homo sapiens cDNA FLJ34386 fis, clone HCHON1000166.	LOC649680	-0.568055	5.42638	-4.24951	0.000944793	0.0145207	-0.606457
840484	ILMN_1652309	ILMN_8095	chr14:88413943:88413992:+	14q31.3	NM_144596 NM_198310 NM_198309	BC095433 BC026351 AY373972 AY366524 AY366523 AK124675 AK093891 AF086168 AX748355 AL833901 BX537546	ENST00000358622 ENST00000343648 ENST00000338104 ENST00000345383 ENST00000354441 ENST00000380656 ENST00000346301	NP_653197.2 NP_938052.1 NP_938051.1	TTC8		ENSG00000165533	Hs.303055	123016	Tetratricopeptide repeat domain 8	TTC8	0.912298	5.92749	4.24588	0.000951192	0.0145968	-0.613049
1690050	ILMN_1769694	ILMN_3534	chr12:48763550:48763599:+	12q13.13	NM_001095 NM_020039	U78181 U78180 BC028722	ENST00000228468	NP_001086.2 NP_064423.2	ACCN2		ENSG00000110881	Hs.274361	41	Amiloride-sensitive cation channel 2, neuronal	ACCN2	0.640413	5.83244	4.24592	0.000951111	0.0145968	-0.612966
2120678	ILMN_1679438	ILMN_16700	chr4:185852389:185852438:-	4q35.1	NM_024629	AF516710	ENST00000281453	NP_078905.2	MLF1IP	KLIP1	ENSG00000151725	Hs.575032	79682	MLF1 interacting protein	MLF1IP	1.36948	7.67496	4.24351	0.000955382	0.0146499	-0.617342
5890601	ILMN_2267084	ILMN_6420	chr14:72534403:72534452:-	14q24.2	NM_021260	BC014902 AK027399 AJ310569 AF251025 AB046809 BC053520	ENST00000318876	NP_067083.1	ZFYVE1		ENSG00000165861	Hs.335106	53349	Zinc finger, FYVE domain containing 1	ZFYVE1	1.1866	5.98466	4.24293	0.00095642	0.0146547	-0.618402
4880110	ILMN_1779486	ILMN_27329	chr2:201552982:201553031:-	2q33.1	NM_173822	BC039295 AL833403 AL832234 AK097111 AK027168 AK001843 AL832346	ENST00000286181	NP_776183.1	FAM126B	MGC39518	ENSG00000155744	Hs.24701	285172	Family with sequence similarity 126, member B	FAM126B	-0.530488	8.56256	-4.24057	0.000960624	0.0147079	-0.622685
7610561	ILMN_2068747	ILMN_8426	chr10:126076430:126076479:-	10q26.13	NM_000274	Y07511 M23204 M14963 M12267 BC016928 BC000964 CR749808 AB208817	ENST00000405216 ENST00000368845	NP_000265.1	OAT		ENSG00000065154	Hs.523332	4942	Ornithine aminotransferase (gyrate atrophy)	OAT	-1.11174	9.32694	-4.23948	0.00096258	0.0147267	-0.624672
4280400	ILMN_1779010	ILMN_426	chr17:59126798:59126847:+	17q23.3	NM_203351 NM_002401	BC010464	ENST00000361733 ENST00000361357	NP_976226.1 NP_002392.2	MAP3K3		ENSG00000198909	Hs.29282	4215	Mitogen-activated protein kinase kinase kinase 3	MAP3K3	-0.618794	8.72506	-4.23812	0.000965026	0.0147388	-0.62715
6620601	ILMN_1784037	ILMN_6671	chr1:22727280:22727329:+	1p36.12	NM_014870 NM_001083621	AB007947 BM463588	ENST00000374649 ENST00000404138 ENST00000374651 ENST00000375647	NP_055685.3 NP_001077090.1	ZBTB40		ENSG00000184677	Hs.418966	9923	Zinc finger and BTB domain containing 40	ZBTB40	0.644065	10.1375	4.23811	0.00096504	0.0147388	-0.627164
6960209	ILMN_2181968	ILMN_172998	chr11:118683623:118683672:+	11q23.3	NM_005188	AL832396 BX648139	ENST00000264033	NP_005179.2	CBL		ENSG00000110395	Hs.504096	867	Cas-Br-M (murine) ecotropic retroviral transforming sequence	CBL	1.00146	8.47073	4.23781	0.00096557	0.0147388	-0.6277
7380347	ILMN_1715540	ILMN_2384	chr3:49841398:49841447:-	3p21.31	NM_005879	U77845 AK292172 AK225873	ENST00000331456	NP_005870.2	TRAIP		ENSG00000183763	Hs.517972	10293	TRAF interacting protein	TRAIP	1.07603	7.00218	4.23736	0.000966383	0.0147401	-0.628522
450193	ILMN_1766094	ILMN_28307	chrX:14848716:14848765:+	Xp22.2	NM_152581	BC030641 AK057941 BQ022967* AL834345	ENST00000380492	NP_689794.1	MOSPD2		ENSG00000130150	Hs.715564	158747	Motile sperm domain containing 2	MOSPD2	-0.673461	8.1594	-4.23462	0.000971329	0.0147485	-0.633507
730543	ILMN_1770339	ILMN_14005	chr17:5270286:5270335:+	17p13.2	NM_001033002	BC051849 AY775323 AY775319 AY775318 AY775317 AY775316 AY775314 AY680658 AY680657 AY680655 AY680654 AK124420 AK096001 BC013831 BC062623	ENST00000381208 ENST00000381209	NP_001028174.2	RPAIN	RIP AY775323 AY775319 AY775318 AY775317 AK124420	ENSG00000129197	Hs.462086	84268	RPA interacting protein	RPAIN	-0.571639	11.5051	-4.23492	0.000970795	0.0147485	-0.63297
2070168	ILMN_2088437	ILMN_8593	chr3:39280324:39280373:-	3p22.2	NM_001337	U20350 BC028078 AK225764	ENST00000358309 ENST00000399220 ENST00000399225	NP_001328.1	CX3CR1		ENSG00000168329	Hs.78913	1524	Chemokine (C-X3-C motif) receptor 1	CX3CR1	-1.40678	7.278	-4.2348	0.000971008	0.0147485	-0.633184
[truncated: 2,117 more rows]
