# Supplementary material for: Stability of gene expression and epigenetic profiles highlights the utility of patient-derived paediatric acute lymphoblastic leukaemia xenografts for investigating molecular mechanisms of drug resistance
Source: BMC Genomics. 2014 Jun 1;15(1):416. doi: 10.1186/1471-2164-15-416 (PMC4057609; doi:10.1186/1471-2164-15-416)
Supplement: Supplementary file 5 — Additional file 5: Table S4: DAVID ontology list of functional pathways of genes found to be associated with prednisolone response. (XLSX 57 KB) [file 12864_2013_6106_MOESM5_ESM.xlsx]

## Sheet: david_results.txt
Supplementary Table S4. DAVID Ontology Analysis listing top functions of genes associated with prednisolone response.
Category	Term	Count	%	PValue	Genes	List Total	Pop Hits	Pop Total	Fold Enrichment	Bonferroni	Benjamini	FDR
SP_PIR_KEYWORDS	Apoptosis	5	9.43396	0.0194425	NM_032797, NM_004862, NM_005018, NM_004330, NM_002583	53	381	19235	4.76279	0.956779	0.956779	21.107
GOTERM_BP_FAT	GO:0045616~regulation of keratinocyte differentiation	2	3.77358	0.0312702	NM_004925, NM_003771	40	11	13528	61.4909	1	1	37.6398
UP_SEQ_FEATURE	domain:PDZ	3	5.66038	0.0361119	NM_020824, NM_033103, NM_198828	53	110	19113	9.83516	0.999953	0.999953	38.3605
SP_PIR_KEYWORDS	kinase	6	11.3208	0.0376697	NM_017433, NM_207519, NM_002658, NM_004157, NM_001079, NM_198828, NM_006213	53	688	19235	3.16504	0.997853	0.953662	37.1013
GOTERM_BP_FAT	GO:0045604~regulation of epidermal cell differentiation	2	3.77358	0.0396318	NM_004925, NM_003771	40	14	13528	48.3143	1	0.999997	45.1793
INTERPRO	IPR014044:SCP-like extracellular	2	3.77358	0.0423764	NM_031461, NM_152436	49	15	16659	45.3306	0.999139	0.999139	40.8153
INTERPRO	IPR001283:Allergen V5/Tpx-1 related	2	3.77358	0.0423764	NM_031461, NM_152436	49	15	16659	45.3306	0.999139	0.999139	40.8153
GOTERM_BP_FAT	GO:0016477~cell migration	4	7.54717	0.0447746	NM_002658, NM_139058, NM_000093, NM_004186	40	276	13528	4.90145	1	0.999933	49.3848
GOTERM_BP_FAT	GO:0034199~activation of protein kinase A activity	2	3.77358	0.047923	NM_139247, NM_004157	40	17	13528	39.7882	1	0.999557	51.8087
SMART	SM00198:SCP	2	3.77358	0.0516234	NM_031461, NM_152436	33	15	9079	36.6828	0.925516	0.925516	39.8421
GOTERM_MF_FAT	GO:0008047~enzyme activator activity	4	7.54717	0.0565668	NM_022481, NM_000482, NM_020824, NM_004330	35	335	12983	4.42917	0.999887	0.999887	50.3452
GOTERM_BP_FAT	GO:0048870~cell motility	4	7.54717	0.0580734	NM_002658, NM_139058, NM_000093, NM_004186	40	307	13528	4.40651	1	0.999461	58.9065
GOTERM_BP_FAT	GO:0051674~localization of cell	4	7.54717	0.0580734	NM_002658, NM_139058, NM_000093, NM_004186	40	307	13528	4.40651	1	0.999461	58.9065
GOTERM_BP_FAT	GO:0045682~regulation of epidermis development	2	3.77358	0.0615869	NM_004925, NM_003771	40	22	13528	30.7455	1	0.998724	61.127
GOTERM_CC_FAT	GO:0042995~cell projection	6	11.3208	0.0647181	NM_139247, NM_017433, NM_022481, NM_015460, NM_134268, NM_001025436, NM_024532	41	697	12782	2.6837	0.999443	0.999443	53.1607
INTERPRO	IPR001478:PDZ/DHR/GLGF	3	5.66038	0.0686262	NM_020824, NM_033103, NM_198828	49	149	16659	6.84523	0.999991	0.996955	57.7338
GOTERM_MF_FAT	GO:0005543~phospholipid binding	3	5.66038	0.0780569	NM_022481, NM_015976, NM_000482	35	177	12983	6.28717	0.999997	0.998234	62.3599
UP_SEQ_FEATURE	sequence variant	39	73.5849	0.0785816	NM_000482, NM_019055, NM_001572, NM_020824, NM_002658, NM_173535, NM_004186, NM_032606, NM_004330, NM_006412, NM_207519, NM_139058, NM_001025436, NM_004925, NM_080747, NM_001079, NM_000093, NM_024532, NM_004862, NM_006840, NM_012337, NM_017433, NM_148963, NM_015460, NM_014943, NM_153000, NM_032797, NM_198828, NM_005512, NM_005018, NM_002583, NM_017940, NM_181701, NM_015976, NM_022481, NM_033103, …	53	11992	19113	1.17281	1	0.999985	65.9274
GOTERM_BP_FAT	GO:0030856~regulation of epithelial cell differentiation	2	3.77358	0.0803959	NM_004925, NM_003771	40	29	13528	23.3241	1	0.999464	71.2299
SP_PIR_KEYWORDS	phosphoprotein	26	49.0566	0.0829958	NM_000482, NM_020824, NM_001572, NM_002658, NM_004330, NM_001099289, NM_006412, NM_018952, NM_207519, NM_003761, NM_001079, NM_002501, NM_006840, NM_012337, NM_017433, NM_001358, NM_015460, NM_004157, NM_014943, NM_198828, NM_017940, NM_002583, NM_181701, NM_022481, NM_033103, NM_020435, NM_003771	53	7263	19235	1.29919	0.999999	0.990157	64.8732
UP_SEQ_FEATURE	site:Stutter	2	3.77358	0.0860502	NM_080747, NM_003771	53	33	19113	21.8559	1	0.999705	69.387
GOTERM_MF_FAT	GO:0030695~GTPase regulator activity	4	7.54717	0.088094	NM_022481, NM_020824, NM_015460, NM_004330	35	404	12983	3.6727	0.999999	0.991732	67.0015
GOTERM_MF_FAT	GO:0060589~nucleoside-triphosphatase regulator activity	4	7.54717	0.0926674	NM_022481, NM_020824, NM_015460, NM_004330	35	413	12983	3.59267	1	0.977463	68.9371
GOTERM_BP_FAT	GO:0006915~apoptosis	5	9.43396	0.0938052	NM_032797, NM_004862, NM_005018, NM_004330, NM_002583	40	602	13528	2.80897	1	0.999567	76.8733
SMART	SM00228:PDZ	3	5.66038	0.0964226	NM_020824, NM_033103, NM_198828	33	149	9079	5.53935	0.993045	0.916603	62.1734
GOTERM_BP_FAT	GO:0012501~programmed cell death	5	9.43396	0.0977657	NM_032797, NM_004862, NM_005018, NM_004330, NM_002583	40	611	13528	2.76759	1	0.999246	78.331
